# Supplementary material for: miR-122 removal in the liver activates imprinted microRNAs and enables more effective microRNA-mediated gene repression
Source: Nat Commun. 2018 Dec 14;9:5321. doi: 10.1038/s41467-018-07786-7 (PMC6294001; doi:10.1038/s41467-018-07786-7)
Supplement: Supplementary file 4 — Supplementary Data 1 [file 41467_2018_7786_MOESM4_ESM.xlsx]

## Sheet: Sheet1
miRNA	Day0_repA	Day0_repB	Day0_repC	Day1	Day2	Day3	Day7_repA	Day7_repB	Day7_repC	Day10	Day14_repA	Day14_repB	Day14_repC	Day17	Day21_repA	Day21_repB	Day21_repC	Day25	Day36	Day45_repA	Day45_repB	Day45_repC	Day100	Day200	LKO_repA	LKO_repB	LKO+Cre_repA	LKO+Cre_repB	E14_repA	E14_repB	E18.5_repA	E18.5_repB	1week_repA	1week_repB	2weeks_repA	2weeks_repB	3weeks_repA	3weeks_repB	4weeks_repA	4weeks_repB	3months_repA	3months_repB	3months_repC	9months_repA	9months_repB	9months_repC
mmu-let-7a-2	23777.9	13184.5	40771.3	19149.8	18874.8	33944.5	24157	37134.7	39908.1	51296.1	58156.6	50660.5	23576.6	44441.9	55134.6	54609.1	35196.3	48004.6	51866.9	51192.1	97943.3	49250.2	59492.6	52454	62412.3	56610.1	45408.4	55005.6	5379.16	34863.3	12239	17348.6	19670.4	14220.3	22220.2	12448.3	15084.2	26252.7	7362.33	1267.88	23777.9	13184.5	40771.3	892.11	37888.2	37888.2
mmu-let-7b	8788.52	5557.99	18481.7	7532.63	7928.53	16244.8	13041.9	17473.2	19349	22423.3	26445.7	17819.9	9774.6	18094.3	27544.9	33135.7	20133	23250.5	65657.3	25309.4	58523	52087.4	47016.7	46674.8	39917.4	40933.1	35445.3	40722.4	2739.69	30650.8	839.9	1658.44	1691.58	1083.48	3270.63	3603.36	4096.99	8561.21	7479.31	655.72	8788.52	5557.99	18481.7	830.65	18166.7	18166.7
mmu-let-7c-1	11006.7	7614.58	16621	9255.67	9469.64	16580.8	16683.6	19068.1	24855	26538.1	29206.8	22003.2	14892.1	19499	29414.2	34402.1	31424.1	24088.1	83785	33325.2	61766.8	76072	57375.3	53117.4	37015.7	42552	45761.7	44759.4	4843.33	36541.8	1386.32	2704.11	2764.59	1724.77	4550.2	5405.94	5252.52	8691.52	8578.07	1389	11006.8	7614.58	16621	1440.09	19935.8	19935.8
mmu-let-7c-2	12355.2	8085.07	19734.3	10291.3	10704.8	18953.5	18709.5	21267.6	26869.9	29783.5	31857.6	25529.9	17039.2	23414.8	33432.3	40402.7	35816.9	28087.3	94578.2	39830.2	69383.7	87133.9	63257.8	58973	40639.4	48494.8	48422.8	48196.8	5637.15	37633.9	1569.52	2757.09	2926.7	1736.82	4679.38	5481.51	5766.81	9666.43	9413.64	1425.01	12355.2	8085.07	19734.3	1527.15	22574	22574
mmu-let-7d	4994.16	3756.86	8361.45	4710.05	6824.02	13501.6	7126.74	11336.6	10457.8	13226.5	17682	11486.5	9266.57	11313.2	15367	24250.1	8893.83	13024.7	23594	23336.7	25404.5	17985.3	23167.8	16846.1	27365.2	17825.7	13211.3	17348.6	2203.86	11782.8	5584.05	5407.22	3779.71	3696.86	7691.77	4597.02	11289.5	8976.27	2465.92	275.98	4994.16	3756.86	8361.45	226.34	9221.3	9221.3
mmu-let-7e	1490.54	730.184	1684.12	1146.73	784.611	1674.14	1424.15	1534.72	2208.45	2187.56	1777.37	2340.6	1246.97	2263.44	2610.54	3286.55	3389.02	2232.99	21819.9	3746.69	9448.68	13390.4	13832.4	10345.2	6281.26	3596.38	11057.7	9150.15	2739.69	49259.7	2429.32	4230.37	4188.85	2763.85	4114.77	4678.19	3323.41	1999.08	1914.44	243.24	1490.54	730.18	1684.12	41.97	1485.32	1485.32
mmu-let-7f-1	19634.7	10534.5	25054.1	11842	12089.1	19305	18256.8	17500.4	17031.3	30796.5	32763.5	30546	14657.5	29586.8	32895.6	17747.8	14774.7	30296.8	12242.4	38057.2	58806.6	20869.3	36837.5	23034.7	36869.6	33129.8	32447.7	41826.7	5260.08	7882.39	4631.04	5413.53	7878.78	5861.81	9194.06	5265.98	5851.8	12583.1	1768.22	1663.98	19634.7	10534.5	25054.1	1619.34	25698	25698
mmu-let-7f-2	23584.9	13124.7	31626.5	14037.5	14337.4	22730.5	22163.6	20494.8	19378.3	37651.7	39471.2	38979.7	17283.1	37120	39644.9	20244.3	16523.5	37956.1	14031.2	47821	76474.6	22323.5	42141.9	25219.4	43946.3	41831	36084.6	48332.1	5756.22	8191.9	4717.82	5877.71	8164.41	6418.72	9725.26	5302.37	6301.53	14502.4	1855.95	1817.84	23584.9	13124.7	31626.5	1890.77	31640.2	31640.2
mmu-let-7g	13865.8	12712.4	11122.3	9374.68	12294.4	14418.3	16931.2	21306.7	14975.9	26650	32180.5	23866.1	15044.4	29325.7	30198.3	16580.5	14270.6	33308	8144.87	25946.2	34465.4	14153	15287.5	17758.3	24871.3	29412.7	18449.4	24435.3	3374.75	4210.95	7295.6	7536.41	3482.51	7990.6	8499.15	2299.01	4733.93	12145.5	1388.04	1641.06	13865.8	12712.4	11122.3	1327.42	16321.1	16321.1
mmu-let-7i	2977.6	2060.82	3308.05	2166.34	2424.6	4003.78	3890.27	4350.79	3813.11	6293.81	6799.27	8007.72	3328.78	8634.33	7548.33	7567.47	6146.04	7565.97	4748.54	9265.35	23073.6	21973	15484.6	18984.1	11001.8	6763.73	14773.2	18394.4	8931.52	15856.9	4091.06	4728.61	3424.61	3947.58	5113.7	3040.75	3770.99	4124.25	1317.01	632.8	2977.6	2060.82	3308.05	318.52	3028.82	3028.82
mmu-mir-1-1	4.71147	2.61681	13.1088	8.10531	2.86574	2.72311	6.00228	6.09542	5.18606	6.739	16.755	22.0602	8.76792	7.2155	8.98026	15.1618	12.5356	12.2273	10.1545	13.4856	6.15703	8.49579	5.42959	10.0704	1	12.4139	9.41241	11.9702	159.76	149.47	110.28	374.36	55.04	3.41	3.23	45.78	3.15	5.83	1	4.27	4.71	2.62	13.11	1	8.39695	8.39695
mmu-mir-1-2	3.47431	2.61681	14.4542	11.658	1	1	3.50114	9.49237	3.79071	3.8695	4.93874	12.4874	13.4287	1	16.9605	17.185	6.76782	7.7364	10.1545	1	6.15703	12.2437	3.2148	10.0704	3.75571	10.5116	3.80414	11.9702	100.23	199.8	137.6	380.67	51.18	8.23	3.23	37.39	2.08	5.83	9.36	4.27	3.47	2.62	14.45	1	8.39695	8.39695
mmu-mir-1-2-as	3.47431	1	7.72711	2.77633	2.86574	1	1	6.09542	1	3.8695	1	8.65827	11.8751	1	8.98026	1	4.46069	5.49093	1	1	6.15703	4.74789	3.2148	7.47887	6.51142	1	1	15.6269	100.23	104.17	47.61	130.92	28.02	13.05	1	23.39	2.08	2.61	5.18	1	3.47	1	7.73	1	2.23283	2.23283
mmu-mir-100	561.432	188.551	648.148	285.213	269.667	529.995	391.178	400.141	649.84	744.2	690.28	709.39	448.432	579.042	876.833	205.335	1171.87	735.267	3549.29	1311.99	2316.51	3449.06	1436.19	2329.51	590.722	1176.63	2283.57	2323.03	20.85	360.85	70.11	103.17	109.07	32.34	55.57	129.76	272.13	176.35	389.54	14.09	561.43	188.55	648.15	11.24	449.748	449.748
mmu-mir-101a	901.65	4731.8	295.648	613.833	5792.26	1122.74	1394.13	4539.32	1262.4	2193.3	2663.59	3368.73	10616.6	6390.54	3205.07	1902.73	5503.5	5426.04	1553.61	3347.15	1300.57	711.226	2672.04	1176.27	2274.46	5082.09	5317.64	2238.92	1231.43	348.26	529.73	361.75	85.91	1744.05	585.66	65.38	336.68	588.2	63.67	1005.99	901.65	4731.8	295.65	1399.12	373.313	373.313
mmu-mir-101b	6264.72	13852.3	3188.31	5333.54	13212.3	4465.58	11023.5	20353.8	12183.8	9237.91	10103.9	14735.5	22175.3	19045.3	18922.2	8034.81	14254.4	16956.5	12667.2	10114.4	6988.78	9441.95	8964.28	7493.17	9866.44	21866.2	12005.5	13900.2	1429.88	730.76	9182.33	7724.36	2845.65	20558.4	7632.74	2646.09	2910.26	6772.27	1266.88	3143.64	6264.72	13852.2	3188.31	3401.56	2461.72	2461.72
mmu-mir-103-1	203.894	806.174	134.197	331.397	1053.28	984.896	1886.86	1300.33	700.072	1074.19	1966.43	1113.36	1270.28	2847.7	1924.24	1769.21	831.567	2462.03	564.919	2847.73	625.001	1610.72	1228	1076.49	1731.59	1950.87	965.623	2253.55	1608.49	577.26	2112.72	1455.36	259.6	2161.13	523.29	154.95	642.24	734.59	113.8	190.87	203.89	806.17	134.2	190.49	184.691	184.691
mmu-mir-103-2	205.131	786.772	146.306	372.253	1064.47	917.695	1874.35	1375.06	757.282	1094.28	2344.55	1291.42	1341.74	3065.24	2016.01	1931.06	796.96	2596.76	574.073	3059.98	625.001	1704.42	1181.49	1145.17	1753.63	1956.58	1041.33	2187.73	1290.96	607.45	2239.68	1619.34	282.76	2325.07	615.73	157.75	751.99	766.77	113.8	164.68	205.13	786.77	146.31	164.88	151.405	151.405
mmu-mir-105	1	1	1	1	1	1	1	1	1	1	1	1	1	1	1	1	1	1	1	1	1	1	1	1	1	1	1	1	1	1	1	1	1	1	1	1	1	1	1	1	1	1	1	1	1	1
mmu-mir-106a	1	7.46726	6.38169	2.77633	12.1944	2.72311	6.00228	4.39695	5.18606	9.60849	8.87749	52.6933	13.4287	32.0775	10.9753	3.02312	27.532	18.9637	13.8163	13.4856	1	6.62184	14.2888	3.59155	3.75571	6.70695	20.629	4.65673	120.07	48.81	99.03	57.76	28.02	61.27	14.36	3.8	2.08	5.83	1	20.64	1	7.47	6.38	1	1	1
mmu-mir-106b	40.589	366.4	37.3264	34.7502	280.861	78.54	111.05	349.187	67.977	184.648	347.61	349.451	465.522	976.834	254.373	122.387	117.51	688.112	246.341	150.828	176.339	162.159	780.608	130.577	235.235	172.208	141.207	220.404	5815.76	275.29	1828.27	1123.62	120.65	2228.64	260.48	54.18	56.95	297.01	17.71	275.98	40.59	366.4	37.33	123.91	23.1909	23.1909
mmu-mir-107	351.115	1485.24	227.031	604.952	2183.92	2075.62	3567.62	3202.62	1110.31	1946.52	5267.1	1921.31	1978.71	4109.45	4286.4	4492.33	742.742	5093.72	1156.3	5507.17	728.141	2309.7	1724.11	1533.9	2753.95	3145.53	542.198	2319.37	1290.96	338.2	3268.22	2483.37	506.63	2935.02	1347.39	275.31	2058.14	2119.74	209.89	266.16	351.12	1485.24	227.03	251.94	310.439	310.439
mmu-mir-10a	2344.17	893.482	2872.13	1297.72	1286.5	1837.84	1294.09	2489.26	2435.89	3381.27	1915.23	4216.88	2542.66	2630.16	3522.29	1552.73	4971.71	2318.32	2657.64	4208.66	7659.19	6263.73	2071.83	6180.55	2822.85	5203.83	5609.27	5215.5	3077.07	5826.48	727.41	559.79	950.5	608.54	460.93	586	957.48	486.85	727.94	66.47	2344.17	893.48	2872.13	57.33	2543.09	2543.09
mmu-mir-10b	7.18578	2.61681	13.1088	4.55266	6.59722	7.89244	8.50341	11.1908	9.37212	15.3475	4.93874	33.5477	16.5358	7.2155	12.9704	15.1618	20.6106	25.7001	21.14	1	16.4711	19.7395	3.2148	13.9577	64.3813	48.5579	15.0207	11.9702	80.38	33.71	5.82	17.4	24.16	10.64	5.45	3.8	12.84	1	1	1	7.19	2.62	13.11	1	12.0954	12.0954
mmu-mir-1186	3.47431	1	3.69084	2.77633	2.86574	13.0618	8.50341	2.69847	9.37212	15.3475	20.6937	10.5728	2.55358	13.431	6.98519	17.185	11.3821	9.98186	26.6327	50.9426	31.9422	32.8571	14.2888	7.47887	23.0457	2.90232	1	26.5971	60.54	3.52	10.64	9.83	8.72	20.29	7.68	1	4.23	2.61	1	1	3.47	1	3.69	1	8.39695	8.39695
mmu-mir-1187	4.71147	4.23363	1	1	4.73148	7.89244	11.0046	11.1908	5.18606	6.739	12.8162	35.4622	14.9823	13.431	20.9506	19.2081	6.76782	16.7183	15.6472	75.9138	6.15703	23.4874	7.64439	8.77465	31.3128	6.70695	6.60827	26.5971	40.69	8.55	10.64	18.66	31.88	15.47	9.91	6.6	6.38	5.83	1	1	4.71	4.23	1	1	4.69848	4.69848
mmu-mir-1188	1	1	1	1	1	1	1	1	1	1	1	1	4.10717	1	1	3.02312	1	1	1	1	6.15703	4.74789	7.64439	1	1	1	1	8.31347	1	6.03	9.04	7.31	24.16	8.23	5.45	1	2.08	2.61	1	1	1	1	1	1	2.23283	2.23283
mmu-mir-1190	1	1	1	1	1	1	1	1	1	1	1	1	1	1	1	1	1	1	1	1	1	1	1	1	1	1	3.80414	1	1	1	1	1	1	1	1	1	1	1	1	1	1	1	1	1	1	1
mmu-mir-1191	10.8973	20.4018	6.38169	2.77633	12.1944	23.4004	31.0137	12.8893	9.37212	32.5645	20.6937	22.0602	27.4109	44.5085	12.9704	122.387	19.457	23.4547	15.6472	25.9713	37.0992	10.3697	18.7184	17.8451	67.137	31.4371	20.629	15.6269	1	3.52	34.75	23.7	1	13.05	5.45	6.6	2.08	5.83	1	10.82	10.9	20.4	6.38	1	13.3283	13.3283
mmu-mir-1192	2.23716	2.61681	1	1	2.86574	11.3387	1	4.39695	3.79071	3.8695	4.93874	6.7437	16.5358	25.862	2.99506	5.04624	5.61426	3.24547	2.8309	100.885	1	1	9.85918	2.29577	12.0228	1	1	8.31347	20.85	3.52	2.61	3.52	1	5.82	2.11	1	1	1	1	1	2.24	2.62	1	6.12	4.69848	4.69848
mmu-mir-1193	1	1	1	1	1	1	1	2.69847	2.39535	1	4.93874	4.82914	1	1	6.98519	3.02312	5.61426	9.98186	26.6327	63.4282	191.81	177.151	251.272	175.93	116.74	122.748	244.96	370.33	239.15	154.5	693.66	702.32	236.45	463.89	154.68	104.56	65.55	36.39	5.18	10.82	1	1	1	1	1	1
mmu-mir-1194	1	1	1	1	1	1	1	2.69847	1	1	1	2.91457	1	7.2155	6.98519	5.04624	2.15356	1	15.6472	1	1	1	9.85918	1	1	1	1	4.65673	1	3.52	4.21	2.26	1	3.41	2.11	1	1	1	1	1	1	1	1	1	2.23283	2.23283
mmu-mir-1196	3.47431	2.61681	5.03627	1	8.46297	13.0618	1	7.79389	9.37212	1	1	18.2311	95.7686	32.0775	2.99506	13.1387	11.3821	5.49093	17.4781	38.4569	6.15703	12.2437	3.2148	8.77465	20.29	6.70695	3.80414	8.31347	20.85	8.55	26.71	19.92	8.72	10.64	4.34	9.4	2.08	1	1	14.09	3.47	2.62	5.04	16.36	5.9313	5.9313
mmu-mir-1197	1	1	1	1	1	1	1	1	1	1	1	1	2.55358	1	1	1	1	1	1	1	1	1	3.2148	3.59155	3.75571	1	1	1	1	1	31.53	33.8	8.72	29.93	9.91	6.6	3.15	1	1	1	1	1	1	1	1	1
mmu-mir-1198	19.5574	20.4018	33.2901	18.7633	42.0463	83.7093	66.0296	293.137	155.884	155.953	99.4686	203.944	2719.77	199.896	86.7878	83.9479	194.799	106.537	185.921	462.969	37.0992	23.4874	63.0143	28.2113	100.206	92.3112	17.8248	55.851	3692.28	46.3	486.34	592.58	24.16	133.6	50	6.6	26.82	26.74	1	4096.25	19.56	20.4	33.29	5460.33	20.7252	20.7252
mmu-mir-1199	1	1	1	1	1	1	1	1	1	1	1	1	1	1	4.99013	1	1	1	1	1	1	1	1	1	3.75571	1	1	1	1	1	1	1	1	1	1	1	1	1	1	1	1	1	1	1	1	1
mmu-mir-122	732901	591721	666647	777573	612362	523265	554446	488596	516142	331440	263720	237258	185704	127288	125455	131949	82205.2	62815.6	114028	9078.06	3827.52	12273.5	44560.5	190792	93813.6	30868	8374.15	11146.7	2878.61	1140.93	272463	416992	716864	429793	665090	828524	736618	675498	895422	548961	732901	591721	666647	404867	683654	683654
mmu-mir-1224	1	1	1	1	1	2.72311	1	1	1	1	1	1	1	1	1	1	1	1	2.8309	1	1	1	1	1	1	1	1	1	1	3.52	1	1	1	1	1	1	1	1	1	1	1	1	1	1	1	1
mmu-mir-124-1	1	1	1	1	1	1	1	1	1	1	4.93874	4.82914	5.66075	1	4.99013	1	1	1	4.66181	1	6.15703	38.4789	1	3.59155	105.717	1	1	1	1	18.61	2.61	2.26	1	1	1	1	1	2.61	5.18	1	1	1	1	1	1	1
mmu-mir-124-2	1	4.23363	1	2.77633	2.86574	1	1	1	3.79071	1	1	2.91457	1	1	2.99506	1	2.15356	1	1	1	11.3141	44.1008	7.64439	1	102.961	1	1	4.65673	20.85	21.13	1	1	4.86	1	1	1	1	1	1	1	1	4.23	1	1	1	1
mmu-mir-124-3	2.23716	1	1	1	1	1	1	2.69847	2.39535	1	4.93874	2.91457	1	7.2155	1	1	1	1	1	1	6.15703	25.3613	7.64439	2.29577	125.007	2.90232	1	1	80.38	13.58	1	1	4.86	1	1	1	1	2.61	5.18	1	2.24	1	1	1	1	1
mmu-mir-125a	422.87	1231.4	427.499	775.479	1441.35	1662.08	1546.7	736.439	750.305	2778.67	2226.39	2068.73	1994.25	3419.53	2291.33	3057.93	1849.01	4440.28	8761.88	4882.89	3724.38	1994.88	5139.33	2512.21	8904.7	2789.8	16290.2	3796.69	2322.94	6130.97	3745.53	2873.14	1081.73	1611.46	1747.18	790.33	945.65	1461.75	172.29	50.1	422.87	1231.4	427.5	26.61	515.088	515.088
mmu-mir-125b-1	596.072	2064.06	621.24	1100.55	2012.27	1706.88	3214.96	867.221	1784.26	4107.25	3805.83	2591.41	4382.11	3481.68	3528.27	7257.93	3474.38	4905.1	13776.7	4970.29	6101.77	2077.33	6011.95	3541.06	9075.55	4760.59	22403.2	4275.72	854.36	2404.17	1648.27	1766.92	560.67	543.44	859.61	356.48	401.24	1143.22	310.16	171.23	596.07	2064.06	621.24	144.4	921.92	921.92
mmu-mir-125b-2	537.926	2044.65	592.986	1169.82	1958.16	1696.54	3345.02	858.729	1735.43	4064.21	3931.87	2499.51	4298.21	3500.33	3450.47	6946.37	3365.95	4792.82	13628.4	4383.46	6189.44	2002.38	5737.32	3634.35	8725.58	4441.01	22226.6	4023.41	1032.97	2250.67	1625.77	1867.82	549.09	545.86	861.84	398.46	463.64	1194.7	234.96	151.58	537.93	2044.65	592.99	195.61	1019.31	1019.31
mmu-mir-126	10083.8	17343	12731.4	11648.4	14236.6	17340.7	13639.7	16034.6	31615.5	24374.5	24704.8	38801.6	51612.6	25664.8	40012	29898.7	46129.8	28453.3	28175	33350.1	28772.1	36299.4	17367.2	26871.5	24562.6	31145.7	24966.2	27379	27090.2	31521.5	17936.2	20519.7	7705.09	14958	21512	9064.27	16959.5	19132.4	5666.13	3660.86	10083.8	17343	12731.4	2525.81	8216.55	8216.55
mmu-mir-127	25.7431	15.5513	41.3627	11.658	21.5232	25.1235	46.0205	21.3817	35.8839	35.434	52.2037	92.8993	44.5003	88.0171	118.709	282.214	553.558	322.102	482.528	812.567	7999.56	18455.6	9077.23	6845.28	2065.03	8740.24	9063.97	7080.44	2561.08	15929.9	15472.5	12568	9461.29	9381.67	4717.25	7015.38	1941.94	1057.95	297.63	4.27	25.74	15.55	41.36	1	21.958	21.958
mmu-mir-128-1	17.083	22.0186	21.1813	6.32898	36.4491	21.6773	16.0068	36.6679	16.3489	61.2595	44.3262	41.2059	41.3932	69.3705	56.8618	63.7167	86.3638	66.1185	26.6327	125.856	160.868	32.8571	63.0143	33.3944	94.6941	96.1158	82.32	55.851	1	66.43	200.28	123.35	51.18	61.27	46.66	26.19	18.21	25.13	1	1	17.08	22.02	21.18	6.12	25.6565	25.6565
mmu-mir-128-2	4.71147	12.3177	1	1	12.1944	13.0618	3.50114	7.79389	7.97677	18.217	32.51	18.2311	16.5358	32.0775	20.9506	31.3468	36.7605	23.4547	8.32362	63.4282	16.4711	17.8655	16.5036	16.5493	17.5343	31.4371	26.2372	22.9404	1	43.78	113.5	61.55	4.86	41.98	9.91	9.4	7.46	10.65	1	1	4.71	12.32	1	1	14.5611	14.5611
mmu-mir-129-1	12.1344	2.61681	7.72711	8.10531	4.73148	4.44622	6.00228	11.1908	5.18606	9.60849	12.8162	12.4874	7.21434	13.431	12.9704	53.6011	20.6106	9.98186	11.9854	38.4569	31.9422	17.8655	60.7995	28.2113	86.427	8.60926	40.2579	44.8808	20.85	61.39	4.21	3.52	1	1	2.11	3.8	8.53	5.83	1	4.27	12.13	2.62	7.73	1	3.46565	3.46565
mmu-mir-129-2	1	2.61681	3.69084	4.55266	2.86574	4.44622	1	2.69847	2.39535	1	1	4.82914	2.55358	1	1	9.09248	6.76782	1	13.8163	13.4856	11.3141	14.1176	9.85918	11.3662	12.0228	2.90232	31.8455	1	20.85	41.26	18.68	17.4	4.86	13.05	2.11	1	3.15	1	5.18	1	1	2.62	3.69	1	2.23283	2.23283
mmu-mir-1306	1	1	1	1	1	1	1	1	1	1	1	1	5.66075	1	1	1	1	1	1	1	6.15703	2.87395	3.2148	1	1	2.90232	3.80414	4.65673	20.85	6.03	13.86	4.78	1	13.05	3.23	1	1	2.61	1	1	1	1	1	1	1	1
mmu-mir-130a	2863.78	7362.36	2085.06	3209.05	6421.02	1992.92	5811.14	7875.12	7180.1	4540.55	5609.77	11771.8	11067.2	12693.1	11656.2	5696.08	4899.04	14645.9	5252.04	4733.06	5637.64	4781.44	6348.6	6759.76	6311.57	6400.39	6515.01	9716.94	66285.3	6958.87	10967.8	10838.7	2764.59	14671.1	8499.15	2939.99	2431.48	6362.03	452.21	2754.08	2863.78	7362.36	2085.06	1936.86	1280.67	1280.67
mmu-mir-130b	18.3202	18.785	23.8722	27.6449	25.2546	13.0618	33.5148	45.1603	52.6281	52.651	60.0812	240.321	47.6075	187.465	110.729	83.9479	187.878	97.555	519.146	50.9426	135.083	370.168	255.701	161.676	50.6028	132.26	225.331	118.016	4327.34	4689.07	1087.4	1018.92	661.02	796.59	276.07	205.33	89.22	49.26	30.24	10.82	18.32	18.78	23.87	1	8.39695	8.39695
mmu-mir-132	8.42294	13.9345	2.34542	8.10531	19.6574	13.0618	11.0046	12.8893	12.1628	29.695	44.3262	25.8894	27.4109	75.586	22.9457	19.2081	36.7605	61.6276	24.8018	63.4282	37.0992	29.1092	80.7326	29.507	34.0685	20.0232	57.0827	48.5376	20.85	11.07	9.04	12.35	4.86	37.16	9.91	3.8	7.46	25.13	1	7.55	8.42	13.93	2.35	1	2.23283	2.23283
mmu-mir-133a-1	1	1	1	1	1	1	1	2.69847	1	1	1	2.91457	4.10717	1	4.99013	1	2.15356	1	1	1	1	1	1	1	1	1	1	1	1	33.71	46	104.43	8.72	8.23	2.11	6.6	1	1	1	4.27	1	1	1	1	1	1
mmu-mir-133a-2	1	1	1	1	2.86574	1	1	2.69847	1	1	1	4.82914	2.55358	1	2.99506	1	3.30713	1	2.8309	13.4856	1	2.87395	1	1	3.75571	2.90232	1	1	60.54	43.78	65.28	84.25	1	5.82	1	6.6	2.08	1	1	4.27	1	1	1	1	1	1
mmu-mir-133b	1	1	1	1	1	1	1	1	1	1	1	1	1	1	1	1	1	1	1	1	1	1	1	1	1	1	1	1	20.85	6.03	33.14	82.99	1	3.41	1	1	1	1	1	1	1	1	1	1	1	1
mmu-mir-134	2.23716	2.61681	1	1	1	4.44622	3.50114	2.69847	1	3.8695	1	6.7437	5.66075	1	4.99013	5.04624	2.15356	9.98186	11.9854	88.3995	93.8266	117.185	202.546	72.2676	12.0228	149.381	59.8869	150.926	139.92	177.15	283.85	249.49	66.62	256.55	185.86	23.39	78.47	12.26	1	1	2.24	2.62	1	1	1	1
mmu-mir-135a-1	1	1	1	1	1	1	1	2.69847	1	1	1	1	4.10717	1	1	1	3.30713	1	1	1	1	2.87395	5.42959	1	6.51142	1	1	4.65673	1	3.52	39.57	21.18	1	27.52	6.57	1	1	1	5.18	1	1	1	1	1	1	1
mmu-mir-135a-2	1	1	1	1	1	1	1	1	1	1	1	1	5.66075	7.2155	1	1	1	1	1	1	1	1	1	2.29577	1	1	1	4.65673	1	11.07	28.32	37.58	4.86	10.64	7.68	1	1	1	1	1	1	1	1	1	1	1
mmu-mir-135b	1	1	1	1	1	1	1	1	1	1	1	1	1	1	1	1	1	1	1	13.4856	1	1	1	1	1	1	1	1	179.61	187.21	1	6.05	1	1	1	1	1	1	1	1	1	1	1	1	1	1
mmu-mir-136	5.94863	25.2522	10.418	6.32898	64.4352	16.508	16.0068	40.0649	19.1396	64.129	87.6524	157.995	173.448	137.741	314.225	57.6474	272.088	791.404	224.37	1661.59	2641.4	5382.98	8964.28	4924.94	1083.99	9198.7	4400.69	15414.1	13754	587.32	17891.2	10481.7	1610.52	16662.5	1885.27	594.4	729.39	557.63	42.78	207.24	5.95	25.25	10.42	26.61	7.16413	7.16413
mmu-mir-137	102.447	138.429	95.1796	173.304	126.005	107.833	73.533	201.42	231.233	164.561	193.998	226.919	280.645	330.422	485.801	207.358	281.316	389.465	5039.65	400.541	238.223	913.612	308.857	435.085	474.982	499.407	174.856	235.031	20.85	11.07	4.21	2.26	1	3.41	46.66	28.99	39.73	57.31	38.6	17.37	102.45	138.43	95.18	11.24	82.3665	82.3665
mmu-mir-138-1	1	2.61681	1	1	1	1	1	1	1	1	1	2.91457	1	1	1	1	2.15356	3.24547	4.66181	13.4856	1	1	7.64439	2.29577	3.75571	1	1	1	20.85	1	2.61	3.52	1	10.64	1	1	1	1	1	4.27	1	2.62	1	1	1	1
mmu-mir-138-2	2.23716	1	1	1	1	1	3.50114	1	1	1	1	6.7437	1	1	1	1	2.15356	1	1	13.4856	1	1	5.42959	2.29577	1	2.90232	1	1	1	6.03	7.43	3.52	1	5.82	1	1	1	1	1	1	2.24	1	1	1	1	1
mmu-mir-139	128.427	322.746	70.962	89.8164	405.866	278.421	236.107	294.836	169.838	368.296	627.26	314.989	519.897	373.93	310.235	903.312	383.984	692.603	173.105	462.969	186.653	255.857	178.184	126.69	593.477	653.494	202.898	158.24	239.15	164.57	467.06	445	151.53	495.23	243.77	140.95	134.41	263.23	26.07	122.12	128.43	322.75	70.96	67.58	86.0649	86.0649
mmu-mir-140	434.005	439.157	722.146	260.344	553.259	483.471	556.253	457.889	489.374	729.853	772.994	1086.56	1116.47	1188.16	809.001	1113.72	989.605	1085.56	328.732	1274.54	2682.66	844.276	521.477	493.394	1037.15	1073.91	1103.03	750.631	1429.88	594.87	762.76	561.05	182.41	625.41	332.86	283.7	404.47	395.15	38.6	181.05	434	439.16	722.15	88.06	468.241	468.241
mmu-mir-141	7.18578	13.9345	1	1	8.46297	11.3387	8.50341	19.6832	7.97677	21.0865	28.5712	29.7185	49.1611	44.5085	32.921	35.393	72.521	50.4002	26.6327	50.9426	83.5125	36.605	98.451	70.9718	125.007	65.6787	432.837	271.598	1271.12	831.41	20.29	19.92	1	20.29	15.48	6.6	14.99	5.83	1	1	7.19	13.93	1	1	2.23283	2.23283
mmu-mir-142	675.25	815.875	1444.64	604.952	1465.61	1315.73	893.906	1437.91	1249.84	2437.2	2573	9503	5183.76	20630.3	4655.48	2129.32	7079.27	7599.65	5244.71	6293.76	6571.06	4082.46	17152.4	5540.44	4225.5	1802.49	4580.16	7519.25	16889.6	718.18	18562.9	11859.1	3250.92	17665.4	3446.59	1050.64	696.04	683.11	122.16	888.14	675.25	815.87	1444.64	564.35	568.1	568.1
mmu-mir-143	1060.01	2794.86	1226.68	1834.17	2469.38	1849.9	2614.69	3980.52	2710.78	3306.66	4380.88	6384.17	4447.36	8130.88	6279.47	2366.03	1419.88	8664.01	2527.65	3484.49	5049.73	6430.51	5896.79	4731.87	5597.85	2091.65	2277.96	7332.75	17425.4	1757.45	3158.94	4140.81	1012.26	5003.54	3529	1008.65	1317.91	3577.27	343.58	740.83	1060.01	2794.86	1226.68	308.28	825.76	825.76
mmu-mir-144	101.21	856.295	80.3799	153.764	510.347	386.977	401.182	1105.01	333.094	3051.28	583.934	5126.3	2076.59	1859.44	2251.43	154.757	475.115	1355.02	497.175	625.282	331.05	1106.63	581.276	436.38	174.61	314.882	326.28	973.692	3196.14	272.77	34497.3	12333.4	36340.7	18019.8	1750.52	429.25	206.5	552.8	314.34	492.04	101.21	856.3	80.38	241.7	109.489	109.489
mmu-mir-145	483.491	337.297	222.995	395.345	1019.69	7189.81	1379.13	1395.45	761.468	1501.75	1879.78	1454.16	1504.87	4786.94	2427	8625.56	1855.93	2111.74	2227.38	22712.4	1362.46	866.764	4116.09	1264.38	8251.59	1273.65	1694.7	3069	2184.02	1450.45	1291.5	673.31	178.55	1464.39	396.34	185.74	4389.64	329.19	168.11	177.77	483.49	337.3	222.99	88.06	194.554	194.554
mmu-mir-146a	175.439	405.204	80.3799	166.199	603.634	495.533	546.248	581.878	179.605	638.029	1044.77	992.746	810.417	4482.38	934.69	393.485	359.759	2358.74	526.47	1948.76	475.447	838.654	614.498	690.352	924.163	516.528	385.167	1280.86	675.75	189.73	430.09	346.61	101.35	733.9	477.64	76.57	301.18	306.66	46.96	92.66	175.44	405.2	80.38	93.18	78.668	78.668
mmu-mir-146b	3.47431	10.7009	7.72711	9.88164	15.9259	19.9542	23.5102	14.5878	5.18606	29.695	32.51	77.5827	35.1788	81.8016	56.8618	31.3468	27.532	59.3821	57.7581	150.828	57.7273	62.8403	337.649	264.042	94.6941	25.7301	79.5158	289.882	60.54	33.71	235.64	204.08	31.88	249.32	106.8	20.59	48.34	18.7	17.71	4.27	3.47	10.7	7.73	1	7.16413	7.16413
mmu-mir-147	1	1	1	2.77633	2.86574	1	1	2.69847	2.39535	6.739	4.93874	22.0602	4.10717	19.6465	6.98519	3.02312	10.2285	3.24547	1	1	1	6.62184	3.2148	8.77465	3.75571	4.80463	12.2165	22.9404	1	3.52	18.68	27.49	1	25.11	9.91	6.6	1	2.61	1	1	1	1	1	1	2.23283	2.23283
mmu-mir-148a	93.7868	836.893	64.2349	242.581	1988.01	140.572	283.629	228.595	181.001	316.645	1351.99	200.115	1292.03	721.998	286.294	158.803	73.6746	1694.08	273.805	175.799	73.1984	120.933	946.718	122.803	282.082	126.553	37.4538	132.642	1211.58	6.03	171.35	378.15	24.16	878.55	256.02	65.38	108.59	599.46	17.71	4210.82	93.79	836.89	64.23	3509.11	51.5458	51.5458
mmu-mir-148b	20.7945	141.663	6.38169	20.5396	195.037	38.9084	68.5307	51.9542	28.9071	104.302	201.876	77.5827	274.431	274.482	164.595	71.8092	36.7605	371.502	136.487	100.885	26.7852	30.9832	297.783	43.7606	144.297	48.5579	26.2372	99.7318	596.37	21.13	256.53	246.97	16.44	350.58	46.66	15	8.53	89.48	1	122.12	20.79	141.66	6.38	52.21	19.4924	19.4924
mmu-mir-149	8.42294	12.3177	10.418	2.77633	27.1204	45.8009	23.5102	11.1908	23.3257	52.651	16.755	23.9748	64.6969	63.155	22.9457	41.4624	40.2212	32.4365	21.14	50.9426	11.3141	8.49579	60.7995	45.0563	78.1599	37.144	48.6703	63.1645	60.54	63.91	71.71	65.33	24.16	46.81	17.7	3.8	6.38	4.22	9.36	1	8.42	12.32	10.42	1	13.3283	13.3283
mmu-mir-150	77.7037	70.523	53.4715	56.0662	258.472	288.759	88.5398	165.752	102.861	414.208	450.017	531.335	303.949	796.585	262.353	852.734	961.92	407.429	202.4	987.366	434.191	283.966	331.004	494.69	802.911	293.957	763.725	428.838	239.15	401.11	60.46	22.44	28.02	27.52	55.57	40.19	131.19	52.48	26.07	7.55	77.7	70.52	53.47	11.24	26.8893	26.8893
mmu-mir-151	975.88	819.108	949.523	754.163	890.959	743.66	1239.06	952.145	1251.24	1564.88	1895.54	1569.03	1031.03	1306.26	1772.62	1421.23	1982.82	1649.17	1890.49	1661.59	2925.04	6542.95	1992.1	2398.18	1431.21	3895.04	3107.98	2074.37	1330.66	3679.99	650.27	737.64	649.44	598.89	903.04	879.9	460.41	1004.87	698.7	236.7	975.88	819.11	949.52	159.76	730.833	730.833
mmu-mir-152	61.6207	246.756	19.8359	56.0662	321.907	99.2173	161.073	213.309	45.6513	187.517	410.629	202.03	300.842	485.809	284.299	65.7398	337.841	699.34	213.385	288.17	88.6695	145.294	636.646	139.648	226.968	739.099	688.013	246.001	1390.19	609.97	605.27	403.38	58.9	721.85	365.16	34.59	122.58	279.32	5.18	125.4	61.62	246.76	19.84	108.55	25.6565	25.6565
mmu-mir-153	1	1	1	1	1	1	1	1	1	1	1	1	1	1	1	1	1	1	1	1	6.15703	1	1	1	1	1	1	1	40.69	1	1	1	1	1	1	1	1	1	1	1	1	1	1	1	1	1
mmu-mir-154	2.23716	5.85044	3.69084	2.77633	15.9259	7.89244	18.508	14.5878	9.37212	6.739	8.87749	18.2311	58.4826	75.586	50.8766	49.5549	291.698	322.102	132.825	512.911	2894.09	7448.07	4322.07	2849.11	458.448	8443.48	2589.22	7351.04	1826.8	464.02	14763.8	8390.36	1228.41	6970.81	795.02	269.71	147.32	112	26.07	4.27	2.24	5.85	3.69	1	9.62978	9.62978
mmu-mir-155	18.3202	18.785	18.4905	13.4343	28.9861	21.6773	26.0114	12.8893	17.7442	110.041	300.345	1549.89	167.233	1057.64	417.968	217.474	443.969	364.765	3091.57	275.684	305.265	426.386	824.904	339.197	152.564	101.823	101.949	267.942	1	6.03	74.93	53.98	12.58	32.34	37.75	9.4	28.97	18.7	5.18	23.92	18.32	18.78	18.49	6.12	10.8626	10.8626
mmu-mir-15a	1175.06	4526.46	778.654	1084.56	4594.45	2421.97	3054.89	4085.83	2246.12	3986.73	5700.36	6410.97	11216.3	9933.38	9002.73	8348.39	3435.16	11726.8	2826.09	8765.92	2930.19	3977.52	2811.58	3866.3	3834.19	6054.17	1711.52	4959.53	3255.68	514.35	3859.63	2938.73	456.45	3197.81	1701.52	129.76	657.31	1316.97	189	554.23	1175.06	4526.46	778.65	922.84	711.107	711.107
mmu-mir-15b	743.294	1360.74	1431.18	1152.06	1859.28	3900.4	3842.75	3097.32	3338.69	6440.15	5503.43	6409.06	6796.38	5389.84	5662.99	9177.87	7195.78	5491.16	3479.72	7417.47	9288.81	8197.64	5117.18	3999.76	6482.43	4804.35	3214.54	4345.2	2997.69	5250.22	13058.6	13107.9	4516.93	7014.2	5294.11	1627.24	2179.72	3141.3	740.48	298.9	743.29	1360.74	1431.18	88.06	1604.91	1604.91
mmu-mir-16-1	1335.89	4607.31	1314.13	1571.27	5230.67	3831.47	2972.35	5962.64	3648.46	6247.9	8272.36	8449.99	10821.7	9019.7	9110.46	9744.35	7094.27	14023.9	4721.07	10089.4	4487.62	3827.6	4251.19	4396.27	6498.96	10790.9	3351.94	4370.8	3414.44	1845.53	9903.92	7571.73	1259.28	6421.13	4144.84	482.43	1229.69	2853.33	230.78	475.67	1335.89	4607.31	1314.13	497.77	1373.13	1373.13
mmu-mir-16-2	1204.75	4371.25	1357.19	1658.31	4984.39	3691.9	2907.32	5568.6	3494.97	6124.51	7693.37	8067.08	10365	8534.89	9226.18	9649.26	6788.58	13065.1	4473.9	9202.92	3951.29	3812.61	4120.52	4511.59	6622.97	10022.4	3281.84	4341.54	3632.75	1712.16	10122.5	7623.45	1328.76	6343.98	4006.75	485.23	1229.69	2854.94	272.56	544.41	1204.75	4371.25	1357.19	477.28	1289.3	1289.3
mmu-mir-17	294.206	993.724	271.43	475.28	1247.32	166.419	623.783	233.691	514.49	827.415	1277.15	1327.8	1273.39	1194.38	771.095	363.139	635.461	1458.31	250.003	375.569	784.869	928.604	676.513	586.69	681.66	1469.59	1461.96	827.422	8475.07	6946.28	4794.96	3611.04	1483.15	2120.15	1295.04	938.68	287.19	967.86	168.11	2037.17	294.21	993.72	271.43	933.08	150.172	150.172
mmu-mir-181a-1	234.823	138.429	403.281	167.975	187.574	349.068	241.109	342.393	361.001	543.335	532.731	598.345	352.11	616.335	495.776	1146.09	2001.28	481.53	8353.59	949.909	1816.28	1466.43	2791.64	1195.7	1122.57	992.107	2064.84	977.348	1866.49	33016.3	1865.23	2170.55	634	813.46	1038.91	471.24	549.71	473.98	243.31	17.37	234.82	138.43	403.28	11.24	211.813	211.813
mmu-mir-181a-2	247.194	101.243	408.663	207.054	208.097	287.036	296.134	322.011	344.257	566.291	548.486	561.968	317.931	547.964	523.707	1089.44	1937.84	535.421	8503.72	1024.82	1697.66	1644.45	2536.94	1238.46	1205.24	1052.98	1989.13	1043.17	2223.71	33242.7	1839.52	2043.15	653.3	743.55	1070.09	395.66	520.66	493.28	243.31	17.37	247.19	101.24	408.66	11.24	240.168	240.168
mmu-mir-181b-1	9.6601	25.2522	7.72711	8.10531	28.9861	19.9542	53.5239	43.4618	12.1628	18.217	52.2037	58.437	46.0539	50.724	86.7878	29.3237	87.5174	68.364	674.773	50.9426	78.3555	235.243	359.797	172.042	100.206	84.7019	233.743	169.21	874.21	2414.23	449.38	355.44	70.48	176.99	66.7	23.39	19.29	66.96	26.07	7.55	9.66	25.25	7.73	1	7.16413	7.16413
mmu-mir-181b-2	10.8973	33.3363	15.7996	9.88164	56.9722	37.1853	93.5421	67.2405	30.3024	64.129	107.346	96.7284	63.1434	81.8016	94.768	51.578	132.506	97.555	1139.82	150.828	166.025	499.47	680.942	358.634	174.61	202.646	427.229	322.793	1806.95	4996.07	761.16	611.5	120.65	273.43	123.5	51.38	60.18	129.7	26.07	10.82	10.9	33.34	15.8	1	9.62978	9.62978
mmu-mir-181c	61.6207	75.3735	50.7806	34.7502	83.0926	130.233	116.052	94.416	129.373	132.997	127.04	290.1	161.019	286.913	278.314	429.901	508.569	270.456	200.569	587.825	1295.41	1400.84	787.252	1458.75	621.035	541.258	2415.36	1767.2	1767.26	24734.8	785.26	992.44	344.52	473.53	658.04	222.12	424.91	213.36	72.02	14.09	61.62	75.37	50.78	1	26.8893	26.8893
mmu-mir-181d	10.8973	33.3363	10.418	1	27.1204	35.4622	76.0341	9.49237	16.3489	72.7375	56.1424	68.0099	52.2683	32.0775	54.8667	9.09248	18.3035	36.9274	55.9271	138.342	207.281	302.705	91.8066	222.578	47.8471	84.7019	115.97	293.539	1231.43	723.21	328.85	357.97	70.48	174.58	29.95	12.2	18.21	60.52	1	4.27	10.9	33.34	10.42	1	9.62978	9.62978
mmu-mir-182	56.6721	109.327	37.3264	34.7502	75.6297	94.0479	116.052	136.878	72.1631	190.387	134.917	200.115	170.341	249.62	166.59	187.127	81.7495	254.738	109.023	338.112	423.877	735.587	1070.75	562.071	317.907	99.9204	379.558	1024.89	1449.73	214.89	221.17	238.14	85.91	193.87	134.64	40.19	82.77	50.87	1	27.19	56.67	109.33	37.33	31.73	40.4504	40.4504
mmu-mir-183	10.8973	26.869	9.07253	9.88164	12.1944	16.508	3.50114	12.8893	19.1396	26.8255	56.1424	37.3768	44.5003	75.586	24.9408	27.3006	7.92139	66.1185	10.1545	50.9426	62.8844	94.6974	113.955	58.0141	45.0913	18.1208	87.9282	132.642	159.76	129.34	91	82.99	58.9	75.74	27.73	28.99	7.46	7.44	1	7.55	10.9	26.87	9.07	1	3.46565	3.46565
mmu-mir-1839	71.5179	83.4576	19.8359	157.317	131.602	142.295	96.0432	165.752	348.443	417.077	253.08	332.22	198.305	373.93	234.423	152.734	622.771	313.12	74.2362	300.655	176.339	173.403	253.487	172.042	317.907	533.648	732.88	322.793	139.92	542.03	189.03	182.64	209.43	186.64	161.36	196.93	86	108.79	13.53	4.27	71.52	83.46	19.84	11.24	65.1069	65.1069
mmu-mir-184	3.47431	1	3.69084	2.77633	1	1	1	6.09542	2.39535	3.8695	1	22.0602	2.55358	13.431	4.99013	3.02312	11.3821	1	37.6181	1	11.3141	60.9663	23.148	23.0282	6.51142	8.60926	12.2165	8.31347	1	43.78	1	1	8.72	3.41	3.23	1	2.08	1	1	1	3.47	1	3.69	1	9.62978	9.62978
mmu-mir-185	858.35	452.091	985.849	580.083	605.5	474.855	1196.54	974.225	1364.26	1398.45	1131.42	1358.43	779.346	1455.43	1313.75	1597.24	1215.7	1366.24	3087.91	1361.93	2233.99	3548.38	1706.39	1739.93	1274.14	1085.32	1131.07	1781.83	239.15	1075.51	544.2	872.61	2147.03	1054.55	1061.18	1296.95	615.35	940.52	999.5	138.49	858.35	452.09	985.85	36.85	702.478	702.478
mmu-mir-186	60.3835	161.065	34.6356	79.1584	150.259	40.6315	146.066	116.496	153.094	227.69	225.508	498.788	376.967	367.715	238.413	116.318	214.409	344.556	101.7	138.342	135.083	113.437	136.103	127.986	199.411	227.376	211.31	198.464	993.28	149.47	746.69	518.16	132.23	396.38	140.2	54.18	35.43	94.31	9.36	33.74	60.38	161.06	34.64	36.85	30.5878	30.5878
mmu-mir-187	15.8459	30.1027	3.69084	2.77633	32.7176	9.61555	26.0114	51.9542	6.58142	29.695	79.7749	22.0602	38.286	25.862	38.9062	13.1387	19.457	57.1366	30.2945	25.9713	42.2563	23.4874	38.6515	32.0986	25.8014	56.1672	34.6496	48.5376	40.69	28.68	68.5	45.15	8.72	61.27	14.36	3.8	6.38	20.31	1	1	15.85	30.1	3.69	11.24	5.9313	5.9313
mmu-mir-188	12.1344	34.9531	9.07253	13.4343	40.1806	16.508	43.5193	26.4771	30.3024	46.912	12.8162	123.532	103.537	56.9395	62.847	25.2774	33.2998	70.6094	35.7872	25.9713	21.6281	29.1092	98.451	41.169	25.8014	33.3394	40.2579	30.2539	457.45	41.26	208.32	166.24	51.18	140.83	60.02	20.59	13.91	49.26	1	23.92	12.13	34.95	9.07	36.85	9.62978	9.62978
mmu-mir-18a	18.3202	128.728	18.4905	40.0792	202.5	32.016	46.0205	262.565	28.9071	92.8239	154.611	180.969	321.038	361.499	114.719	51.578	111.742	322.102	107.192	100.885	73.1984	53.4705	395.234	72.2676	158.075	98.0181	197.29	132.642	13198.3	484.15	2475.93	2097.39	340.66	3990.98	329.52	56.98	76.31	198.88	9.36	272.71	18.32	128.73	18.49	98.31	13.3283	13.3283
mmu-mir-18b	1	1	1	1	1	1	1	1	1	1	1	1	1	7.2155	1	1	2.15356	3.24547	1	1	6.15703	1	5.42959	2.29577	1	1	1	1	60.54	1	1	3.52	1	5.82	2.11	1	1	2.61	1	1	1	1	1	1	1	1
mmu-mir-190	33.1661	44.654	13.1088	6.32898	42.0463	18.2311	8.50341	31.5725	27.5117	72.7375	32.51	96.7284	61.5898	243.405	44.8914	27.3006	74.8282	155.937	43.1108	100.885	52.5703	30.9832	51.9403	20.4366	47.8471	128.455	101.949	96.0751	20.85	23.65	71.71	64.07	31.88	126.36	14.36	6.6	14.99	26.74	9.36	14.09	33.17	44.65	13.11	62.46	8.39695	8.39695
mmu-mir-190b	1	7.46726	1	1	6.59722	1	6.00228	2.69847	1	9.60849	4.93874	6.7437	2.55358	1	2.99506	1	1	9.98186	4.66181	1	1	1	7.64439	1	1	2.90232	1	8.31347	20.85	1	2.61	2.26	4.86	8.23	1	3.8	2.08	1	1	1	1	7.47	1	1	1	1
mmu-mir-191	1791.17	1113.37	4356.13	1649.43	1711.88	3004.38	2634.7	2399.24	3941.48	4712.72	3841.28	4567.25	4590.29	3605.99	4306.35	7696.95	14676.7	3463.51	18235	5881.74	9876.72	12327.8	7766.07	9002.75	7154.82	8791.6	10468.8	5665.28	715.44	11196.5	4110.34	3436.97	2617.92	1500.56	2386.41	2791.64	1656.83	1649.98	2165.11	272.71	1791.17	1113.37	4356.13	118.79	3096.62	3096.62
mmu-mir-192	8548.52	28030.1	9702.84	11310.9	21195.8	13453.3	23626.7	6699.78	31830.4	28793.5	28946.8	37392.5	50898	32135.2	48243.6	46235.4	35525	41935.1	25278.5	25159.6	13615.6	28063.4	18239.8	16497.5	26180.2	40626.9	14871.3	17849.5	219.3	81.53	14095.2	12330.9	5273.44	3132.71	10766.5	4787.35	5978.76	16913.9	2382.36	6345.2	8548.52	28030.1	9702.84	5895.64	8177.1	8177.1
mmu-mir-193	273.174	1315.47	114.015	413.108	3170.89	1324.35	1609.23	2959.74	684.723	2749.98	3758.56	937.224	2506.93	2922.29	2428.99	7251.86	1094.58	3234.47	782.796	3022.53	258.852	428.26	1471.62	429.901	3949.93	2137.3	343.105	714.063	4704.41	134.37	335.28	239.4	43.46	654.34	82.3	48.58	146.25	313.1	63.67	5300.93	273.17	1315.47	114.02	3898.33	211.813	211.813
mmu-mir-193b	8.42294	7.46726	1	9.88164	10.3287	4.44622	6.00228	9.49237	5.18606	6.739	12.8162	10.5728	8.76792	7.2155	10.9753	43.4855	11.3821	27.9456	70.5744	1	11.3141	10.3697	100.666	11.3662	78.1599	18.1208	31.8455	8.31347	60.54	94.11	84.57	36.32	16.44	41.98	19.93	15	10.68	15.48	1	1	8.42	7.47	1	1	1	1
mmu-mir-194-1	519.369	1761.71	395.209	404.227	2238.02	934.926	798.863	2334.7	828.445	1814.52	2836.9	1940.46	3561.81	4762.08	2909.8	2618.92	1584.84	6232.17	1352.21	2735.36	918.952	591.293	1493.77	746.071	2607.9	3539.31	1103.03	1401.53	20.85	11.07	1457.03	1655.91	236.45	2819.3	887.45	101.77	631.48	1440.84	67.85	505.13	519.37	1761.71	395.21	405.58	353.588	353.588
mmu-mir-194-2	995.674	4010.7	646.803	832.322	5518	2394.4	2257.03	5295.14	1895.89	3903.52	6153.32	4383.45	9131.41	12003.1	6067.99	7375.27	3273.66	15095	2886.51	5806.82	1548.11	1213.44	3154.87	1667.37	6272.99	6912.11	1840.51	2834.97	20.85	21.13	3788.92	3918.81	441.01	6242.73	1815.11	210.93	1351.27	2999.73	126.33	1005.99	995.67	4010.7	646.8	1306.94	740.695	740.695
mmu-mir-195	151.933	482.811	153.033	251.462	413.329	648.889	373.67	778.901	754.491	959.412	922.666	1111.45	1355.73	1250.32	1064.37	1842.04	2932.21	1660.4	980.534	2298.36	2821.9	1269.66	3480.44	3642.13	4622.32	3404.24	7356.25	3361.54	794.82	2889.84	107.07	146.06	20.3	90.2	264.93	73.77	300.1	306.66	34.42	59.92	151.93	482.81	153.03	26.61	201.951	201.951
mmu-mir-196a-1	1	1	1	1	1	1	1	2.69847	1	1	1	1	1	1	1	1	1	1	1	1	1	1	1	1	1	4.80463	1	1	20.85	21.13	1	2.26	1	1	1	1	1	1	1	1	1	1	1	1	1	1
mmu-mir-196a-2	1	1	1	1	1	1	1	1	1	1	1	1	1	1	1	1	1	1	1	1	1	1	1	1	1	8.60926	1	1	40.69	16.1	1	3.52	4.86	1	1	1	1	1	1	1	1	1	1	1	1	1
mmu-mir-196b	1	1	1	1	1	1	1	1	1	1	4.93874	2.91457	2.55358	1	1	1	1	3.24547	1	1	1	1	1	1	3.75571	2.90232	3.80414	4.65673	1	1	12.25	3.52	1	10.64	2.11	1	1	1	1	1	1	1	1	1	1	1
mmu-mir-197	1	1	1	1	2.86574	1	1	2.69847	1	1	1	1	1	1	1	1	1	1	1	1	1	1	1	1	20.29	18.1208	1	1	1	1	1	1	1	1	1	1	1	1	1	1	1	1	1	1	1	1
mmu-mir-199a-1	111.107	261.307	22.5268	134.225	392.806	123.341	163.574	400.141	167.047	365.426	430.323	615.576	524.558	1113.58	332.181	191.173	553.558	919.395	154.796	550.368	1047.88	261.479	1030.88	774.578	1861.1	933.135	1846.12	1529.52	5002.09	1294.43	733.84	722.5	101.35	760.42	136.86	76.57	51.57	173.14	38.6	27.19	111.11	261.31	22.53	36.85	45.3817	45.3817
mmu-mir-199a-2	107.395	266.158	42.7081	146.659	336.833	121.618	161.073	366.172	143.326	411.338	469.711	657.697	538.54	1076.28	407.993	170.942	570.861	926.132	171.274	687.71	980.836	289.588	1022.02	744.775	1825.28	843.726	2005.96	1540.49	5478.39	1269.27	692.05	680.88	74.34	905.07	175.84	42.99	59.1	147.4	13.53	53.38	107.4	266.16	42.71	6.12	58.9428	58.9428
mmu-mir-199b	71.5179	195.018	26.563	95.1454	200.634	106.11	113.551	344.092	100.07	296.558	257.018	408.803	316.378	796.585	282.304	168.919	281.316	553.384	123.671	537.883	784.869	227.748	924.57	737	1516.64	626.862	1529.25	1419.81	7244.64	1417.74	590.8	547.17	132.23	876.14	145.77	56.98	67.71	115.22	9.36	53.38	71.52	195.02	26.56	11.24	34.2863	34.2863
mmu-mir-19a	33.1661	206.335	26.563	15.2106	140.931	54.4164	66.0296	372.966	72.1631	64.129	75.8361	236.492	651.952	610.119	214.472	351	279.009	328.838	182.26	175.799	93.8266	89.0755	229.124	130.577	193.9	387.17	469.291	337.42	1449.73	1130.87	1654.7	1292.64	78.2	2327.48	495.45	28.99	134.41	120.05	21.89	53.38	33.17	206.34	26.56	134.15	12.0954	12.0954
mmu-mir-19b-1	104.921	568.502	72.3074	105.803	514.079	168.142	148.567	838.347	270.303	187.517	245.202	627.064	1905.69	1293.82	655.381	1026.72	890.399	840.804	607.03	388.055	166.025	233.369	612.283	286.07	565.92	507.016	999.273	692.123	2779.38	2036.77	2279.86	2233.62	170.83	3836.69	1296.16	65.38	333.46	449.84	55.31	86.11	104.92	568.5	72.31	93.18	46.6145	46.6145
mmu-mir-19b-2	127.19	647.726	97.8704	123.567	508.482	202.604	193.588	906.286	238.21	207.604	205.815	611.747	1801.6	1268.96	695.282	1148.11	836.181	793.649	647.309	350.598	238.223	285.84	581.276	340.493	554.898	527.942	985.252	725.034	3414.44	2446.95	2279.86	2188.21	248.03	3696.86	1444.27	73.77	336.68	457.89	92.91	131.94	127.19	647.73	97.87	113.67	29.355	29.355
mmu-mir-200a	106.158	214.42	48.0898	34.7502	258.472	233.62	181.082	410.332	164.256	572.03	583.934	684.501	552.522	1237.89	677.327	713.138	1508.71	1597.53	660.126	1898.82	2471.22	1558.25	4080.65	3375.2	3329.9	3409.95	10303.4	5603.12	7959.09	7683.59	1817.02	1449.05	367.68	1204.02	1041.14	126.96	562.63	401.58	63.67	315.26	106.16	214.42	48.09	47.09	42.9161	42.9161
mmu-mir-200b	145.747	214.42	44.0535	45.4082	148.394	169.865	198.59	437.508	148.908	296.558	320.038	449.009	700.113	889.817	415.973	1716.61	721.978	1074.33	553.933	1674.08	2589.83	2620.78	3670.92	3176.94	3624.76	666.811	5112.94	7442.46	17862	13564.4	1174.18	1291.38	614.7	1175.09	649.14	322.89	1026.34	325.97	113.8	230.15	145.75	214.42	44.05	21.49	24.4237	24.4237
mmu-mir-200c	17.083	26.869	7.72711	11.658	34.5833	7.89244	78.5353	41.7634	12.1628	26.8255	20.6937	58.437	94.215	137.741	58.8569	55.6242	88.6709	140.219	72.4053	225.742	367.149	218.378	277.849	172.042	171.854	134.162	1091.81	1010.26	17504.8	4835.02	58.86	104.43	31.88	32.34	33.3	31.79	18.21	28.35	9.36	59.92	17.08	26.87	7.73	11.24	8.39695	8.39695
mmu-mir-201	5.94863	4.23363	2.34542	4.55266	8.46297	4.44622	1	1	3.79071	3.8695	1	2.91457	11.8751	7.2155	8.98026	3.02312	20.6106	1	11.9854	1	6.15703	8.49579	5.42959	2.29577	17.5343	6.70695	17.8248	8.31347	1	1	1	2.26	4.86	3.41	1	1	1	1	1	1	5.95	4.23	2.35	1	2.23283	2.23283
mmu-mir-202	1	1	1	1	1	1	1	1	1	1	1	2.91457	1	1	2.99506	1	1	1	4.66181	1	1	1	1	1	1	1	1	1	1	1	4.21	1	1	3.41	2.11	1	1	1	1	1	1	1	1	1	1	1
mmu-mir-203	211.317	671.978	89.7979	150.212	575.648	359.407	846.385	651.515	423.792	847.502	918.728	916.164	1091.62	1697.83	916.734	460.248	335.534	1840.04	1072.08	637.768	269.166	411.394	1159.34	244.606	524.585	666.811	158.032	578.764	278.84	46.3	147.25	151.1	24.16	167.35	184.75	17.79	107.52	383.88	21.89	220.33	211.32	671.98	89.8	339.01	144.008	144.008
mmu-mir-204	1	1	1	1	1	1	1	1	1	1	1	1	1	1	1	1	2.15356	1	1	1	1	1	3.2148	1	1	2.90232	3.80414	1	20.85	149.47	15.46	4.78	20.3	1	2.11	6.6	3.15	2.61	13.53	1	1	1	1	1	1	1
mmu-mir-205	1	2.61681	2.34542	1	6.59722	4.44622	11.0046	6.09542	3.79071	21.0865	24.6325	22.0602	11.8751	13.431	24.9408	33.3699	26.3784	18.9637	6.49271	75.9138	11.3141	14.1176	32.0071	48.9437	100.206	56.1672	107.557	88.7616	338.38	793.67	17.07	51.45	24.16	37.16	42.2	17.79	283.96	145.79	1	4.27	1	2.62	2.35	1	1	1
mmu-mir-206	3.47431	1	3.69084	1	1	1	1	1	1	1	12.8162	2.91457	1	19.6465	2.99506	3.02312	6.76782	1	28.4636	1	37.0992	40.3529	25.3627	42.4648	12.0228	8.60926	26.2372	41.2241	1	56.36	107.07	436.17	8.72	3.41	1	23.39	1	1	1	1	3.47	1	3.69	1	2.23283	2.23283
mmu-mir-207	1	1	1	1	1	1	3.50114	1	1	1	1	1	1	1	2.99506	3.02312	1	1	2.8309	1	1	1	1	1	1	1	1	4.65673	1	1	1	1	4.86	1	1	1	1	1	1	1	1	1	1	1	1	1
mmu-mir-208a	1	1	1	1	1	1	1	1	1	1	1	1	1	1	1	1	1	1	1	1	1	2.87395	1	1	1	1	1	1	60.54	68.94	1	1	1	1	1	1	1	1	1	1	1	1	1	1	1	1
mmu-mir-208b	1	1	1	1	1	1	1	1	1	1	1	1	1	1	1	1	1	1	1	1	1	1	1	1	1	1	1	1	60.54	21.13	2.61	3.52	1	1	1	1	1	1	1	1	1	1	1	1	1	1
mmu-mir-20a	216.265	856.295	132.851	155.541	786.477	162.972	213.597	534.321	210.303	483.076	729.668	1107.62	839.935	1847	637.425	322.676	270.934	1507.71	400.137	525.397	361.992	289.588	973.295	258.859	538.363	493.7	340.301	604.361	4684.56	650.23	5809.04	3371.38	606.98	4923.98	764.95	152.15	181.75	691.16	30.24	390.56	216.27	856.3	132.85	272.43	107.023	107.023
mmu-mir-20b	7.18578	7.46726	3.69084	6.32898	14.0602	4.44622	8.50341	9.49237	6.58142	12.478	48.2649	75.6682	32.0717	38.293	26.9358	17.185	29.8391	16.7183	6.49271	1	6.15703	25.3613	9.85918	16.5493	28.5571	14.3162	9.41241	4.65673	139.92	28.68	119.92	86.77	28.02	58.86	15.48	9.4	2.08	7.44	5.18	14.09	7.19	7.47	3.69	1	1	1
mmu-mir-21	12117.7	91409.2	5654.46	13403.4	48829.3	74653	68234.5	56363.1	34802.5	93193.7	98788.7	115220	179474	146494	105191	74502.4	302979	141432	36241.9	123846	52422.2	75090.1	119009	42577.6	72900.5	109118	181328	115265	25244.6	16866	23070.8	31354.8	5786.79	38206	19642.2	3961.63	24212.2	29576.4	2687.34	18202.1	12117.7	91409.2	5654.46	20527.3	10069.5	10069.5
mmu-mir-210	54.1977	119.027	35.981	50.7372	86.8241	11.3387	78.5353	48.5573	93.0934	49.7815	95.5299	196.286	98.8758	168.819	260.358	100.133	70.2139	344.556	187.752	75.9138	88.6695	94.6974	116.169	74.8592	113.984	246.399	82.32	125.329	834.52	584.81	934.72	1633.21	460.31	1691.02	277.18	140.95	90.3	383.88	9.36	63.2	54.2	119.03	35.98	21.49	15.7939	15.7939
mmu-mir-211	2.23716	2.61681	1	1	2.86574	1	3.50114	2.69847	1	6.739	12.8162	54.6079	8.76792	63.155	16.9605	7.06936	29.8391	18.9637	13.8163	1	11.3141	1	9.85918	3.59155	6.51142	2.90232	1	4.65673	20.85	6.03	7.43	4.78	4.86	5.82	8.8	1	4.23	5.83	1	1	2.24	2.62	1	1	1	1
mmu-mir-212	3.47431	4.23363	3.69084	2.77633	10.3287	7.89244	1	4.39695	2.39535	15.3475	8.87749	14.402	10.3215	25.862	8.98026	31.3468	20.6106	30.191	24.8018	88.3995	21.6281	4.74789	34.2219	6.1831	28.5571	10.5116	9.41241	15.6269	1	16.1	7.43	6.05	1	10.64	3.23	3.8	10.68	2.61	1	7.55	3.47	4.23	3.69	1	2.23283	2.23283
mmu-mir-214	34.4032	49.5044	21.1813	45.4082	79.3611	102.663	36.0159	99.5115	52.6281	92.8239	190.06	228.834	95.7686	299.344	190.531	387.416	500.494	393.956	103.531	587.825	398.091	186.521	521.477	375.479	1351.3	575.499	1871.36	534.883	1628.34	6453.07	540.98	519.42	93.63	348.16	139.09	42.99	120.43	79.83	9.36	1	34.4	49.5	21.18	1	21.958	21.958
mmu-mir-215	2.23716	7.46726	2.34542	4.55266	6.59722	1	8.50341	9.49237	2.39535	3.8695	1	4.82914	22.7502	7.2155	14.9654	19.2081	34.4534	5.49093	6.49271	13.4856	6.15703	8.49579	12.074	8.77465	12.0228	20.0232	29.0414	11.9702	1	16.1	1	7.31	1	8.23	7.68	1	2.08	1	1	1	2.24	7.47	2.35	1	1	1
mmu-mir-216a	1	1	1	1	1	1	1	1	1	1	1	1	1	1	1	1	2.15356	1	1	1	1	1	1	1	1	1	1	1	1	1	13.86	16.14	1	15.47	6.57	1	1	1	1	1	1	1	1	1	1	1
mmu-mir-216b	1	1	1	1	1	1	1	1	1	1	1	1	1	1	1	1	1	1	1	1	1	1	1	1	1	1	1	1	1	1	7.43	13.61	8.72	22.7	2.11	1	3.15	1	1	1	1	1	1	1	1	1
mmu-mir-217	1	2.61681	1	1	1	1	1	1	1	3.8695	1	1	1	1	1	1	1	1	1	1	1	1	1	1	1	1	1	1	1	1	5.82	9.83	1	10.64	1	1	1	1	1	1	1	2.62	1	1	1	1
mmu-mir-218-1	5.94863	2.61681	1	2.77633	8.46297	1	1	6.09542	3.79071	9.60849	1	6.7437	16.5358	25.862	4.99013	7.06936	4.46069	14.4728	154.796	1	57.7273	40.3529	116.169	34.6901	39.5799	12.4139	57.0827	66.8212	2422.16	378.46	47.61	72.9	8.72	39.57	28.84	3.8	6.38	15.48	1	7.55	5.95	2.62	1	1	1	1
mmu-mir-218-2	2.23716	5.85044	2.34542	1	4.73148	1	1	1	2.39535	6.739	8.87749	2.91457	7.21434	1	4.99013	9.09248	3.30713	9.98186	109.023	13.4856	62.8844	47.8487	142.747	29.507	23.0457	14.3162	57.0827	52.1943	2342.78	343.23	34.75	94.34	20.3	39.57	32.18	3.8	6.38	12.26	1	4.27	2.24	5.85	2.35	1	1	1
mmu-mir-219-1	3.47431	4.23363	1	2.77633	21.5232	16.508	1	17.9847	5.18606	6.739	16.755	8.65827	7.21434	50.724	6.98519	19.2081	3.30713	32.4365	39.449	50.9426	16.4711	8.49579	100.666	8.77465	47.8471	1	3.80414	15.6269	239.15	3.52	17.07	11.09	8.72	17.88	3.23	1	4.23	5.83	1	53.38	3.47	4.23	1	31.73	2.23283	2.23283
mmu-mir-219-2	2.23716	4.23363	1	1	2.86574	11.3387	1	4.39695	1	9.60849	8.87749	1	2.55358	19.6465	1	1	2.15356	9.98186	8.32362	1	1	2.87395	16.5036	3.59155	3.75571	4.80463	1	11.9702	1	1	5.82	3.52	1	3.41	3.23	1	1	1	1	20.64	2.24	4.23	1	26.61	2.23283	2.23283
mmu-mir-22	627.001	3475.54	356.192	766.597	5228.81	6705.62	2612.19	9373.18	1170.31	3871.95	7524	3244.28	6675.2	14209.6	6215.63	13013.7	4306.1	17046.3	4510.52	19740.8	1501.7	1031.67	5735.1	1338.24	13344.1	8397.82	2563.98	2937.36	834.52	109.21	1487.56	858.73	66.62	3166.46	1005.5	73.77	1865.55	1741.68	147.22	809.57	627	3475.54	356.19	1209.63	619.878	619.878
mmu-mir-220	1	1	1	1	1	1	1	1	1	1	1	1	1	1	1	1	1	1	1	1	1	1	1	1	1	1	1	1	1	1	1	1	1	1	1	1	1	1	1	1	1	1	1	1	1	1
mmu-mir-221	149.459	237.055	70.962	68.5005	542.065	548.949	1799.32	2271.86	199.14	408.469	871.463	416.461	509.022	1268.96	1212	411.693	448.583	1258.46	1147.15	1811.42	490.918	988.57	4683.08	1007.82	1072.97	1054.88	819.808	2440.04	616.21	270.26	553.84	188.94	24.16	835.16	38.86	37.39	75.24	174.75	38.6	50.1	149.46	237.05	70.96	41.97	82.3665	82.3665
mmu-mir-222	82.6523	33.3363	45.3989	41.8556	99.8843	88.8786	58.5262	51.9542	52.6281	118.649	71.8974	198.201	86.4471	125.31	66.8371	83.9479	29.8391	70.6094	30.2945	238.227	351.678	60.9663	151.606	87.8169	193.9	78.995	82.32	161.896	219.3	33.71	26.71	27.49	178.55	78.15	19.93	59.78	21.44	10.65	1	27.19	82.65	33.34	45.4	1	62.6413	62.6413
mmu-mir-223	160.593	140.046	112.67	123.567	370.417	197.435	303.638	298.233	140.535	990.977	910.85	1369.92	1276.49	2070.76	649.396	4093.77	1824.79	1518.93	660.126	974.88	1125.23	636.268	1763.98	839.366	3757.03	546.965	1164.72	1233.32	576.52	290.39	10236.6	10566.2	1224.55	5599.03	993.25	325.69	258.14	186.01	38.6	86.11	160.59	140.05	112.67	26.61	68.8054	68.8054
mmu-mir-224	8.42294	12.3177	1	2.77633	8.46297	11.3387	11.0046	6.09542	7.97677	9.60849	32.51	22.0602	13.4287	19.6465	28.9309	1	6.76782	32.4365	55.9271	25.9713	6.15703	15.9916	91.8066	47.6479	61.6256	6.70695	12.2165	26.5971	40.69	53.84	44.39	42.63	4.86	17.88	9.91	1	8.53	13.87	5.18	1	8.42	12.32	1	1	3.46565	3.46565
mmu-mir-23a	1037.74	3203.91	553.969	899.822	3655.99	7530.99	3947.8	2467.18	1976.82	4394.2	6677.17	6361.2	8000.4	8106.02	7097.44	3711.4	4304.95	7947.7	4267.01	20127.9	3229.3	8295.09	12897.8	7569.62	9097.6	4039.62	5070.88	10839.6	5756.22	2379	5026.38	4210.19	556.81	2590.27	1404.18	320.09	5102.97	2661.89	260.03	433.11	1037.74	3203.91	553.97	395.34	507.691	507.691
mmu-mir-23b	1003.1	3181.27	652.184	1001.07	4206.38	8950.83	3900.27	2930.87	1982.4	5019.75	7240.41	4352.81	7636.86	6340.81	6993.7	4122.1	3340.57	7997.1	4327.43	18504.7	2625.93	5975.14	8598.84	5286.47	6733.2	4427.69	3918.38	7124.32	5101.32	2434.37	3809.81	3231.36	510.49	1835.67	1563.43	392.86	7112.77	4405.78	414.6	911.06	1003.1	3181.27	652.18	584.83	649.466	649.466
mmu-mir-24-1	243.483	667.128	158.414	217.712	1223.06	447.285	336.152	974.225	467.048	2244.95	1954.62	1890.68	1974.05	2760.68	896.784	1156.2	8333.2	2908.88	552.102	1486.79	1032.41	370.168	1695.32	576.324	2249.66	5430.21	10093.1	1028.54	1767.26	9963.46	608.48	1030.28	336.8	1553.6	476.52	93.37	191.44	800.55	55.31	158.13	243.48	667.13	158.41	82.94	171.13	171.13
mmu-mir-24-2	273.174	746.352	170.523	260.344	1340.6	478.301	306.139	991.21	425.188	2244.95	1871.9	1850.47	1896.37	2816.62	930.7	1142.04	8578.91	2942.56	530.132	1149.68	908.638	328.941	1770.62	538.747	2296.51	5376.95	10384.7	1130.93	1945.87	9726.91	592.41	981.08	275.04	1423.41	513.27	126.96	246.31	737.81	38.6	223.6	273.17	746.35	170.52	149.52	195.786	195.786
mmu-mir-25	185.336	350.232	190.705	231.923	344.296	450.732	411.187	372.966	587.049	795.851	627.26	912.334	838.382	641.197	904.764	759.67	1085.35	885.713	834.062	550.368	888.009	861.142	1185.92	686.465	1183.2	944.549	957.211	794.511	1191.74	2152.53	3372.68	2212.18	815.41	1191.97	842.91	342.48	206.5	681.51	138.87	89.39	185.34	350.23	190.7	36.85	182.225	182.225
mmu-mir-26a-1	11757.7	4641.26	17480.7	5024.46	5019.84	9309.24	5833.65	8150.28	11945.2	10270.9	8630.79	12953.1	10378.9	9554.23	14253.7	26528.2	19762.7	10570.4	9051.16	20677.2	27029	22233.5	8931.05	19115	17238	17026.7	18642.9	15224	4605.18	28844.1	5873.32	5856.27	4451.31	4576.82	4432.16	4510.25	9669.14	4462.09	3861.31	1225.32	11757.7	4641.26	17480.7	789.68	10143.5	10143.5
mmu-mir-26a-2	11669.9	4613.77	17783.4	5063.54	5049.7	9383.33	6026.24	8315.03	12052.7	9751.55	9398.84	13427.9	10305.9	9442.35	13984.4	26273.2	20021.1	10783.7	9150.03	20177.8	27317.8	22405.9	9055.08	19297.7	17301.3	17393.9	19125.2	14968	4644.87	28688	5977.78	5923.12	4597.98	4615.39	4595.86	4552.23	9853.12	4659.97	3898.91	1159.85	11669.9	4613.77	17783.5	866.5	10007.8	10007.8
mmu-mir-26b	15790.8	8199.87	21262.7	5322.88	6706.47	8814.71	10190.6	12287.8	12562	12230.8	14783.1	21852	13697.4	14222.1	20837.5	16181.9	18575.7	18651.8	12026.4	21339	39942.2	30771.2	12521.2	18345.3	17389.5	26844.6	17411.9	17772.7	4406.72	6259.3	11932.1	10793.3	6678.4	8369.11	6230.68	4577.42	9457.18	9687.34	2110.8	1546.13	15790.8	8199.87	21262.7	1993.2	13647.1	13647.1
mmu-mir-27a	221.214	605.689	188.014	166.199	1036.49	690.244	416.189	649.817	455.885	1398.45	1619.82	1726.03	2778.81	2132.92	1223.97	1233.08	1746.34	1734.5	843.216	2111.07	1083.98	566.932	2869.16	949.507	2588.61	1106.25	1304.92	1679.44	1707.72	894.32	1101.86	1377.15	178.55	1148.57	453.14	54.18	272.13	517.41	30.24	203.96	221.21	605.69	188.01	108.55	188.389	188.389
mmu-mir-27b	1123.1	1842.55	1001.99	759.492	2376.09	2633.91	1544.2	3146.57	2264.26	3547.7	3561.63	3227.05	6066.19	3947.85	3915.32	3472.67	6540.56	4310.05	3424.79	4670.63	2976.61	2304.08	4725.16	2370.97	3792.86	5238.08	5309.23	3025.12	3751.82	7565.32	2712.17	3112.8	718.92	2267.21	1726.02	476.84	2147.44	3308.61	310.16	521.5	1123.1	1842.55	1001.99	533.62	1013.15	1013.15
mmu-mir-28	222.451	228.971	279.502	191.067	390.94	259.467	441.2	342.393	309.373	506.032	808.443	638.551	622.434	827.662	755.134	715.161	568.554	1004.72	1919.79	987.366	733.298	2073.59	776.178	647.592	654.103	727.685	702.034	655.556	774.98	1762.48	360.99	368.06	213.29	283.07	339.55	196.93	303.33	301.84	189	154.86	222.45	228.97	279.5	47.09	164.966	164.966
mmu-mir-290	1	4.23363	2.34542	2.77633	6.59722	16.508	3.50114	7.79389	10.7675	9.60849	4.93874	31.6331	69.3577	25.862	6.98519	9.09248	18.3035	1	17.4781	113.371	6.15703	4.74789	3.2148	4.88732	1	2.90232	1	11.9702	100.23	6.03	31.53	28.75	1	15.47	7.68	1	2.08	2.61	1	10.82	1	4.23	2.35	16.36	2.23283	2.23283
mmu-mir-291a	2.23716	5.85044	1	1	2.86574	4.44622	11.0046	1	6.58142	1	1	4.82914	1	1	1	3.02312	1	1	1	1	1	2.87395	1	2.29577	1	1	1	1	1	1	2.61	6.05	4.86	13.05	3.23	1	1	4.22	1	1	2.24	5.85	1	1	1	1
mmu-mir-291b	1	1	1	1	1	1	1	1	1	1	1	1	1	1	1	1	1	1	1	1	1	1	1	1	1	1	1	1	1	1	4.21	1	1	8.23	2.11	1	1	1	1	1	1	1	1	1	1	1
mmu-mir-292	2.23716	2.61681	1	4.55266	2.86574	2.72311	3.50114	2.69847	3.79071	3.8695	1	2.91457	2.55358	1	1	5.04624	1	1	2.8309	1	1	1	1	2.29577	1	1	1	1	1	1	4.21	7.31	4.86	13.05	7.68	1	1	1	1	1	2.24	2.62	1	1	5.9313	5.9313
mmu-mir-293	1	1	1	1	1	1	1	1	1	1	1	1	1	1	1	1	1	1	1	1	1	1	3.2148	1	1	1	1	1	1	1	1	2.26	1	13.05	1	1	1	1	1	1	1	1	1	1	1	1
mmu-mir-294	3.47431	4.23363	1	1	4.73148	4.44622	11.0046	17.9847	5.18606	3.8695	28.5712	10.5728	21.1966	50.724	16.9605	7.06936	4.46069	39.1729	6.49271	63.4282	1	6.62184	7.64439	3.59155	9.26713	4.80463	1	8.31347	1	3.52	12.25	13.61	1	61.27	22.16	12.2	3.15	2.61	1	1	3.47	4.23	1	1	2.23283	2.23283
mmu-mir-295	1	1	1	1	2.86574	1	3.50114	1	1	1	1	1	1	1	2.99506	1	1	1	1	1	1	1	1	1	3.75571	1	1	4.65673	1	1	5.82	2.26	1	20.29	1	1	1	4.22	1	1	1	1	1	1	1	1
mmu-mir-296	5.94863	1	5.03627	1	4.73148	23.4004	6.00228	11.1908	5.18606	23.956	36.4487	23.9748	4.10717	44.5085	18.9556	73.8323	18.3035	34.682	30.2945	75.9138	83.5125	57.2184	284.494	64.493	298.617	12.4139	163.64	180.18	477.29	587.32	574.73	355.44	209.43	943.65	160.25	93.37	111.82	68.57	1	1	5.95	1	5.04	1	1	1
mmu-mir-297a-1	1	1	1	1	4.73148	2.72311	3.50114	1	3.79071	6.739	1	6.7437	4.10717	1	1	1	4.46069	9.98186	2.8309	1	1	6.62184	3.2148	8.77465	3.75571	6.70695	3.80414	8.31347	40.69	1	12.25	9.83	1	15.47	6.57	1	1	1	1	1	1	1	1	1	1	1
mmu-mir-297a-2	1	1	1	2.77633	1	1	1	1	1	1	1	2.91457	1	1	2.99506	1	1	7.7364	1	1	1	1	1	1	1	2.90232	1	1	1	1	9.04	12.35	1	8.23	3.23	1	1	1	1	1	1	1	1	1	1	1
mmu-mir-297a-3	2.23716	1	1	1	2.86574	2.72311	1	1	2.39535	3.8695	1	6.7437	7.21434	1	2.99506	1	2.15356	3.24547	4.66181	1	11.3141	1	5.42959	2.29577	1	1	1	4.65673	60.54	18.61	23.5	22.44	4.86	17.88	4.34	1	3.15	2.61	1	1	2.24	1	1	1	1	1
mmu-mir-297a-4	1	1	1	1	1	4.44622	3.50114	1	1	1	1	1	2.55358	19.6465	1	9.09248	2.15356	1	4.66181	1	1	4.74789	3.2148	7.47887	6.51142	1	1	1	1	11.07	21.89	18.66	4.86	27.52	5.45	1	3.15	2.61	1	1	1	1	1	1	1	1
mmu-mir-297a-5	1	1	1	1	1	1	3.50114	2.69847	1	1	1	2.91457	1	1	2.99506	1	2.15356	3.24547	2.8309	1	1	1	1	2.29577	1	1	1	1	1	1	10.64	14.88	1	8.23	2.11	1	1	1	1	1	1	1	1	1	3.46565	3.46565
mmu-mir-297a-6	1	1	1	1	1	1	1	1	1	1	1	2.91457	1	1	1	1	1	5.49093	1	1	1	1	1	1	1	1	1	1	20.85	3.52	9.04	13.61	4.86	13.05	1	1	1	1	1	1	1	1	1	1	2.23283	2.23283
mmu-mir-297b	1	1	1	1	2.86574	1	1	4.39695	2.39535	1	4.93874	8.65827	1	7.2155	1	3.02312	1	3.24547	2.8309	1	6.15703	1	1	1	6.51142	1	1	1	40.69	6.03	12.25	11.09	4.86	15.47	4.34	6.6	1	1	1	1	1	1	1	1	1	1
mmu-mir-297c	2.23716	5.85044	1	1	1	1	1	4.39695	1	6.739	4.93874	14.402	1	13.431	8.98026	5.04624	3.30713	1	2.8309	1	1	6.62184	7.64439	4.88732	6.51142	1	1	1	40.69	16.1	29.93	22.44	12.58	41.98	6.57	1	4.23	4.22	5.18	1	2.24	5.85	1	1	1	1
mmu-mir-298	2.23716	2.61681	2.34542	2.77633	2.86574	7.89244	8.50341	1	6.58142	21.0865	16.755	31.6331	7.21434	13.431	6.98519	5.04624	5.61426	14.4728	8.32362	13.4856	104.141	53.4705	69.6587	23.0282	31.3128	8.60926	59.8869	128.986	278.84	652.75	709.73	675.83	579.97	565.14	103.45	250.11	24.67	36.39	5.18	1	2.24	2.62	2.35	1	1	1
mmu-mir-299	1	1	1	6.32898	4.73148	2.72311	8.50341	1	2.39535	3.8695	8.87749	2.91457	7.21434	25.862	14.9654	47.5318	37.9141	39.1729	24.8018	163.313	475.447	1762.51	607.854	817.338	386.799	421.412	545.003	1675.78	179.61	358.33	658.3	654.39	182.41	717.03	280.52	65.38	125.81	44.44	17.71	7.55	1	1	1	1	1	1
mmu-mir-29a	7530.34	15832.9	7242.06	12870.5	16522.1	24252.1	17103.8	23704.9	26803	25671.5	29758.2	27327.6	24369	30792.6	44702.4	60259.6	28556.3	36348.3	18850.2	49319.3	27658.2	60381.4	22800.1	57358.5	47685.8	45797.4	31757.8	43113.9	120.07	282.84	1592.02	1116.05	383.12	1331.8	2031.16	720.35	3603.15	6215.64	2528.58	649.17	7530.34	15832.9	7242.06	1091.84	10033.7	10033.7
mmu-mir-29b-1	1187.43	4929.05	583.568	848.309	5495.61	2773.48	1346.61	7615.26	1690.77	4520.46	5806.71	6422.46	7882.33	12146.1	7418.65	4194.93	1914.76	13229	3062.27	9515.06	2703.28	1550.75	6709.61	4050.3	7774.86	3735.25	1195.56	5551.92	258.99	11.07	529.73	376.89	101.35	1054.55	175.84	28.99	196.82	547.98	59.49	799.75	1187.43	4929.05	583.57	1916.38	1006.99	1006.99
mmu-mir-29b-2	2845.22	8562.03	1373.33	1487.79	9715.91	4593.09	2624.69	13391.8	2610.31	7728.56	10103.9	11153.4	12920.6	20586.7	12208.8	7053.6	3038.34	23273	5759.2	16519.5	7277.57	2913.11	12304.2	7037.06	12671.8	6320.49	2112.51	10788.4	219.3	38.75	786.87	419.77	66.62	1329.39	305.02	54.18	328.08	916.38	63.67	1022.36	2845.22	8562.03	1373.33	2300.47	2128.86	2128.86
mmu-mir-29c	4543.84	16554	3281.14	7557.5	11535	12853.7	10398.2	11919.2	18936	12778.9	18174.4	18128.1	19085.2	22992.1	34870.7	33149.8	8403.57	25121	7436.3	29404.7	9887.03	41617.6	7199.08	30918.2	16152.2	23123.7	5090.51	23027.5	278.84	104.17	663.12	637.99	128.37	531.39	643.57	392.86	1615.94	3210.47	1530.08	763.74	4543.84	16554	3281.14	2008.56	5012.43	5012.43
mmu-mir-300	1	4.23363	2.34542	4.55266	2.86574	2.72311	3.50114	1	5.18606	3.8695	8.87749	10.5728	8.76792	1	14.9654	15.1618	66.7532	23.4547	37.6181	138.342	583.745	486.352	842.622	700.718	158.075	510.821	788.962	1021.23	477.29	657.78	2549.85	2382.46	850.15	1418.59	826.2	317.29	247.38	68.57	5.18	1	1	4.23	2.35	1	2.23283	2.23283
mmu-mir-301a	9.6601	52.7381	7.72711	20.5396	38.3148	13.0618	23.5102	16.2863	48.442	44.0425	40.3874	215.432	143.93	199.896	126.689	29.3237	70.2139	128.992	57.7581	63.4282	104.141	51.5966	87.377	63.1972	47.8471	61.8741	124.382	238.688	5557.77	446.4	1730.23	1344.36	193.99	1348.67	409.7	93.37	69.86	224.62	5.18	27.19	9.66	52.74	7.73	21.49	3.46565	3.46565
mmu-mir-301b	1	1	1	1	2.86574	1	1	1	2.39535	1	8.87749	16.3165	4.10717	19.6465	2.99506	1	5.61426	1	1	1	1	2.87395	1	1	1	1	12.2165	11.9702	596.37	58.88	205.1	167.5	28.02	176.99	28.84	6.6	4.23	5.83	1	1	1	1	1	1	1	1
mmu-mir-302a	1	1	1	1	1	1	1	1	1	1	1	1	1	1	1	1	1	1	1	1	1	2.87395	1	1	1	1	1	1	1	1	1	2.26	1	1	1	1	2.08	1	1	1	1	1	1	1	1	1
mmu-mir-302b	1	1	1	1	1	1	1	1	1	1	1	1	1	1	1	1	1	1	2.8309	1	1	1	3.2148	1	1	1	1	4.65673	1	1	4.21	1	1	3.41	1	1	1	1	1	1	1	1	1	1	1	1
mmu-mir-302c	1	1	1	1	1	1	1	1	1	1	1	1	1	1	1	1	1	1	1	1	1	1	1	1	1	1	1	1	1	1	1	1	1	1	1	1	1	1	1	1	1	1	1	1	1	1
mmu-mir-302d	1	1	1	1	1	1	1	1	1	1	1	1	2.55358	1	1	1	1	3.24547	1	1	6.15703	1	1	1	1	1	3.80414	1	1	1	7.43	3.52	1	1	1	1	1	1	1	1	1	1	1	1	1	1
mmu-mir-30a	2706.66	3931.48	3774.91	2901.74	3501.13	4805.03	3322.51	4894.3	6737.77	5174.71	6035.16	6544.99	9929.95	6247.58	11129.5	20179.6	12571.4	7047.27	28865.2	8953.2	5926.43	12876.9	8592.19	12465.1	12646.9	8808.72	11391.4	10499.5	5597.46	11964	7195.96	8691.83	2440.37	6416.31	9844.42	3816.08	10268.4	7584.69	4287.45	848.86	2706.66	3931.48	3774.91	748.71	2757.6	2757.6
mmu-mir-30b	865.773	4009.08	467.862	693.768	3241.79	2197.97	4312.96	4372.87	1288.91	2807.37	4313.93	4588.31	5287.85	7186.12	6664.51	18700.7	1794.79	10089.9	4025.33	3909.01	1960.67	4562.19	7393.99	4188.94	13523.3	3841.78	2533.14	5643.34	12483.9	1269.27	3914.27	3416.78	367.68	4545.48	1406.41	222.12	909.07	3305.39	331.05	1379.18	865.77	4009.08	467.86	1148.18	550.84	550.84
mmu-mir-30c-1	857.112	3360.74	644.112	670.676	3077.61	2170.4	4415.51	4231.9	1408.91	3269.36	4794.45	3558.27	5638.96	6179.21	6179.71	5491.75	2268.91	10240.3	4371.37	4221.15	1831.75	3707.67	6572.3	3371.31	7074.91	3693.4	2426.58	4897.37	6569.89	1264.24	4598.9	3863.31	452.59	5054.17	1927.59	390.07	1192.03	3535.44	460.56	1808.02	857.11	3360.74	644.11	1552.76	639.603	639.603
mmu-mir-30c-2	926.393	3559.61	751.746	759.492	3230.6	2287.57	4553.07	4316.82	1562.4	3295.18	5034.72	3868.43	5783.44	6260.01	6211.63	5716.31	2560.76	10224.6	4572.77	4520.8	1883.32	3866.95	6862.44	3574.75	7653.6	3874.12	2678.95	5113.12	6430.97	1246.62	4682.47	3850.7	533.65	5288.03	2209.34	566.41	1274.88	3833.06	594.25	1713.08	926.39	3559.61	751.75	1465.7	777.68	777.68
mmu-mir-30d	1081.04	1286.37	1051.77	901.598	1598.07	1512.17	1461.66	1573.79	2172.17	1897.74	2376.06	2865.19	2705.79	3226.85	3624.04	8868.34	3676.26	2868.46	3280.15	3809.12	2832.21	4646.51	2510.36	4838.13	5184.49	3042.8	3811.82	4337.89	3057.22	13456.2	1997.01	2271.46	1104.89	1751.29	2181.5	815.52	2217.38	1699.85	1910.27	456.03	1081.04	1286.37	1051.77	395.34	739.462	739.462
mmu-mir-30e	1026.6	2068.91	1258.97	828.769	1696.96	1620.72	1211.55	2181.84	2442.87	1943.65	2222.45	3146.64	6409.53	2959.58	4922.82	7539.15	6215.25	3322.04	10426.2	3184.84	2130.85	4811.42	2816	4436.44	3134.24	3303.42	3862.3	4155.05	3573.21	5635.24	3398.4	4549.49	776.81	2510.71	2850.79	560.81	2581.03	2679.58	1074.7	410.2	1026.6	2068.91	1258.97	538.74	793.707	793.707
mmu-mir-31	198.945	1258.88	201.468	681.334	1797.71	1351.92	2031.92	1646.82	775.421	1636.61	2123.98	816.606	1243.87	1225.45	1626.98	980.19	477.422	2093.77	486.19	1474.31	392.934	458.243	2105.06	879.535	1447.75	427.119	758.117	1010.26	338.38	169.6	1699.7	867.56	290.48	1727.18	763.84	160.54	750.91	1210.79	176.47	171.23	198.95	1258.88	201.47	108.55	179.76	179.76
mmu-mir-32	52.9606	248.373	46.7444	47.1845	211.829	83.7093	51.0228	264.263	123.791	130.127	253.08	514.104	679.916	436.085	505.751	106.202	167.113	656.676	350.703	188.285	191.81	231.495	432.885	332.718	251.77	109.432	76.7117	505.629	378.07	31.2	812.58	616.55	55.04	567.55	254.91	26.19	113.97	237.49	38.6	66.47	52.96	248.37	46.74	134.15	36.7519	36.7519
mmu-mir-320	379.57	452.091	853.998	516.135	486.093	1174.44	868.895	739.836	1117.28	770.025	946.299	862.556	504.361	1001.7	1074.34	1985.68	1409.5	993.496	15062	2385.76	2027.71	3274.79	5185.84	2453.9	2836.62	2378.9	2639.69	2099.97	774.98	11986.6	2504.85	2555.27	1915.44	1813.97	1122.43	1434.11	903.69	584.98	665.27	59.92	379.57	452.09	854	41.97	411.531	411.531
mmu-mir-322	138.324	280.709	214.922	185.738	290.19	252.574	268.622	184.435	305.187	379.774	414.568	586.858	681.47	728.214	443.904	504.757	555.865	499.493	484.359	462.969	459.976	838.654	262.346	309.394	560.409	337.71	401.992	458.092	38719.8	22744.3	3428.93	3497.51	1074.02	2734.92	1101.27	627.98	398.01	459.5	155.58	46.83	138.32	280.71	214.92	26.61	137.844	137.844
mmu-mir-323	1	1	1	1	1	1	1	1	1	1	4.93874	2.91457	1	1	1	1	2.15356	5.49093	1	1	11.3141	8.49579	34.2219	13.9577	3.75571	12.4139	26.2372	26.5971	20.85	144.44	568.3	315.08	182.41	280.66	81.18	56.98	6.38	15.48	1	1	1	1	1	1	1	1
mmu-mir-324	75.2294	106.093	52.1261	95.1454	122.273	50.9702	183.583	143.672	153.094	178.909	146.734	269.04	190.537	168.819	248.388	472.387	193.645	261.474	110.854	238.227	336.207	392.655	191.472	240.718	430.891	214.059	247.764	275.255	1826.8	733.27	838.3	832.24	317.5	762.83	222.61	286.5	91.38	227.84	13.53	46.83	75.23	106.09	52.13	31.73	31.8206	31.8206
mmu-mir-325	1	1	1	1	1	1	1	1	1	1	1	1	1	1	1	1	1	1	1	1	1	1	1	1	1	1	1	1	1	6.03	1	2.26	4.86	1	1	1	1	1	1	1	1	1	1	1	1	1
mmu-mir-326	30.6918	68.9062	18.4905	38.3029	45.7778	45.8009	16.0068	40.0649	67.977	158.822	87.6524	133.105	95.7686	81.8016	104.743	134.526	155.578	124.501	48.6035	75.9138	119.612	51.5966	89.5918	82.6338	177.365	82.7996	115.97	88.7616	457.45	240.06	166.53	132.18	51.18	121.54	41.09	23.39	18.21	38	13.53	14.09	30.69	68.91	18.49	6.12	28.1222	28.1222
mmu-mir-327	1	1	1	1	1	1	1	1	1	1	1	1	1	1	1	1	1	1	1	1	1	1	1	1	1	1	1	1	1	1	1	1	1	1	1	1	1	1	1	1	1	1	1	1	1	1
mmu-mir-328	46.7748	68.9062	49.4352	41.8556	111.079	111.279	66.0296	48.5573	137.745	239.168	249.141	234.577	80.2328	137.741	224.447	330.769	147.503	234.528	184.09	125.856	171.182	109.689	129.458	137.056	422.623	250.203	174.856	128.986	298.68	582.29	359.38	301.21	163.11	70.92	80.07	84.97	39.73	92.7	21.89	7.55	46.77	68.91	49.44	1	50.313	50.313
mmu-mir-329	1	2.61681	3.69084	1	2.86574	18.2311	3.50114	12.8893	3.79071	3.8695	1	8.65827	4.10717	13.431	6.98519	49.5549	13.6892	27.9456	10.1545	275.684	227.909	75.9579	674.298	185	408.845	263.52	477.703	673.839	397.91	690.5	5415.3	2895.84	661.02	2790.37	394.11	146.55	586.3	60.52	1	10.82	1	2.62	3.69	1	1	1
mmu-mir-33	23.2688	68.9062	21.1813	24.0923	88.6898	76.8168	31.0137	77.4313	31.6978	72.7375	127.04	83.3264	142.376	541.749	100.753	90.0173	43.6819	223.301	77.898	350.598	73.1984	44.1008	111.74	50.2394	193.9	67.5811	29.0414	66.8212	695.6	13.58	89.39	76.68	12.58	210.75	26.61	6.6	8.53	28.35	5.18	239.97	23.27	68.91	21.18	88.06	21.958	21.958
mmu-mir-330	3.47431	10.7009	7.72711	9.88164	8.46297	13.0618	28.5125	9.49237	7.97677	15.3475	12.8162	12.4874	8.76792	7.2155	14.9654	7.06936	7.92139	23.4547	10.1545	13.4856	21.6281	14.1176	23.148	11.3662	17.5343	6.70695	1	1	80.38	23.65	65.28	52.72	16.44	32.34	9.91	9.4	4.23	10.65	1	4.27	3.47	10.7	7.73	6.12	3.46565	3.46565
mmu-mir-331	7.18578	9.08407	5.03627	2.77633	25.2546	33.7391	28.5125	31.5725	9.37212	49.7815	40.3874	48.8642	35.1788	206.112	36.9112	25.2774	27.532	57.1366	26.6327	150.828	26.7852	49.7226	116.169	29.507	69.8927	10.5116	37.4538	66.8212	556.68	33.71	348.13	114.52	31.88	162.53	28.84	9.4	46.19	28.35	9.36	7.55	7.19	9.08	5.04	11.24	3.46565	3.46565
mmu-mir-335	495.863	416.521	1174.21	457.516	517.81	745.384	561.255	916.477	1018.21	701.158	788.749	1553.71	1225.22	1126.01	1214	2420.65	2350.81	748.74	19459.9	1399.39	1682.19	3308.52	1024.24	1691.99	1500.11	1043.47	1456.35	900.557	14150.9	116956	13579.3	15913.2	8882.32	8774.14	12999.4	6727.08	8256.46	2692.45	2887.88	269.43	495.86	416.52	1174.21	52.21	447.283	447.283
mmu-mir-337	4.71147	17.1681	2.34542	2.77633	10.3287	13.0618	18.508	14.5878	5.18606	15.3475	24.6325	54.6079	27.4109	56.9395	48.8815	83.9479	51.7569	191.865	37.6181	487.94	2001.93	1859.96	2240.16	1154.24	899.361	1606.55	1254.45	3676.02	5617.31	333.17	7245.78	5808.34	1463.85	4359.84	1395.27	566.41	592.75	379.06	9.36	89.39	4.71	17.17	2.35	1	7.16413	7.16413
mmu-mir-338	41.8262	127.112	13.1088	36.5266	247.278	131.956	138.563	153.863	28.9071	224.821	304.283	213.517	347.449	777.938	156.615	96.0867	80.596	517.457	87.0525	600.311	73.1984	60.9663	311.071	80.0423	295.861	145.576	79.5158	191.15	179.61	13.58	169.74	125.88	20.3	242.09	42.2	6.6	28.97	49.26	5.18	76.29	41.83	127.11	13.11	21.49	25.6565	25.6565
mmu-mir-339	39.3519	122.261	23.8722	50.7372	224.889	226.727	156.071	140.275	116.814	279.341	331.855	269.04	325.699	492.025	262.353	247.821	266.32	306.383	231.694	400.541	238.223	167.781	452.818	192.775	350.975	99.9204	222.527	359.36	378.07	167.08	528.13	630.42	101.35	630.24	219.27	28.99	234.47	248.75	21.89	66.47	39.35	122.26	23.87	26.61	41.6832	41.6832
mmu-mir-340	112.344	254.84	259.321	160.87	183.843	243.959	136.061	386.553	527.048	259.255	304.283	784.058	571.165	572.826	737.179	698.976	630.846	508.475	991.52	800.081	851.91	887.377	734.097	896.38	430.891	461.36	679.601	867.646	239.15	375.94	899.37	844.86	255.74	565.14	1051.16	194.13	516.36	322.75	147.22	27.19	112.34	254.84	259.32	31.73	129.214	129.214
mmu-mir-341	1	2.61681	5.03627	1	1	1	1	2.69847	1	3.8695	4.93874	8.65827	4.10717	13.431	2.99506	15.1618	40.2212	23.4547	46.7726	50.9426	965.365	887.377	960.006	619.085	119.495	390.975	1288.1	1200.41	497.14	2175.18	1485.96	1582.76	1047	1117.23	684.77	555.21	167.77	31.57	9.36	1	1	2.62	5.04	1	1	1
mmu-mir-342	23.2688	47.8876	34.6356	95.1454	131.602	245.682	96.0432	99.5115	178.21	244.907	390.936	753.425	244.913	821.447	415.973	996.375	2353.12	416.411	220.709	1112.22	356.835	336.437	333.219	400.099	932.43	798.07	1361.01	417.868	318.53	3637.21	468.66	340.31	97.49	249.32	179.18	152.15	343.14	110.4	17.71	14.09	23.27	47.89	34.64	1	23.1909	23.1909
mmu-mir-343	1	1	1	1	1	1	1	2.69847	1	1	1	1	1	1	1	1	1	1	2.8309	1	1	1	1	1	1	1	1	1	1	1	1	1	1	1	1	1	1	1	1	1	1	1	1	1	1	1
mmu-mir-344-1	1	1	1	1	1	1	1	1	1	1	1	1	1	1	1	1	1	1	1	1	1	1	1	1	1	1	1	1	1	1	1	1	1	3.41	1	1	1	1	1	1	1	1	1	1	1	1
mmu-mir-344-2	1	1	1	1	1	1	1	1	1	1	1	1	1	1	1	1	2.15356	1	1	1	1	1	1	1	1	1	1	1	1	1	1	3.52	1	3.41	1	1	1	2.61	1	1	1	1	1	1	1	1
mmu-mir-345	216.265	195.018	68.2711	114.685	301.384	502.425	193.588	231.992	161.466	239.168	347.61	167.567	316.378	473.378	160.605	759.67	199.413	304.138	310.423	912.452	140.24	124.681	536.98	168.155	1111.55	170.306	284.218	319.136	2303.09	589.84	1702.91	1158.94	371.54	1447.52	450.91	107.36	1056.47	198.88	46.96	190.87	216.27	195.02	68.27	82.94	55.2443	55.2443
mmu-mir-346	1	1	1	2.77633	1	1	1	1	1	1	1	1	4.10717	1	4.99013	5.04624	1	1	6.49271	13.4856	1	2.87395	1	1	3.75571	1	1	4.65673	1	1	1	2.26	4.86	8.23	1	1	2.08	1	1	1	1	1	1	1	1	1
mmu-mir-34a	60.3835	57.5885	26.563	89.8164	685.727	486.917	1001.46	814.569	386.118	1673.92	2013.7	1743.26	1995.8	7099.11	1331.71	1218.92	1154.56	4462.74	682.097	2785.3	753.927	300.832	886.918	93	237.991	236.887	511.353	714.063	1092.51	194.76	174.57	84.25	12.58	316.82	41.09	1	41.88	84.66	5.18	50.1	60.38	57.59	26.56	77.82	15.7939	15.7939
mmu-mir-34b	1	2.61681	1	4.55266	1	7.89244	6.00228	4.39695	3.79071	1	4.93874	6.7437	2.55358	19.6465	6.98519	5.04624	6.76782	7.7364	2.8309	25.9713	11.3141	1	14.2888	6.1831	14.7785	2.90232	20.629	4.65673	378.07	146.95	5.82	2.26	1	15.47	2.11	3.8	1	2.61	1	1	1	2.62	1	1	1	1
mmu-mir-34c	1	4.23363	1	1	1	2.72311	6.00228	1	2.39535	9.60849	4.93874	8.65827	2.55358	7.2155	2.99506	9.09248	6.76782	5.49093	6.49271	25.9713	1	1	12.074	2.29577	12.0228	8.60926	9.41241	15.6269	556.68	79.01	1	1	1	8.23	1	1	1	4.22	1	10.82	1	4.23	1	1	2.23283	2.23283
mmu-mir-350	31.9289	123.878	34.6356	32.9739	135.333	187.096	98.5444	191.229	108.442	313.775	292.467	414.547	394.057	411.223	338.166	872.965	292.852	434.375	229.863	313.141	176.339	188.395	539.195	210.916	847.003	229.278	121.578	282.569	219.3	144.44	639.02	471.49	74.34	442.19	129.07	28.99	63.4	102.35	13.53	40.28	31.93	123.88	34.64	6.12	35.5191	35.5191
mmu-mir-351	144.51	99.6257	263.357	123.567	139.065	190.542	328.649	213.309	241.001	276.472	296.406	322.647	229.377	249.62	334.176	255.913	371.294	176.146	531.962	450.483	454.819	1556.38	284.494	253.676	279.327	252.106	357.125	267.942	4922.71	60915.7	1784.87	1681.14	2000.36	1141.34	756.04	1319.35	280.74	311.49	243.31	37.01	144.51	99.63	263.36	11.24	134.145	134.145
mmu-mir-361	113.581	167.532	96.525	116.461	161.454	324.945	236.107	298.233	305.187	308.036	383.058	498.788	448.432	479.594	463.855	450.133	871.941	477.039	264.65	700.196	315.579	330.815	295.568	319.761	428.135	592.62	643.147	417.868	516.99	1357.34	393.13	453.83	120.65	268.61	184.75	115.76	354.97	200.49	63.67	63.2	113.58	167.53	96.52	72.7	89.7634	89.7634
mmu-mir-362	67.8065	190.167	23.8722	68.5005	228.62	130.233	226.102	153.863	114.024	204.734	410.629	313.075	341.235	516.887	368.092	1067.18	266.32	353.538	167.612	400.541	124.769	186.521	260.131	226.465	811.178	261.617	244.96	417.868	457.45	295.42	757.94	605.2	74.34	413.26	132.41	42.99	84.92	327.58	26.07	43.56	67.81	190.17	23.87	36.85	31.8206	31.8206
mmu-mir-363	1	1	1	1	4.73148	4.44622	1	1	1	3.8695	12.8162	10.5728	2.55358	7.2155	4.99013	3.02312	4.46069	1	4.66181	1	6.15703	6.62184	3.2148	4.88732	1	6.70695	1	4.65673	60.54	18.61	26.71	23.7	1	15.47	9.91	6.6	4.23	2.61	1	1	1	1	1	1	1	1
mmu-mir-365-1	276.886	670.361	189.359	118.238	456.241	368.022	543.747	588.672	528.444	534.727	737.545	506.446	1192.6	945.757	743.164	2871.81	919.238	1536.9	1491.36	1024.82	398.091	360.798	610.069	402.69	1298.94	704.857	340.301	384.957	397.91	245.09	412.42	436.17	120.65	350.58	150.23	90.57	193.59	223.01	101.27	141.76	276.89	670.36	189.36	175.13	168.664	168.664
mmu-mir-365-2	268.226	676.829	192.05	111.132	402.134	373.192	513.733	585.275	514.49	520.379	725.729	466.24	1158.42	902.248	679.322	2932.5	1006.91	1417.89	1443.75	1187.14	356.835	405.773	601.21	435.085	1392.63	655.397	357.125	410.554	378.07	262.71	380.27	397.07	74.34	386.74	134.64	68.18	186.06	240.71	84.56	92.66	268.23	676.83	192.05	170	185.924	185.924
mmu-mir-367	1	1	1	1	1	1	1	1	1	1	1	1	1	1	1	1	1	1	1	1	1	1	1	1	1	1	1	1	1	1	1	1	1	1	1	1	1	1	1	1	1	1	1	1	1	1
mmu-mir-369	4.71147	1	3.69084	2.77633	1	6.16933	1	4.39695	6.58142	6.739	12.8162	14.402	19.643	13.431	20.9506	9.09248	28.6856	36.9274	57.7581	288.17	774.555	754.327	4477.1	1090.75	251.77	826.605	1400.26	4100.2	3116.76	1291.92	18117.8	10374.5	2675.82	12696.6	1752.75	958.27	692.81	277.71	42.78	56.65	4.71	1	3.69	11.24	4.69848	4.69848
mmu-mir-370	1	1	1	1	1	1	1	1	1	1	1	1	1	1	1	3.02312	1	1	2.8309	1	6.15703	14.1176	49.7255	3.59155	1	14.3162	6.60827	19.2837	80.38	38.75	161.71	72.9	31.88	99.85	14.36	6.6	2.08	2.61	1	1	1	1	1	1	1	1
mmu-mir-374	29.4546	67.2894	31.9447	34.7502	96.1528	57.8626	16.0068	174.244	55.4188	55.5205	64.0199	182.884	269.77	224.758	292.279	296.376	167.113	230.037	409.292	300.655	68.0414	49.7226	237.983	166.859	116.74	67.5811	141.207	231.374	179.61	247.61	396.35	306.25	70.48	205.92	46.66	6.6	87.07	63.74	9.36	4.27	29.45	67.29	31.94	11.24	12.0954	12.0954
mmu-mir-375	4.71147	2.61681	1	2.77633	2.86574	4.44622	1	6.09542	2.39535	3.8695	1	2.91457	1	1	2.99506	3.02312	5.61426	1	15.6472	13.4856	11.3141	19.7395	9.85918	21.7324	34.0685	29.5347	59.8869	15.6269	120.07	1910.95	148.85	284.81	186.27	102.26	76.73	129.76	42.96	20.31	13.53	4.27	4.71	2.62	1	1	1	1
mmu-mir-376a	24.506	15.5513	17.1451	11.658	25.2546	19.9542	36.0159	26.4771	24.721	35.434	40.3874	87.1556	39.8396	119.095	78.8075	122.387	261.706	380.484	141.98	2086.1	9056.75	6927.11	10722.8	9926.64	2822.85	11713.6	18051.2	24625.5	3414.44	6825.5	37142.6	22073.7	21646.6	17004.8	14120.8	11978.1	3230.88	1214	193.18	50.1	24.51	15.55	17.15	6.12	29.355	29.355
mmu-mir-376b	1	5.85044	5.03627	1	10.3287	16.508	8.50341	17.9847	12.1628	15.3475	24.6325	56.5225	83.3399	56.9395	44.8914	90.0173	663.146	221.056	125.502	725.167	3683.12	2645.14	2955.54	2703.99	786.377	8000.24	3329.51	4297.66	933.74	557.13	13804.3	11633.3	3162.15	6857.5	2162.57	650.38	558.32	71.79	17.71	14.09	1	5.85	5.04	1	17.0267	17.0267
mmu-mir-376c	3.47431	1	7.72711	2.77633	2.86574	13.0618	8.50341	4.39695	12.1628	15.3475	1	10.5728	8.76792	1	4.99013	37.4162	107.128	57.1366	77.898	175.799	1455.28	1398.96	1544.71	1145.17	254.525	908.405	1809.67	1822.05	258.99	1427.8	2313.61	1538.61	962.08	1107.59	917.52	476.84	381.87	87.87	21.89	1	3.47	1	7.73	1	3.46565	3.46565
mmu-mir-377	1	1	1	1	2.86574	1	1	4.39695	1	1	1	8.65827	7.21434	1	4.99013	3.02312	7.92139	32.4365	10.1545	63.4282	145.397	53.4705	235.768	174.634	75.4041	191.232	146.815	417.868	318.53	53.84	1690.06	2004.05	217.15	1298.05	345.11	76.57	97.83	70.18	1	1	1	1	1	1	1	1
mmu-mir-378	1278.98	2253.22	1584.56	1565.95	2573.86	3638.49	3084.9	2784.8	3924.74	3932.21	3829.46	4123.07	3692.32	4849.09	3769.68	3681.06	4997.09	4224.72	2335.4	5632.02	1847.22	2530.83	1318.8	1392.66	3186.6	6906.41	2095.69	1379.59	258.99	1427.8	1813.8	1551.22	464.17	1490.91	1971.02	535.62	1991.44	2262.92	652.74	253.07	1278.98	2253.22	1584.56	246.82	1580.25	1580.25
mmu-mir-379	2.23716	10.7009	2.34542	4.55266	10.3287	4.44622	11.0046	19.6832	12.1628	3.8695	16.755	33.5477	49.1611	19.6465	28.9309	37.4162	249.016	151.446	94.3762	188.285	759.084	2129.8	2594.53	773.282	337.197	2350.36	2771.49	1785.49	2680.16	1946.18	2815.02	3130.45	1228.41	3356.92	1810.66	574.8	173.15	118.44	5.18	37.01	2.24	10.7	2.35	6.12	3.46565	3.46565
mmu-mir-380	1	1	1	1	1	1	1	2.69847	1	1	1	4.82914	5.66075	7.2155	2.99506	3.02312	2.15356	5.49093	15.6472	38.4569	93.8266	66.5881	574.632	93	17.5343	59.9718	45.8662	194.807	814.67	61.39	2782.88	2169.29	634	1876.65	327.3	98.97	52.64	36.39	1	14.09	1	1	1	1	1	1
mmu-mir-381	2.23716	2.61681	1	1	1	2.72311	1	2.69847	2.39535	1	4.93874	4.82914	2.55358	1	1	1	18.3035	12.2273	21.14	50.9426	181.496	141.546	198.117	142.239	25.8014	162.697	127.186	275.255	100.23	121.79	520.09	528.25	43.46	316.82	135.75	34.59	38.66	21.91	1	1	2.24	2.62	1	1	1	1
mmu-mir-382	2.23716	1	1	1	2.86574	4.44622	26.0114	1	2.39535	6.739	16.755	10.5728	4.10717	25.862	8.98026	7.06936	30.9927	52.6457	66.9126	175.799	238.223	342.058	3015.34	378.07	224.212	419.51	345.909	988.318	1271.12	277.8	3211.97	2092.35	275.04	1903.17	429.75	107.36	166.69	89.48	9.36	33.74	2.24	1	1	1	1	1
mmu-mir-383	2.23716	2.61681	6.38169	2.77633	2.86574	9.61555	26.0114	12.8893	2.39535	3.8695	4.93874	4.82914	1	1	1	13.1387	2.15356	3.24547	10.1545	1	6.15703	1	9.85918	1	1	2.90232	1	1	1	21.13	5.82	3.52	1	5.82	33.3	31.79	32.2	103.96	67.85	1	2.24	2.62	6.38	1	2.23283	2.23283
mmu-mir-384	1	1	1	1	1	1	1	1	1	1	1	1	2.55358	1	1	1	3.30713	1	1	1	1	1	1	1	1	1	1	1	1	1	2.61	2.26	4.86	1	1	1	1	1	1	1	1	1	1	1	1	1
mmu-mir-409	1	1	1	1	1	2.72311	3.50114	2.69847	1	9.60849	1	2.91457	5.66075	13.431	4.99013	37.4162	18.3035	14.4728	10.1545	63.4282	212.438	229.622	634.431	155.197	265.548	322.491	200.094	395.927	258.99	96.62	2191.47	1317.87	275.04	1707.89	193.66	59.78	59.1	44.44	5.18	7.55	1	1	1	1	1	1
mmu-mir-410	1	1	1	1	1	1	1	1	1	1	1	4.82914	2.55358	7.2155	1	5.04624	18.3035	12.2273	4.66181	13.4856	31.9422	47.8487	222.48	29.507	39.5799	128.455	396.383	107.045	1013.13	974.85	6093.49	4485.16	344.52	3675.16	266.05	42.99	108.59	21.91	1	4.27	1	1	1	1	1	1
mmu-mir-411	1	9.08407	3.69084	8.10531	6.59722	7.89244	6.00228	4.39695	6.58142	3.8695	8.87749	27.804	24.3038	7.2155	20.9506	37.4162	214.409	120.01	156.627	200.77	475.447	1925.54	2344.25	626.859	315.151	1389.69	2552.76	1408.84	1271.12	3060.95	4640.68	3834.3	873.31	3096.55	1241.59	499.23	344.22	163.48	46.96	10.82	1	9.08	3.69	1	1	1
mmu-mir-412	1	1	1	1	1	1	1	1	1	1	1	1	1	1	1	1	1	1	1	13.4856	11.3141	14.1176	23.148	7.47887	14.7785	4.80463	9.41241	4.65673	1	16.1	123.14	124.61	93.63	75.74	48.89	45.78	19.29	5.83	1	1	1	1	1	1	1	1
mmu-mir-421	4.71147	9.08407	6.38169	6.32898	8.46297	18.2311	21.0091	23.0802	14.9535	29.695	32.51	31.6331	38.286	32.0775	48.8815	43.4855	72.521	45.9093	11.9854	25.9713	16.4711	68.4621	45.2959	43.7606	45.0913	61.8741	135.599	66.8212	219.3	607.45	211.53	146.06	35.74	70.92	60.02	23.39	58.02	26.74	1	7.55	4.71	9.08	6.38	1	10.8626	10.8626
mmu-mir-423	276.886	246.756	451.717	262.12	407.732	547.226	778.854	833.252	690.305	1157.41	1257.46	998.49	310.163	1349.76	998.532	988.283	816.57	1343.79	883.496	1561.71	934.423	1590.11	665.439	953.395	802.911	1412.52	948.798	746.974	616.21	2421.78	494.38	544.65	525.93	685.69	630.2	401.26	471.17	438.58	155.58	59.92	276.89	246.76	451.72	103.43	262.359	262.359
mmu-mir-425	70.2808	115.794	101.907	80.9348	165.185	169.865	238.608	158.958	169.838	290.819	300.345	343.708	324.145	572.826	378.067	585.682	843.102	524.193	1101.37	475.454	346.521	518.209	514.833	383.254	695.439	702.955	724.467	505.629	179.61	783.6	688.84	509.33	136.09	512.1	594.57	104.56	106.44	145.79	97.09	14.09	70.28	115.79	101.91	21.49	56.4771	56.4771
mmu-mir-429	13.3716	39.8036	7.72711	8.10531	32.7176	26.8467	71.0319	43.4618	17.7442	75.607	56.1424	71.839	100.429	199.896	120.704	104.179	125.585	198.601	79.7289	225.742	279.48	240.865	672.083	337.901	430.891	387.17	1195.56	703.093	2898.46	1289.4	611.7	460.14	93.63	396.38	181.41	28.99	115.05	107.18	9.36	46.83	13.37	39.8	7.73	6.12	5.9313	5.9313
mmu-mir-431	1	1	2.34542	1	1	1	3.50114	1	1	3.8695	1	1	1	1	1	1	2.15356	5.49093	1	1	11.3141	8.49579	43.0811	13.9577	14.7785	16.2185	51.4745	55.851	457.45	53.84	788.48	785.57	89.77	1989.96	63.36	12.2	32.2	15.48	1	1	1	1	2.35	1	1	1
mmu-mir-432	1	1	1	1	1	1	1	1	1	1	1	1	2.55358	1	1	1	1	1	1	1	1	1	1	1	1	1	1	1	1	1	1	2.26	1	1	1	1	1	1	1	1	1	1	1	1	1	1
mmu-mir-433	1	1	2.34542	1	1	1	1	2.69847	2.39535	1	1	1	1	1	1	1	6.76782	7.7364	6.49271	1	57.7273	165.907	140.532	78.7465	3.75571	73.288	129.99	136.299	715.44	1010.08	2718.6	2248.76	977.52	1387.25	292.77	426.45	62.33	33.18	13.53	1	1	1	2.35	1	2.23283	2.23283
mmu-mir-434	2.23716	1	1	1	6.59722	2.72311	3.50114	6.09542	3.79071	1	28.5712	16.3165	5.66075	13.431	18.9556	29.3237	44.8355	84.0822	57.7581	225.742	614.687	460.117	1143.83	475.254	257.281	767.633	631.931	1200.41	1449.73	529.45	4886.57	2776.01	537.51	2064.7	746.02	233.32	300.1	112	9.36	1	2.24	1	1	1	3.46565	3.46565
mmu-mir-448	1	1	1	1	1	1	1	1	1	1	1	1	1	1	1	1	1	1	1	1	1	1	1	1	1	1	1	1	1	1	1	1	1	1	1	1	1	1	1	1	1	1	1	1	1	1
mmu-mir-449a	1	1	1	1	1	1	1	1	1	3.8695	1	20.1457	2.55358	13.431	2.99506	1	2.15356	3.24547	2.8309	1	1	1	5.42959	1	1	1	1	1	6808.04	1037.76	7.43	4.78	1	5.82	3.23	1	2.08	1	1	7.55	1	1	1	1	1	1
mmu-mir-449b	1	1	1	1	1	1	1	1	1	1	1	1	1	1	1	1	1	1	1	1	1	1	1	1	1	1	1	1	100.23	23.65	1	1	1	1	1	1	1	1	1	1	1	1	1	1	1	1
mmu-mir-449c	1	1	1	1	1	1	1	1	1	1	1	1	1	1	1	1	1	1	1	1	1	1	1	1	1	1	1	1	1171.89	157.02	2.61	3.52	1	1	1	1	1	1	1	1	1	1	1	1	1	1
mmu-mir-450a-1	22.0317	99.6257	17.1451	27.6449	45.7778	26.8467	66.0296	74.0344	38.6746	58.39	67.9587	146.507	164.126	137.741	130.679	39.4393	32.1463	169.41	114.516	50.9426	37.0992	90.9495	122.814	37.2817	56.1142	31.4371	20.629	70.478	2898.46	199.8	1236.86	1467.97	201.71	1160.63	239.32	34.59	120.43	149.01	5.18	63.2	22.03	99.63	17.15	31.73	9.62978	9.62978
mmu-mir-450a-2	18.3202	81.8407	21.1813	29.4213	60.7037	33.7391	53.5239	51.9542	28.9071	64.129	52.2037	127.361	204.519	168.819	176.566	27.3006	14.8428	189.619	127.332	125.856	62.8844	85.3276	138.317	32.0986	58.8699	21.9255	9.41241	74.1347	3116.76	184.7	1265.78	1422.56	197.85	1196.79	269.39	45.78	98.91	177.96	1	30.46	18.32	81.84	21.18	16.36	12.0954	12.0954
mmu-mir-450b	2.23716	15.5513	9.07253	9.88164	10.3287	11.3387	21.0091	6.09542	14.9535	29.695	8.87749	10.5728	10.3215	13.431	30.926	13.1387	20.6106	25.7001	13.8163	25.9713	11.3141	34.731	9.85918	8.77465	14.7785	25.7301	31.8455	22.9404	139.92	360.85	237.24	211.65	62.76	157.71	71.16	45.78	11.76	23.52	1	1	2.24	15.55	9.07	1	8.39695	8.39695
mmu-mir-451	1699.62	7462.6	2631.3	3431.09	5512.4	12798.5	13932.3	7858.14	2395.43	16262.4	5097.74	5558.99	10170.8	11220	12192.8	5940.88	5982.23	11560.7	23936.4	18567.1	7060.98	3063.03	6696.33	1712.72	4162.12	6725.69	18396.1	4038.04	16433.2	6314.67	80942.3	28751.4	11124.9	52750.7	6652.74	1445.3	3527.84	942.12	786.43	2001.16	1699.62	7462.6	2631.3	441.43	4283.83	4283.83
mmu-mir-452	1	2.61681	1	1	1	1	1	2.69847	3.79071	1	4.93874	4.82914	1	7.2155	4.99013	5.04624	6.76782	1	4.66181	1	1	4.74789	5.42959	2.29577	1	2.90232	15.0207	1	1	46.3	5.82	4.78	1	1	1	1	1	4.22	1	1	1	2.62	1	1	1	1
mmu-mir-453	1	1	1	1	1	1	1	1	1	1	1	1	1	1	1	1	1	1	1	1	1	1	1	1	1	1	1	1	1	1	1	1	1	1	1	1	1	1	1	1	1	1	1	1	1	1
mmu-mir-455	95.0239	608.922	66.9257	70.2768	417.06	722.983	1406.64	474.874	751.7	718.375	950.237	550.481	1125.79	858.74	1443.43	688.861	863.867	1678.36	332.394	1037.31	243.38	394.529	1121.69	599.648	863.537	1167.12	466.487	626.302	2263.4	615	1588.81	790.62	101.35	950.88	352.91	73.77	172.07	258.4	30.24	161.41	95.02	608.92	66.93	257.07	192.088	192.088
mmu-mir-463	1	1	1	1	1	1	1	1	1	1	1	1	1	1	1	1	1	1	1	1	1	2.87395	1	6.1831	1	2.90232	1	1	1	1	1	1	1	1	1	1	1	1	1	1	1	1	1	1	1	1
mmu-mir-464	1	1	1	1	1	1	1	1	1	1	1	1	1	1	1	1	1	1	1	1	1	1	1	1	1	1	1	1	40.69	1	1	1	1	1	1	1	1	1	1	1	1	1	1	1	1	1
mmu-mir-465a	1	1	1	1	1	1	1	1	1	1	1	1	1	1	1	1	2.15356	1	1	1	1	2.87395	3.2148	2.29577	1	4.80463	1	4.65673	1	1	1	1	1	1	1	1	1	1	1	1	1	1	1	1	2.23283	2.23283
mmu-mir-465b-1	1	1	1	1	1	1	1	1	1	1	1	1	1	1	1	1	3.30713	1	1	1	1	2.87395	3.2148	2.29577	1	4.80463	1	1	1	1	1	1	1	1	1	1	1	1	1	1	1	1	1	1	1	1
mmu-mir-465b-2	1	1	1	1	1	1	1	1	1	1	1	1	4.10717	1	1	1	1	1	1	1	1	2.87395	3.2148	4.88732	1	1	1	1	1	1	1	1	1	1	1	1	1	1	1	1	1	1	1	1	2.23283	2.23283
mmu-mir-465c-1	1	1	1	1	1	2.72311	1	2.69847	2.39535	3.8695	1	2.91457	2.55358	1	2.99506	3.02312	2.15356	1	2.8309	1	1	6.62184	1	2.29577	1	2.90232	1	1	1	1	1	2.26	1	3.41	1	1	1	1	1	4.27	1	1	1	1	1	1
mmu-mir-465c-2	1	1	2.34542	1	1	1	1	1	1	1	4.93874	4.82914	1	1	1	1	2.15356	1	8.32362	1	1	2.87395	5.42959	4.88732	1	4.80463	1	1	1	1	1	1	1	1	2.11	1	1	1	1	1	1	1	2.35	1	3.46565	3.46565
mmu-mir-466a	1	2.61681	2.34542	2.77633	1	4.44622	6.00228	4.39695	1	6.739	4.93874	18.2311	14.9823	7.2155	6.98519	1	9.07495	5.49093	15.6472	1	6.15703	19.7395	18.7184	12.662	3.75571	8.60926	6.60827	8.31347	1	46.3	49.21	75.42	1	51.63	17.7	3.8	8.53	9.04	13.53	1	1	2.62	2.35	1	1	1
mmu-mir-466b-1	1	1	2.34542	8.10531	4.73148	6.16933	8.50341	4.39695	2.39535	9.60849	12.8162	4.82914	4.10717	19.6465	6.98519	1	13.6892	7.7364	15.6472	13.4856	1	29.1092	14.2888	12.662	3.75571	1	1	8.31347	1	31.2	62.07	57.76	16.44	32.34	13.25	3.8	3.15	7.44	13.53	1	1	1	2.35	1	2.23283	2.23283
mmu-mir-466b-2	1	1	1	2.77633	2.86574	2.72311	1	6.09542	2.39535	6.739	1	12.4874	13.4287	13.431	8.98026	5.04624	11.3821	9.98186	17.4781	25.9713	6.15703	27.2353	12.074	17.8451	1	1	6.60827	8.31347	1	31.2	41.18	48.93	20.3	46.81	15.48	3.8	4.23	4.22	30.24	1	1	1	1	1	1	1
mmu-mir-466b-3	2.23716	1	2.34542	1	1	1	1	2.69847	1	3.8695	4.93874	6.7437	8.76792	7.2155	4.99013	5.04624	12.5356	1	8.32362	1	1	14.1176	5.42959	7.47887	3.75571	4.80463	1	11.9702	1	21.13	31.53	40.1	8.72	22.7	6.57	3.8	3.15	2.61	17.71	1	2.24	1	2.35	1	1	1
mmu-mir-466c	1	1	1	1	1	1	6.00228	4.39695	2.39535	9.60849	1	12.4874	10.3215	7.2155	6.98519	3.02312	10.2285	12.2273	26.6327	13.4856	6.15703	27.2353	20.9332	12.662	6.51142	2.90232	1	1	139.92	41.26	78.14	106.95	24.16	97.43	21.05	3.8	6.38	9.04	21.89	14.09	1	1	1	1	1	1
mmu-mir-466d	2.23716	4.23363	2.34542	1	2.86574	2.72311	11.0046	2.69847	3.79071	6.739	4.93874	18.2311	14.9823	19.6465	12.9704	15.1618	19.457	25.7001	37.6181	13.4856	11.3141	29.1092	18.7184	25.6197	12.0228	6.70695	9.41241	19.2837	120.07	73.98	78.14	114.52	28.02	78.15	27.73	1	9.61	7.44	42.78	10.82	2.24	4.23	2.35	1	1	1
mmu-mir-466e	2.23716	1	2.34542	1	2.86574	2.72311	3.50114	1	1	3.8695	4.93874	6.7437	5.66075	1	6.98519	5.04624	11.3821	5.49093	15.6472	1	1	29.1092	12.074	15.2535	3.75571	4.80463	1	1	20.85	38.75	57.25	85.51	4.86	29.93	18.82	1	7.46	7.44	30.24	1	2.24	1	2.35	1	1	1
mmu-mir-466f-1	1	1	3.69084	1	4.73148	6.16933	1	4.39695	3.79071	18.217	12.8162	1	2.55358	13.431	8.98026	7.06936	4.46069	3.24547	1	13.4856	11.3141	6.62184	9.85918	1	3.75571	2.90232	6.60827	8.31347	20.85	16.1	12.25	19.92	20.3	29.93	1	3.8	1	1	5.18	1	1	1	3.69	1	4.69848	4.69848
mmu-mir-466f-2	1	1	1	2.77633	1	1	1	2.69847	3.79071	12.478	12.8162	12.4874	2.55358	1	6.98519	9.09248	7.92139	7.7364	8.32362	13.4856	6.15703	8.49579	3.2148	3.59155	6.51142	2.90232	3.80414	1	60.54	31.2	44.39	65.33	28.02	61.27	15.48	6.6	7.46	4.22	1	1	1	1	1	1	2.23283	2.23283
mmu-mir-466f-3	1	2.61681	2.34542	1	1	2.72311	1	1	3.79071	3.8695	1	12.4874	5.66075	13.431	6.98519	1	11.3821	7.7364	13.8163	25.9713	1	4.74789	3.2148	3.59155	6.51142	1	6.60827	8.31347	1	33.71	31.53	38.84	8.72	32.34	3.23	1	2.08	2.61	5.18	1	1	2.62	2.35	1	1	1
mmu-mir-466f-4	1	1	2.34542	1	1	1	1	1	1	1	1	2.91457	1	1	1	1	1	1	1	1	1	1	1	1	3.75571	1	1	1	1	1	2.61	4.78	1	5.82	1	1	1	1	1	1	1	1	2.35	1	2.23283	2.23283
mmu-mir-466g	1	1	1	1	1	1	1	2.69847	1	6.739	1	1	8.76792	7.2155	1	3.02312	12.5356	3.24547	2.8309	1	6.15703	1	1	1	3.75571	1	1	1	1	36.23	18.68	14.88	4.86	8.23	2.11	6.6	3.15	4.22	1	1	1	1	1	1	1	1
mmu-mir-466h	1	4.23363	1	1	1	2.72311	1	1	1	1	1	2.91457	5.66075	19.6465	1	1	4.46069	3.24547	4.66181	13.4856	6.15703	8.49579	3.2148	2.29577	9.26713	4.80463	1	4.65673	1	21.13	15.46	33.8	12.58	41.98	5.45	1	2.08	4.22	1	1	1	4.23	1	1	3.46565	3.46565
mmu-mir-466i	2.23716	5.85044	3.69084	9.88164	1	25.1235	41.0182	9.49237	5.18606	18.217	24.6325	90.9847	7.21434	69.3705	44.8914	33.3699	5.61426	18.9637	8.32362	63.4282	73.1984	100.319	18.7184	7.47887	125.007	20.0232	20.629	121.672	40.69	16.1	18.68	23.7	51.18	29.93	12.14	1	5.3	2.61	9.36	4.27	2.24	5.85	3.69	11.24	14.5611	14.5611
mmu-mir-466j	1	2.61681	1	1	1	2.72311	1	1	1	6.739	1	2.91457	2.55358	7.2155	2.99506	1	2.15356	3.24547	1	25.9713	1	1	1	2.29577	1	1	3.80414	1	1	16.1	2.61	2.26	1	3.41	2.11	3.8	1	4.22	1	1	1	2.62	1	1	2.23283	2.23283
mmu-mir-466k	3.47431	9.08407	2.34542	2.77633	2.86574	25.1235	11.0046	9.49237	2.39535	9.60849	20.6937	50.7788	7.21434	44.5085	22.9457	7.06936	5.61426	14.4728	4.66181	125.856	68.0414	64.7142	12.074	11.3662	75.4041	16.2185	9.41241	63.1645	20.85	3.52	18.68	6.05	66.62	20.29	6.57	15	1	9.04	1	4.27	3.47	9.08	2.35	1	9.62978	9.62978
mmu-mir-466l	1	1	1	1	1	1	1	1	1	1	1	1	2.55358	1	2.99506	1	1	1	1	13.4856	1	2.87395	1	1	6.51142	1	1	4.65673	1	1	2.61	1	1	3.41	1	1	1	1	1	1	1	1	1	1	1	1
mmu-mir-467a	1	1	2.34542	2.77633	6.59722	2.72311	3.50114	2.69847	6.58142	9.60849	8.87749	6.7437	18.0894	32.0775	2.99506	9.09248	15.9963	25.7001	13.8163	13.4856	1	17.8655	20.9332	6.1831	6.51142	2.90232	12.2165	8.31347	675.75	21.13	92.6	133.44	16.44	128.78	23.27	6.6	4.23	10.65	5.18	37.01	1	1	2.35	16.36	1	1
mmu-mir-467b	2.23716	2.61681	1	2.77633	10.3287	1	1	4.39695	1	1	12.8162	2.91457	7.21434	32.0775	1	1	1	16.7183	1	1	1	1	9.85918	1	1	1	1	1	636.06	1	26.71	41.36	8.72	56.45	5.45	3.8	3.15	7.44	1	43.56	2.24	2.62	1	1	1	1
mmu-mir-467c	4.71147	5.85044	2.34542	6.32898	12.1944	7.89244	8.50341	6.09542	3.79071	18.217	4.93874	29.7185	10.3215	25.862	12.9704	17.185	9.07495	12.2273	8.32362	13.4856	16.4711	32.8571	3.2148	13.9577	9.26713	2.90232	12.2165	8.31347	20.85	73.98	68.5	65.33	47.32	44.4	39.98	28.99	20.37	12.26	1	7.55	4.71	5.85	2.35	1	1	1
mmu-mir-467d	2.23716	4.23363	2.34542	2.77633	8.46297	9.61555	3.50114	2.69847	2.39535	12.478	8.87749	23.9748	19.643	25.862	18.9556	5.04624	15.9963	16.7183	1	13.4856	11.3141	21.6134	18.7184	8.77465	14.7785	2.90232	3.80414	11.9702	199.46	31.2	134.39	147.32	20.3	107.08	39.98	12.2	7.46	7.44	5.18	4.27	2.24	4.23	2.35	6.12	2.23283	2.23283
mmu-mir-467e	5.94863	5.85044	9.07253	11.658	10.3287	13.0618	6.00228	9.49237	10.7675	15.3475	16.755	46.9496	16.5358	7.2155	22.9457	21.2312	49.4497	21.2092	136.487	38.4569	26.7852	119.059	16.5036	37.2817	20.29	10.5116	31.8455	11.9702	120.07	597.39	102.25	170.02	74.34	116.72	91.2	70.98	50.49	25.13	92.91	4.27	5.95	5.85	9.07	1	4.69848	4.69848
mmu-mir-467f	1	4.23363	2.34542	1	1	2.72311	3.50114	1	1	3.8695	4.93874	6.7437	4.10717	1	4.99013	5.04624	2.15356	7.7364	4.66181	1	11.3141	8.49579	3.2148	4.88732	12.0228	4.80463	3.80414	11.9702	1	6.03	2.61	1	4.86	3.41	2.11	3.8	2.08	1	1	1	1	4.23	2.35	1	2.23283	2.23283
mmu-mir-467g	2.23716	4.23363	5.03627	2.77633	6.59722	4.44622	8.50341	9.49237	2.39535	6.739	4.93874	10.5728	13.4287	1	10.9753	1	6.76782	5.49093	8.32362	38.4569	1	4.74789	7.64439	6.1831	9.26713	12.4139	6.60827	11.9702	1	6.03	28.32	12.35	4.86	17.88	4.34	1	3.15	1	17.71	1	2.24	4.23	5.04	6.12	1	1
mmu-mir-467h	1	1	1	1	1	1	1	1	1	1	1	4.82914	1	1	1	1	1	3.24547	1	1	1	2.87395	1	1	3.75571	1	3.80414	1	1	1	1	1	1	5.82	2.11	1	1	1	1	1	1	1	1	1	1	1
mmu-mir-468	1	1	1	1	1	1	1	1	1	1	1	1	1	1	1	1	1	1	1	1	1	1	1	1	1	1	1	1	1	1	1	1	1	1	1	1	1	1	1	1	1	1	1	1	1	1
mmu-mir-469	1	1	1	1	1	1	1	1	1	1	1	1	1	1	1	1	1	1	1	1	1	1	1	1	1	1	1	1	1	1	2.61	1	1	1	1	1	1	1	1	1	1	1	1	1	1	1
mmu-mir-470	1	1	1	1	1	1	1	1	3.79071	3.8695	1	1	1	1	1	1	3.30713	1	1	1	1	6.62184	1	4.88732	1	1	1	8.31347	1	1	1	1	1	1	1	1	1	1	1	1	1	1	1	1	2.23283	2.23283
mmu-mir-471	1	1	2.34542	1	1	1	1	1	1	1	1	2.91457	5.66075	1	1	1	1	1	1	1	1	2.87395	5.42959	1	1	1	3.80414	1	1	1	1	1	1	1	1	1	1	1	1	4.27	1	1	2.35	6.12	1	1
mmu-mir-483	1	1	1	1	1	1	1	2.69847	3.79071	1	1	1	2.55358	7.2155	2.99506	1	1	3.24547	77.898	75.9138	382.62	1	4350.86	2847.82	5584.07	6.70695	5205.48	3610.2	80.38	1151	4145.7	3009.36	2571.6	2040.59	1141.36	2251.42	1425.51	523.85	26.07	1	1	1	1	1	1	1
mmu-mir-484	108.633	127.112	88.4525	134.225	224.889	362.853	168.576	238.786	232.629	483.076	477.588	544.737	305.502	659.843	398.018	1170.36	670.068	562.366	297.607	787.595	506.389	491.974	594.565	563.366	1555.22	486.091	842.241	589.734	973.43	3800.77	1886.12	1662.22	695.76	1326.98	465.39	266.91	359.28	308.27	97.09	37.01	108.63	127.11	88.45	16.36	62.6413	62.6413
mmu-mir-485	1	1	3.69084	2.77633	1	2.72311	1	4.39695	2.39535	1	1	4.82914	5.66075	1	2.99506	13.1387	45.989	23.4547	24.8018	238.227	444.505	216.504	576.847	197.958	67.137	834.214	287.022	348.39	80.38	235.03	1084.18	803.23	174.69	485.58	210.36	96.17	70.93	23.52	5.18	1	1	1	3.69	1	2.23283	2.23283
mmu-mir-486	396.89	169.149	220.304	182.185	228.62	312.883	376.171	133.481	487.979	689.68	524.853	491.129	437.557	510.671	683.312	541.173	587.011	535.421	499.006	200.77	377.463	808.671	255.701	295.141	158.075	425.216	317.867	286.225	516.99	1853.08	3938.38	3169.56	4219.73	1011.15	571.18	1103.82	212.95	297.01	435.49	194.14	396.89	169.15	220.3	93.18	183.458	183.458
mmu-mir-487b	1	1	1	1	1	1	1	1	3.79071	1	1	2.91457	1	1	4.99013	9.09248	3.30713	3.24547	4.66181	1	68.0414	19.7395	111.74	50.2394	28.5571	67.5811	90.7324	158.24	139.92	136.89	1222.39	817.11	248.03	572.37	220.39	112.96	72.01	36.39	1	1	1	1	1	1	1	1
mmu-mir-488	1	1	1	1	1	1	1	1	1	1	1	1	1	1	1	1	2.15356	1	1	1	1	1	3.2148	2.29577	1	2.90232	1	1	1	6.03	1	2.26	1	3.41	1	1	2.08	2.61	1	1	1	1	1	1	1	1
mmu-mir-489	1	1	1	1	1	1	1	1	1	1	1	1	1	1	1	1	1	1	1	1	1	1	1	1	1	1	1	1	1	3.52	4.21	2.26	1	1	1	1	1	1	1	1	1	1	1	1	1	1
mmu-mir-490	1	1	1	1	1	1	1	1	1	3.8695	1	2.91457	1	7.2155	2.99506	3.02312	2.15356	1	1	1	1	4.74789	3.2148	4.88732	9.26713	2.90232	9.41241	4.65673	100.23	111.72	33.14	16.14	4.86	13.05	4.34	6.6	2.08	2.61	1	1	1	1	1	1	1	1
mmu-mir-491	1	1	1	1	2.86574	11.3387	13.5057	7.79389	3.79071	3.8695	4.93874	1	2.55358	19.6465	4.99013	3.02312	3.30713	7.7364	4.66181	13.4856	1	4.74789	3.2148	2.29577	1	1	6.60827	1	1	1	9.04	11.09	4.86	3.41	4.34	1	3.15	1	1	1	1	1	1	1	1	1
mmu-mir-493	1	1	1	1	1	1	1	1	1	3.8695	1	2.91457	1	1	1	1	2.15356	5.49093	2.8309	1	21.6281	34.731	29.7923	17.8451	1	20.0232	45.8662	30.2539	159.76	53.84	161.71	141.01	35.74	114.31	48.89	26.19	8.53	7.44	1	1	1	1	1	1	1	1
mmu-mir-494	2.23716	1	2.34542	1	1	1	6.00228	4.39695	2.39535	1	1	6.7437	7.21434	13.431	10.9753	3.02312	20.6106	21.2092	6.49271	63.4282	294.951	2260.98	331.004	1356.38	113.984	478.481	273.001	1785.49	338.38	116.75	802.94	660.7	124.51	782.12	486.55	23.39	59.1	18.7	17.71	1	2.24	1	2.35	1	1	1
mmu-mir-495	1	1	1	1	1	2.72311	1	1	1	1	4.93874	1	5.66075	7.2155	1	1	10.2285	16.7183	6.49271	50.9426	52.5703	36.605	667.653	46.3521	20.29	130.357	45.8662	136.299	3196.14	6.03	3028.77	2005.31	240.31	3400.32	67.82	26.19	38.66	10.65	1	40.28	1	1	1	6.12	1	1
mmu-mir-496	1	1	1	1	2.86574	1	1	1	2.39535	1	4.93874	8.65827	2.55358	7.2155	2.99506	1	6.76782	27.9456	8.32362	75.9138	114.455	312.075	563.558	116.324	91.9384	99.9204	101.949	465.405	239.15	58.88	1156.5	621.59	290.48	806.23	328.41	62.58	137.64	62.13	1	10.82	1	1	1	1	1	1
mmu-mir-497	85.1267	304.961	54.8169	118.238	366.685	109.556	173.579	116.496	271.699	442.903	343.671	592.602	867.9	753.076	439.914	472.387	463.58	811.613	180.429	475.454	1109.76	282.092	807.185	827.704	1050.93	702.955	1691.89	1675.78	1410.04	411.17	81.35	51.45	16.44	80.56	125.73	31.79	55.87	132.92	21.89	27.19	85.13	304.96	54.82	26.61	26.8893	26.8893
mmu-mir-499	1	1	3.69084	1	2.86574	4.44622	3.50114	1	5.18606	3.8695	4.93874	4.82914	10.3215	1	2.99506	3.02312	2.15356	7.7364	6.49271	1	16.4711	15.9916	7.64439	11.3662	3.75571	16.2185	1	11.9702	40.69	13.58	248.49	188.94	51.18	104.67	7.68	1	2.08	1	1	1	1	1	3.69	1	2.23283	2.23283
mmu-mir-500	51.7234	62.439	33.2901	48.9609	77.4954	83.7093	68.5307	101.21	77.7445	124.388	111.285	171.397	133.055	237.189	128.684	624.121	185.57	167.164	105.362	125.856	155.711	57.2184	231.339	72.2676	521.829	176.013	166.444	147.269	258.99	217.41	330.45	289.85	58.9	328.88	103.45	28.99	74.16	70.18	5.18	33.74	51.72	62.44	33.29	6.12	17.0267	17.0267
mmu-mir-501	15.8459	20.4018	14.4542	8.10531	23.3889	19.9542	31.0137	31.5725	26.1164	32.5645	40.3874	62.2662	35.1788	75.586	50.8766	168.919	66.7532	48.1548	39.449	125.856	73.1984	30.9832	60.7995	32.0986	177.365	67.5811	82.32	41.2241	139.92	167.08	259.74	154.89	28.02	131.19	71.16	40.19	72.01	26.74	21.89	4.27	15.85	20.4	14.45	6.12	9.62978	9.62978
mmu-mir-503	18.3202	43.0372	19.8359	27.6449	34.5833	25.1235	53.5239	45.1603	35.8839	64.129	44.3262	115.874	61.5898	168.819	64.8421	45.5086	102.514	90.8186	30.2945	25.9713	93.8266	102.193	54.1551	55.4225	69.8927	69.4834	121.578	63.1645	11729.8	26138.9	1227.21	1360.75	819.27	1763.34	777.2	278.1	78.47	62.13	26.07	27.19	18.32	43.04	19.84	6.12	8.39695	8.39695
mmu-mir-504	1	1	1	1	1	1	1	1	1	1	1	1	1	7.2155	2.99506	3.02312	2.15356	1	1	1	1	1	1	1	3.75571	1	3.80414	1	1	3.52	4.21	3.52	1	3.41	3.23	1	1	1	1	1	1	1	1	1	1	1
mmu-mir-505	14.6087	10.7009	26.563	27.6449	23.3889	21.6773	41.0182	60.4466	45.6513	46.912	52.2037	69.9245	58.4826	88.0171	52.8717	85.971	70.2139	88.5731	387.321	150.828	109.298	149.042	142.747	102.07	100.206	82.7996	51.4745	88.7616	60.54	101.66	49.21	48.93	31.88	46.81	67.82	40.19	25.75	41.22	5.18	1	14.61	10.7	26.56	1	19.4924	19.4924
mmu-mir-509	1	1	1	1	1	1	1	1	1	1	1	1	1	1	1	1	1	1	1	1	1	1	1	1	1	1	1	1	1	1	1	1	1	1	2.11	1	1	1	1	1	1	1	1	1	1	1
mmu-mir-511	227.4	288.793	220.304	239.028	262.204	381.807	386.175	218.405	411.234	454.381	453.956	665.355	425.128	846.309	507.746	292.329	770.428	521.948	200.569	974.88	779.712	540.697	342.078	283.479	353.731	600.23	822.612	542.197	20.85	124.3	254.92	217.96	286.62	234.85	707.04	233.32	395.86	253.58	46.96	37.01	227.4	288.79	220.3	11.24	160.034	160.034
mmu-mir-532	48.012	83.4576	41.3627	70.2768	96.1528	106.11	81.0364	68.9389	116.814	161.692	170.366	203.944	126.84	199.896	156.615	290.306	186.724	178.392	125.502	150.828	150.554	109.689	129.458	102.07	295.861	164.599	172.052	154.583	40.69	375.94	328.85	219.22	112.93	196.28	124.61	84.97	79.54	118.44	34.42	14.09	48.01	83.46	41.36	11.24	33.0535	33.0535
mmu-mir-539	1	1	1	1	1	1	1	1	1	1	1	1	1	13.431	1	1	1	3.24547	1	1	6.15703	1	25.3627	6.1831	9.26713	2.90232	6.60827	11.9702	437.6	1	94.21	53.98	1	44.4	11.02	1	3.15	4.22	1	1	1	1	1	1	1	1
mmu-mir-540	1	4.23363	1	1	2.86574	1	1	1	2.39535	6.739	1	4.82914	1	7.2155	8.98026	1	10.2285	9.98186	10.1545	138.342	413.563	184.647	178.184	72.2676	23.0457	204.548	183.269	278.912	556.68	96.62	611.7	299.94	97.49	333.7	99	51.38	35.43	7.44	1	10.82	1	4.23	1	1	1	1
mmu-mir-541	3.47431	13.9345	10.418	11.658	10.3287	32.016	28.5125	31.5725	16.3489	29.695	40.3874	37.3768	32.0717	7.2155	46.8865	100.133	153.271	272.701	123.671	987.366	2790.95	4848.9	5425.03	2602.92	1285.16	6470.78	3817.43	5628.72	2461.85	1880.76	10559.6	8204.94	2614.06	4923.98	2102.43	1400.52	1481.45	427.32	63.67	14.09	3.47	13.93	10.42	1	8.39695	8.39695
mmu-mir-542	17.083	62.439	18.4905	18.7633	51.375	30.2929	46.0205	24.7786	45.6513	69.868	75.8361	43.1205	66.2505	181.25	84.7927	17.185	65.5996	97.555	30.2945	25.9713	68.0414	47.8487	54.1551	26.9155	50.6028	63.7764	51.4745	125.329	2342.78	1505.81	369.02	450.05	124.51	606.13	496.57	115.76	122.58	79.83	5.18	46.83	17.08	62.44	18.49	16.36	13.3283	13.3283
mmu-mir-543	1	1	1	1	2.86574	1	3.50114	1	3.79071	3.8695	1	1	2.55358	1	6.98519	1	9.07495	30.191	13.8163	100.885	98.9836	90.9495	576.847	52.831	42.3356	198.841	87.9282	282.569	477.29	28.68	2506.46	1363.28	93.63	1158.21	43.32	12.2	23.59	9.04	1	1	1	1	1	1	1	1
mmu-mir-544	1	1	1	1	1	1	1	2.69847	1	1	1	1	1	1	1	1	1	3.24547	4.66181	1	1	1	16.5036	4.88732	3.75571	10.5116	6.60827	19.2837	1	8.55	73.32	45.15	4.86	54.04	7.68	1	4.23	4.22	1	1	1	1	1	1	1	1
mmu-mir-546	1	1	1	1	1	1	1	1	1	1	1	1	1	1	1	1	1	1	1	1	1	1	3.2148	1	1	1	1	1	1	1	1	1	1	1	1	1	1	1	1	1	1	1	1	1	1	1
mmu-mir-547	5.94863	15.5513	6.38169	6.32898	8.46297	6.16933	6.00228	6.09542	19.1396	6.739	12.8162	12.4874	24.3038	19.6465	6.98519	11.1156	29.8391	18.9637	13.8163	13.4856	26.7852	15.9916	9.85918	15.2535	9.26713	18.1208	23.4331	19.2837	1	1	4.21	2.26	4.86	5.82	6.57	1	2.08	4.22	1	1	5.95	15.55	6.38	1	2.23283	2.23283
mmu-mir-551b	7.18578	2.61681	2.34542	13.4343	14.0602	11.3387	8.50341	40.0649	13.5582	21.0865	28.5712	6.7437	7.21434	44.5085	18.9556	67.763	88.6709	25.7001	13.8163	38.4569	11.3141	8.49579	20.9332	1	31.3128	94.2135	37.4538	1	120.07	937.1	46	19.92	1	37.16	5.45	9.4	6.38	28.35	5.18	7.55	7.19	2.62	2.35	1	8.39695	8.39695
mmu-mir-568	1	1	1	2.77633	1	1	1	1	1	1	1	1	1	1	1	1	1	1	1	13.4856	1	1	1	1	1	1	1	1	1	1	1	1	1	1	1	1	1	1	1	1	1	1	1	1	1	1
mmu-mir-574	103.684	151.364	128.815	109.356	264.07	293.929	333.651	215.008	328.908	580.639	513.037	502.617	282.199	547.964	461.86	1083.37	467.04	544.403	499.006	500.426	568.273	510.714	658.794	398.803	1398.14	425.216	472.095	670.183	417.76	821.35	783.65	751.51	657.16	594.07	427.52	353.68	302.26	417.67	109.62	23.92	103.68	151.36	128.82	16.36	104.557	104.557
mmu-mir-582	1	1	1	1	2.86574	6.16933	1	1	3.79071	3.8695	1	2.91457	10.3215	7.2155	2.99506	7.06936	3.30713	1	1	1	6.15703	1	25.3627	3.59155	69.8927	2.90232	17.8248	11.9702	20.85	33.71	73.32	37.58	1	49.22	18.82	1	77.39	13.87	1	1	1	1	1	1	1	1
mmu-mir-590	1	1	1	1	1	1	1	1	1	1	1	1	1	1	1	1	1	1	1	1	1	1	1	1	1	31.4371	9.41241	1	1	1	1	1	1	1	1	1	1	1	1	1	1	1	1	1	1	1
mmu-mir-592	1	26.869	1	9.88164	4.73148	6.16933	26.0114	2.69847	27.5117	6.739	4.93874	16.3165	78.6792	7.2155	4.99013	1	40.2212	12.2273	1	1	16.4711	29.1092	9.85918	3.59155	3.75571	8.60926	6.60827	22.9404	40.69	1	1	2.26	1	3.41	2.11	3.8	5.3	2.61	9.36	1	1	26.87	1	41.97	28.1222	28.1222
mmu-mir-598	5.94863	7.46726	9.07253	6.32898	12.1944	11.3387	6.00228	6.09542	10.7675	12.478	20.6937	14.402	14.9823	19.6465	14.9654	19.2081	21.7642	16.7183	35.7872	1	26.7852	15.9916	38.6515	17.8451	23.0457	25.7301	40.2579	22.9404	1	16.1	20.29	12.35	1	1	8.8	1	2.08	5.83	1	1	5.95	7.47	9.07	1	7.16413	7.16413
mmu-mir-599	1	1	1	1	1	1	1	1	1	1	1	1	1	1	1	1	1	1	1	1	1	1	1	1	1	1	3.80414	1	1	1	1	1	1	1	1	1	1	1	1	1	1	1	1	1	1	1
mmu-mir-615	1	1	1	2.77633	1	2.72311	3.50114	1	1	3.8695	1	2.91457	2.55358	13.431	1	9.09248	3.30713	1	13.8163	1	16.4711	6.62184	3.2148	6.1831	6.51142	1	3.80414	1	1	3.52	7.43	4.78	8.72	3.41	2.11	1	2.08	1	1	1	1	1	1	1	1	1
mmu-mir-652	83.8895	89.9248	27.9084	80.9348	152.125	76.8168	98.5444	75.7328	55.4188	132.997	209.753	125.447	159.466	479.594	172.576	124.41	126.739	414.166	99.8689	350.598	114.455	141.546	264.561	86.5211	287.594	132.26	138.403	147.269	1132.2	436.34	600.45	441.22	97.49	420.49	148	40.19	108.59	103.96	13.53	63.2	83.89	89.92	27.91	57.33	8.39695	8.39695
mmu-mir-653	1	1	1	1	1	1	1	1	1	1	1	1	1	1	1	1	1	1	1	1	1	1	1	1	3.75571	1	1	1	1	1	1	1	1	1	1	1	1	1	1	1	1	1	1	1	1	1
mmu-mir-654	1	1	1	1	1	1	1	1	1	1	1	1	1	1	1	1	1	1	1	1	1	1	1	1	1	1	1	1	1	1	1	1	1	1	2.11	1	1	1	1	1	1	1	1	1	1	1
mmu-mir-664	40.589	62.439	27.9084	32.9739	47.6435	47.524	68.5307	65.542	72.1631	110.041	107.346	64.1807	139.269	69.3705	118.709	223.543	103.667	77.3458	127.332	75.9138	42.2563	102.193	80.7326	83.9296	141.541	69.4834	48.6703	81.4482	40.69	18.61	44.39	64.07	8.72	39.57	12.14	3.8	12.84	20.31	21.89	20.64	40.59	62.44	27.91	31.73	19.4924	19.4924
mmu-mir-665	2.23716	1	1	1	6.59722	1	3.50114	7.79389	1	6.739	20.6937	22.0602	13.4287	13.431	26.9358	77.8786	273.241	79.5913	231.694	400.541	2301.04	3252.3	1834.85	1283.82	328.929	1789.18	1930.25	1463.69	636.06	2794.21	4430.15	2975.31	1348.06	1652.44	1022.2	851.91	172.07	18.7	13.53	4.27	2.24	1	1	1	4.69848	4.69848
mmu-mir-666	1	1	1	1	1	1	1	1	1	1	8.87749	1	1	1	1	1	1	1	4.66181	1	47.4133	15.9916	116.169	34.6901	6.51142	10.5116	12.2165	103.389	40.69	18.61	365.81	286.07	109.07	415.67	94.55	31.79	14.99	4.22	1	1	1	1	1	1	1	1
mmu-mir-667	1	1	2.34542	1	1	1	3.50114	2.69847	1	1	1	1	1	1	1	5.04624	2.15356	5.49093	4.66181	1	26.7852	19.7395	85.1622	17.8451	56.1142	35.2417	31.8455	26.5971	1	94.11	420.45	322.65	109.07	408.44	51.11	23.39	11.76	2.61	1	1	1	1	2.35	1	1	1
mmu-mir-668	1	1	1	1	1	1	1	2.69847	1	1	1	1	1	1	1	1	2.15356	1	1	1	16.4711	1	16.5036	11.3662	14.7785	20.0232	17.8248	1	40.69	61.39	121.53	206.6	55.04	148.06	32.18	15	10.68	9.04	1	1	1	1	1	1	1	1
mmu-mir-669a-1	1	7.46726	1	1	8.46297	6.16933	6.00228	6.09542	5.18606	18.217	12.8162	16.3165	24.3038	32.0775	8.98026	19.2081	60.9854	12.2273	8.32362	13.4856	1	4.74789	12.074	13.9577	31.3128	16.2185	17.8248	33.9106	60.54	116.75	192.24	223	58.9	193.87	45.55	6.6	8.53	5.83	5.18	7.55	1	7.47	1	1	3.46565	3.46565
mmu-mir-669a-2	3.47431	9.08407	1	1	4.73148	4.44622	13.5057	7.79389	1	21.0865	20.6937	18.2311	24.3038	32.0775	14.9654	7.06936	51.7569	12.2273	11.9854	25.9713	6.15703	1	9.85918	13.9577	17.5343	2.90232	23.4331	22.9404	199.46	162.05	206.71	262.1	51.18	239.68	55.57	6.6	10.68	9.04	5.18	10.82	3.47	9.08	1	1	1	1
mmu-mir-669a-3	1	1	1	1	1	1	1	1	1	1	1	1	2.55358	13.431	2.99506	3.02312	2.15356	9.98186	1	1	1	4.74789	7.64439	2.29577	6.51142	1	3.80414	1	40.69	11.07	34.75	38.84	1	27.52	4.34	1	2.08	1	1	1	1	1	1	1	1	1
mmu-mir-669b	1	1	1	1	2.86574	1	3.50114	2.69847	1	1	1	1	7.21434	1	1	1	2.15356	1	4.66181	1	1	1	1	1	3.75571	1	6.60827	4.65673	60.54	13.58	42.78	46.41	4.86	25.11	4.34	6.6	4.23	2.61	1	1	1	1	1	1	1	1
mmu-mir-669c	2.23716	1	3.69084	4.55266	4.73148	4.44622	3.50114	1	6.58142	9.60849	20.6937	22.0602	10.3215	32.0775	10.9753	17.185	6.76782	16.7183	4.66181	13.4856	1	17.8655	7.64439	4.88732	12.0228	6.70695	1	11.9702	120.07	89.07	54.03	105.69	55.04	51.63	18.82	23.39	13.91	12.26	17.71	1	2.24	1	3.69	1	3.46565	3.46565
mmu-mir-669d	1	4.23363	1	1	6.59722	2.72311	3.50114	6.09542	2.39535	12.478	1	27.804	8.76792	13.431	2.99506	3.02312	2.15356	14.4728	1	1	1	1	5.42959	6.1831	12.0228	2.90232	3.80414	11.9702	199.46	13.58	107.07	62.81	12.58	114.31	8.8	3.8	6.38	9.04	5.18	4.27	1	4.23	1	1	2.23283	2.23283
mmu-mir-669e	2.23716	1	1	1	1	1	1	1	1	1	4.93874	2.91457	1	1	1	1	2.15356	1	1	13.4856	1	4.74789	1	1	1	1	1	1	1	6.03	10.64	19.92	1	8.23	2.11	1	2.08	4.22	5.18	1	2.24	1	1	1	1	1
mmu-mir-669f	1	2.61681	1	4.55266	2.86574	2.72311	6.00228	4.39695	1	3.8695	1	2.91457	2.55358	13.431	4.99013	1	9.07495	1	4.66181	1	1	1	5.42959	3.59155	6.51142	1	3.80414	1	80.38	13.58	42.78	75.42	20.3	49.22	6.57	9.4	1	4.22	5.18	4.27	1	2.62	1	1	1	1
mmu-mir-669g	1	1	1	1	1	1	1	1	2.39535	1	1	2.91457	1	1	1	3.02312	1	1	1	1	1	1	1	1	1	1	1	1	20.85	1	4.21	6.05	1	3.41	2.11	1	1	1	1	1	1	1	1	1	1	1
mmu-mir-669h	1	7.46726	1	1	1	2.72311	6.00228	2.69847	3.79071	3.8695	1	10.5728	7.21434	13.431	4.99013	3.02312	2.15356	7.7364	2.8309	13.4856	11.3141	12.2437	9.85918	7.47887	14.7785	2.90232	1	15.6269	1	1	7.43	9.83	4.86	10.64	3.23	1	3.15	4.22	1	1	1	7.47	1	1	2.23283	2.23283
mmu-mir-669i	1	1	1	1	1	1	1	1	1	1	1	2.91457	1	7.2155	1	1	1	3.24547	1	25.9713	1	1	1	1	1	1	1	4.65673	1	1	1	3.52	4.86	1	3.23	1	1	1	1	1	1	1	1	1	2.23283	2.23283
mmu-mir-669j	1	1	1	1	1	1	1	1	1	1	1	1	1	1	1	1	1	1	1	1	1	2.87395	1	1	1	1	1	1	1	1	1	1	1	1	1	1	1	1	1	1	1	1	1	1	1	1
mmu-mir-669k	1	1	1	1	1	1	1	1	1	1	1	1	1	7.2155	1	1	1	1	1	1	1	1	1	1	1	1	1	1	1	1	1	4.78	1	1	1	1	1	1	1	1	1	1	1	1	1	1
mmu-mir-669l	1	1	1	1	1	1	6.00228	1	1	3.8695	1	14.402	5.66075	7.2155	1	1	1	5.49093	1	13.4856	1	4.74789	5.42959	3.59155	6.51142	1	1	1	120.07	3.52	29.93	21.18	4.86	39.57	4.34	1	2.08	2.61	1	1	1	1	1	1	1	1
mmu-mir-669m-1	1	2.61681	1	1	1	2.72311	1	1	1	1	1	1	1	1	1	1	3.30713	3.24547	1	1	1	1	1	3.59155	3.75571	1	3.80414	1	120.07	8.55	18.68	31.27	4.86	17.88	1	1	1	4.22	1	1	1	2.62	1	1	1	1
mmu-mir-669m-2	1	1	1	2.77633	1	1	3.50114	1	2.39535	1	1	4.82914	2.55358	1	1	1	3.30713	1	1	1	1	1	7.64439	1	1	1	3.80414	1	60.54	11.07	37.96	21.18	1	17.88	1	3.8	2.08	7.44	1	1	1	1	1	1	1	1
mmu-mir-669n	1	1	1	1	1	1	1	1	1	1	1	1	1	1	1	1	1	1	1	1	6.15703	1	1	1	1	1	1	1	1	1	1	1	1	3.41	2.11	1	1	1	1	1	1	1	1	1	1	1
mmu-mir-669o	1	4.23363	1	1	6.59722	7.89244	13.5057	16.2863	9.37212	9.60849	12.8162	39.2914	25.8573	19.6465	26.9358	11.1156	71.3675	14.4728	19.309	13.4856	11.3141	10.3697	14.2888	10.0704	9.26713	12.4139	31.8455	15.6269	80.38	167.08	229.21	221.74	24.16	198.69	42.2	9.4	9.61	13.87	5.18	10.82	1	4.23	1	1	1	1
mmu-mir-670	1	1	1	1	1	1	3.50114	2.69847	1	1	1	1	2.55358	1	1	3.02312	2.15356	1	1	1	1	1	1	2.29577	1	1	1	1	1	3.52	1	2.26	1	1	1	1	1	1	1	4.27	1	1	1	1	1	1
mmu-mir-671	88.8381	110.943	73.6528	57.8425	94.2871	57.8626	123.556	128.386	115.419	118.649	123.101	184.799	100.429	206.112	140.654	245.798	100.207	196.355	46.7726	188.285	150.554	139.672	111.74	134.465	207.678	168.404	180.465	180.18	199.46	212.38	182.6	134.71	51.18	136.01	101.23	23.39	30.05	58.92	17.71	33.74	88.84	110.94	73.65	21.49	30.5878	30.5878
mmu-mir-672	1	2.61681	5.03627	1	1	1	1	2.69847	1	3.8695	1	2.91457	2.55358	1	2.99506	3.02312	2.15356	1	6.49271	1	6.15703	23.4874	1	4.88732	1	1	1	4.65673	576.52	1286.88	7.43	16.14	4.86	10.64	17.7	20.59	14.99	18.7	9.36	1	1	2.62	5.04	1	2.23283	2.23283
mmu-mir-673	1	1	1	1	1	1	1	2.69847	1	1	1	1	1	1	4.99013	1	2.15356	3.24547	4.66181	25.9713	57.7273	38.4789	54.1551	24.3239	3.75571	61.8741	45.8662	48.5376	258.99	46.3	176.17	114.52	47.32	82.97	17.7	20.59	9.61	2.61	1	1	1	1	1	1	1	1
mmu-mir-674	353.59	191.784	539.169	320.739	446.912	480.025	648.795	505.447	409.839	686.81	749.361	1320.14	293.074	784.153	785.06	862.849	971.148	728.531	1700.08	1262.05	2099.91	3657.07	1628.87	1152.94	802.911	868.456	1604.97	1083.39	2025.25	11148.7	1039.18	834.76	707.34	502.46	649.14	720.35	576.61	609.11	372.83	40.28	353.59	191.78	539.17	6.12	291.947	291.947
mmu-mir-675	1	1	1	1	1	1	1	1	1	1	1	1	1	1	2.99506	7.06936	1	7.7364	46.7726	38.4569	98.9836	10.3697	570.202	174.634	891.094	46.6556	362.734	260.628	120.07	71.46	180.99	163.72	70.48	222.8	93.43	101.77	54.8	42.83	1	10.82	1	1	1	1	1	1
mmu-mir-676	26.9803	73.7567	40.0172	41.8556	79.3611	73.3706	61.0273	65.542	139.14	89.9544	79.7749	144.593	70.9113	106.664	118.709	136.549	129.046	124.501	259.158	100.885	181.496	424.512	189.258	244.606	260.037	343.417	121.578	209.434	1	609.97	171.35	152.36	155.39	92.61	172.5	236.12	175.3	102.35	46.96	7.55	26.98	73.76	40.02	1	58.9428	58.9428
mmu-mir-677	13.3716	2.61681	19.8359	2.77633	4.73148	2.72311	6.00228	4.39695	12.1628	38.3035	28.5712	6.7437	25.8573	7.2155	6.98519	21.2312	63.2925	5.49093	114.516	13.4856	11.3141	25.3613	14.2888	8.77465	9.26713	8.60926	6.60827	11.9702	20.85	18.61	21.89	13.61	8.72	13.05	11.02	9.4	9.61	7.44	1	1	13.37	2.62	19.84	6.12	3.46565	3.46565
mmu-mir-678	1	1	1	1	1	1	1	1	1	1	1	1	1	1	1	1	1	1	1	1	1	1	1	1	1	1	1	1	1	1	1	1	1	1	1	1	1	1	1	1	1	1	1	1	2.23283	2.23283
mmu-mir-679	1	1	1	1	1	1	1	2.69847	1	1	1	1	1	1	1	1	1	1	1	1	21.6281	8.49579	16.5036	1	1	10.5116	6.60827	11.9702	40.69	16.1	78.14	47.67	8.72	51.63	7.68	6.6	7.46	2.61	1	1	1	1	1	1	1	1
mmu-mir-680-1	1	1	1	1	1	1	1	1	2.39535	1	1	1	1	1	1	1	1	1	1	1	1	1	1	1	1	1	1	1	1	1	1	1	1	1	1	1	1	1	1	1	1	1	1	1	1	1
mmu-mir-680-2	1	1	1	1	1	1	1	2.69847	1	1	1	1	1	1	1	1	1	1	2.8309	1	1	1	1	1	6.51142	1	1	1	1	1	1	1	1	1	1	1	1	1	1	1	1	1	1	1	1	1
mmu-mir-680-3	1	1	2.34542	1	1	1	1	1	1	3.8695	1	1	2.55358	7.2155	1	1	2.15356	1	1	13.4856	1	1	1	1	1	1	1	1	1	1	1	1	1	1	1	1	1	1	1	1	1	1	2.35	1	1	1
mmu-mir-681	1	1	1	1	1	1	1	1	1	1	1	1	2.55358	1	1	1	1	1	1	1	6.15703	1	1	1	1	1	1	1	1	1	2.61	1	1	1	1	1	1	1	1	1	1	1	1	1	1	1
mmu-mir-682	1	1	1	1	1	1	1	1	1	1	1	1	1	1	1	1	1	1	1	1	1	1	1	1	1	1	1	1	1	1	1	1	1	1	1	1	1	1	1	1	1	1	1	1	1	1
mmu-mir-683-1	1	1	1	1	1	1	1	1	1	1	1	1	1	1	1	1	1	1	1	1	1	1	1	1	1	1	1	1	1	1	1	1	1	1	1	1	1	1	1	1	1	1	1	1	1	1
mmu-mir-683-2	1	1	1	1	1	1	1	1	1	1	1	1	1	1	1	1	1	1	1	1	1	1	1	1	1	1	1	1	1	1	1	1	1	1	1	1	1	1	1	1	1	1	1	1	1	1
mmu-mir-684-1	1	1	1	1	1	1	1	1	1	1	1	1	1	1	1	1	1	1	1	1	1	1	1	1	1	1	1	1	1	1	1	1	1	1	1	1	1	1	1	1	1	1	1	1	1	1
mmu-mir-684-2	1	1	1	1	1	1	1	1	1	1	1	1	1	1	1	1	1	1	1	1	1	1	1	1	1	1	1	1	1	1	1	1	1	1	1	1	1	1	1	1	1	1	1	1	1	1
mmu-mir-685	1	1	1	1	1	4.44622	1	1	1	1	1	4.82914	2.55358	1	1	7.06936	3.30713	1	11.9854	1	6.15703	2.87395	1	1	6.51142	1	1	1	1	1	2.61	1	1	3.41	1	1	1	2.61	1	1	1	1	1	1	1	1
mmu-mir-686	1	1	1	1	1	1	1	1	1	1	1	1	1	1	2.99506	1	2.15356	1	1	1	1	1	1	1	1	1	1	1	1	1	1	1	1	1	1	1	1	1	1	1	1	1	1	1	1	1
mmu-mir-687	1	1	1	1	2.86574	1	1	1	1	1	1	1	1	1	1	1	1	1	1	1	1	1	1	1	1	1	1	1	1	3.52	1	1	1	1	1	1	1	1	1	1	1	1	1	1	1	1
mmu-mir-688	1	1	1	1	1	1	1	1	1	1	1	1	2.55358	1	1	1	1	1	1	1	1	2.87395	1	1	1	1	1	1	1	3.52	1	1	1	1	1	1	1	1	1	1	1	1	1	1	1	1
mmu-mir-690	15.8459	2.61681	14.4542	20.5396	14.0602	69.9244	21.0091	17.9847	26.1164	89.9544	99.4686	140.763	30.5181	175.034	26.9358	67.763	39.0676	30.191	112.685	263.198	37.0992	30.9832	74.0882	30.8028	105.717	10.5116	23.4331	59.5078	40.69	16.1	213.14	162.46	51.18	205.92	35.52	28.99	14.99	23.52	1	4.27	15.85	2.62	14.45	1	8.39695	8.39695
mmu-mir-691	1	1	1	1	1	1	1	1	2.39535	1	1	1	2.55358	1	1	1	1	1	1	1	1	1	3.2148	1	1	1	1	1	1	1	1	1	1	1	1	1	1	1	1	1	1	1	1	1	1	1
mmu-mir-692-1	1	1	1	1	1	1	1	1	1	1	1	1	1	1	1	3.02312	1	1	1	1	1	1	1	1	1	1	1	1	1	3.52	1	1	1	1	1	1	1	1	1	1	1	1	1	1	1	1
mmu-mir-692-2	1	1	1	1	1	1	1	1	2.39535	3.8695	1	2.91457	1	7.2155	4.99013	3.02312	1	1	4.66181	13.4856	1	6.62184	1	2.29577	1	1	1	4.65673	40.69	1	2.61	1	1	3.41	2.11	1	1	2.61	1	1	1	1	1	1	1	1
mmu-mir-693	1	1	1	1	1	1	1	1	2.39535	1	1	1	1	1	1	1	1	3.24547	1	1	1	1	3.2148	1	1	1	1	1	1	3.52	1	2.26	1	1	1	1	1	1	1	1	1	1	1	1	1	1
mmu-mir-694	1	2.61681	1	1	1	1	1	1	1	1	1	1	1	1	1	1	1	1	1	1	1	1	1	1	1	1	1	1	1	1	1	1	1	1	1	1	1	1	1	1	1	2.62	1	1	1	1
mmu-mir-695	1	1	1	1	1	1	1	1	1	1	1	1	1	1	1	1	1	1	1	1	1	1	1	1	1	1	1	1	1	1	1	1	1	1	1	1	1	1	1	1	1	1	1	1	1	1
mmu-mir-696	1	1	1	1	1	1	1	2.69847	1	1	1	2.91457	2.55358	1	1	1	1	1	1	1	1	1	1	1	3.75571	1	1	1	1	1	1	1	4.86	1	1	1	1	1	1	1	1	1	1	1	1	1
mmu-mir-697	1	1	1	1	1	1	1	1	1	1	1	1	1	1	1	1	2.15356	1	1	1	1	1	1	1	1	1	1	1	1	1	1	1	1	1	1	1	1	1	1	1	1	1	1	1	1	1
mmu-mir-698	1	1	1	1	1	1	1	1	1	1	1	1	1	1	1	1	1	1	1	1	6.15703	1	1	1	1	1	1	1	1	1	1	1	1	1	1	1	1	1	1	1	1	1	1	1	1	1
mmu-mir-700	12.1344	18.785	11.7634	13.4343	14.0602	18.2311	18.508	29.874	12.1628	26.8255	36.4487	41.2059	30.5181	50.724	54.8667	41.4624	35.6069	39.1729	48.6035	25.9713	83.5125	64.7142	74.0882	45.0563	45.0913	31.4371	99.1448	77.7914	100.23	146.95	52.43	50.19	20.3	56.45	38.86	17.79	17.14	15.48	1	4.27	12.13	18.78	11.76	1	5.9313	5.9313
mmu-mir-701	1	2.61681	1	1	1	1	1	1	1	1	1	1	1	7.2155	1	1	3.30713	5.49093	11.9854	13.4856	1	2.87395	3.2148	1	3.75571	1	1	1	20.85	6.03	5.82	7.31	1	3.41	4.34	1	4.23	1	1	1	1	2.62	1	1	1	1
mmu-mir-702	1	1	1	1	1	2.72311	1	1	1	3.8695	1	1	2.55358	7.2155	1	1	1	1	1	1	1	1	1	1	1	1	1	1	1	1	4.21	3.52	1	1	1	1	3.15	1	1	1	1	1	1	1	1	1
mmu-mir-703	2.23716	1	2.34542	1	1	1	1	4.39695	2.39535	1	4.93874	2.91457	1	1	2.99506	5.04624	2.15356	3.24547	2.8309	1	1	2.87395	1	1	3.75571	2.90232	1	1	40.69	1	1	1	1	5.82	2.11	1	2.08	2.61	1	1	2.24	1	2.35	1	1	1
mmu-mir-704	1	1	1	1	1	1	1	1	1	1	1	1	1	1	1	1	1	1	1	1	1	1	1	1	1	1	1	1	20.85	1	2.61	1	1	1	1	1	1	1	1	1	1	1	1	1	1	1
mmu-mir-705	1	1	1	1	1	1	6.00228	1	1	3.8695	1	1	1	1	1	1	1	1	1	1	6.15703	1	1	2.29577	3.75571	1	1	1	1	1	1	1	1	3.41	1	1	1	1	1	1	1	1	1	1	1	1
mmu-mir-706	78.9409	68.9062	399.245	38.3029	493.556	890.125	751.341	2808.58	1562.4	1840.35	895.095	2198.92	30889.4	2008.61	641.416	929.612	2597.67	658.921	1414.46	2348.3	258.852	120.933	592.35	208.324	373.021	507.016	110.361	304.509	12861	11.07	5948.86	5672.11	124.51	909.9	450.91	48.58	348.52	108.79	13.53	14794.3	78.94	68.91	399.25	20107.3	153.87	153.87
mmu-mir-707	1	1	1	1	1	1	1	1	1	1	1	1	1	1	1	1	1	1	1	1	1	1	1	1	1	1	1	1	1	3.52	1	1	1	1	1	1	1	1	1	1	1	1	1	1	1	1
mmu-mir-708	1	1	1	1	2.86574	1	3.50114	1	3.79071	3.8695	1	2.91457	1	7.2155	4.99013	3.02312	2.15356	1	1	1	1	6.62184	1	4.88732	3.75571	12.4139	12.2165	4.65673	417.76	300.45	13.86	23.7	12.58	13.05	9.91	6.6	7.46	1	1	1	1	1	1	1	2.23283	2.23283
mmu-mir-709	1	2.61681	5.03627	2.77633	1	6.16933	3.50114	7.79389	5.18606	9.60849	1	6.7437	2.55358	13.431	6.98519	13.1387	12.5356	1	17.4781	25.9713	1	8.49579	1	3.59155	20.29	1	3.80414	1	1	8.55	13.86	7.31	8.72	22.7	4.34	6.6	3.15	1	1	1	1	2.62	5.04	1	2.23283	2.23283
mmu-mir-710	1	1	1	1	1	1	1	1	1	1	1	1	1	1	1	1	1	1	1	1	1	1	1	1	1	1	1	1	1	1	1	1	1	1	1	1	1	1	1	1	1	1	1	1	1	1
mmu-mir-711	1	1	1	1	1	1	1	1	1	1	1	1	1	1	1	1	1	1	1	1	1	1	1	1	1	1	1	1	1	1	1	1	1	1	1	1	1	1	1	1	1	1	1	1	1	1
mmu-mir-712	1	2.61681	1	2.77633	2.86574	2.72311	8.50341	1	1	1	12.8162	35.4622	5.66075	38.293	6.98519	19.2081	2.15356	14.4728	4.66181	13.4856	6.15703	1	3.2148	2.29577	17.5343	1	1	11.9702	179.61	6.03	12.25	8.57	16.44	39.57	14.36	6.6	2.08	1	1	1	1	2.62	1	1	1	1
mmu-mir-713	1	1	1	1	1	1	1	1	1	1	1	1	2.55358	1	1	1	1	1	1	1	1	1	1	1	1	1	1	1	1	1	1	1	1	1	1	1	1	1	1	1	1	1	1	1	1	1
mmu-mir-714	1	5.85044	3.69084	2.77633	2.86574	2.72311	6.00228	4.39695	9.37212	6.739	8.87749	2.91457	5.66075	7.2155	6.98519	5.04624	4.46069	7.7364	1	13.4856	1	15.9916	5.42959	1	3.75571	2.90232	1	8.31347	1	1	4.21	1	24.16	8.23	4.34	1	1	2.61	1	1	1	5.85	3.69	1	2.23283	2.23283
mmu-mir-715	1	2.61681	3.69084	2.77633	2.86574	2.72311	6.00228	4.39695	3.79071	6.739	4.93874	4.82914	5.66075	7.2155	1	7.06936	5.61426	1	2.8309	1	11.3141	12.2437	12.074	4.88732	3.75571	10.5116	1	1	1	1	1	3.52	4.86	8.23	3.23	1	1	2.61	1	1	1	2.62	3.69	1	2.23283	2.23283
mmu-mir-717	1	1	1	1	1	2.72311	1	1	3.79071	1	1	1	1	1	1	3.02312	1	1	1	1	1	1	3.2148	1	1	1	1	1	1	1	1	1	1	1	1	1	1	1	1	1	1	1	1	1	1	1
mmu-mir-718	1	1	1	1	1	1	1	1	2.39535	1	4.93874	6.7437	1	1	1	1	1	1	1	1	1	1	1	1	1	1	1	1	1	1	1	2.26	1	1	1	1	1	1	1	1	1	1	1	1	1	1
mmu-mir-719	1	1	1	1	1	1	1	1	1	1	1	1	1	1	1	1	2.15356	1	1	1	1	1	1	1	1	1	1	1	1	1	1	1	1	1	1	1	1	1	1	1	1	1	1	1	1	1
mmu-mir-720	5.94863	4.23363	6.38169	6.32898	36.4491	209.496	23.5102	7.79389	14.9535	44.0425	115.224	8.65827	35.1788	349.068	4.99013	23.2543	12.5356	3.24547	28.4636	600.311	1	10.3697	23.148	3.59155	53.3585	4.80463	12.2165	74.1347	338.38	6.03	245.28	132.18	31.88	8.23	9.91	12.2	5.3	1	1	56.65	5.95	4.23	6.38	62.46	2.23283	2.23283
mmu-mir-721	1	1	1	1	1	1	1	1	1	1	1	1	1	1	1	1	1	1	1	1	1	1	1	1	1	1	1	1	1	1	1	1	1	1	1	1	1	1	1	1	1	1	1	1	1	1
mmu-mir-741	1	1	1	1	1	4.44622	3.50114	1	2.39535	1	1	1	2.55358	1	2.99506	1	2.15356	1	2.8309	1	1	2.87395	3.2148	3.59155	1	2.90232	1	1	1	1	1	1	1	1	1	1	1	1	1	1	1	1	1	1	4.69848	4.69848
mmu-mir-742	1	1	1	1	1	1	1	1	1	1	1	1	1	1	1	1	2.15356	1	2.8309	1	1	1	5.42959	2.29577	1	1	1	4.65673	1	1	1	1	1	1	1	1	1	1	1	1	1	1	1	1	1	1
mmu-mir-743a	1	1	1	1	1	1	1	1	1	1	1	1	1	1	1	1	4.46069	1	1	1	6.15703	4.74789	1	3.59155	1	4.80463	3.80414	4.65673	1	1	1	1	1	1	1	1	1	1	1	1	1	1	1	6.12	3.46565	3.46565
mmu-mir-743b	1	1	1	1	1	1	1	1	1	1	1	1	1	1	1	1	4.46069	1	1	1	1	2.87395	1	3.59155	1	2.90232	3.80414	1	1	1	1	1	1	1	1	1	1	1	1	1	1	1	1	1	1	1
mmu-mir-744	46.7748	114.177	136.888	91.5927	139.065	57.8626	246.112	240.485	254.954	351.079	446.078	445.18	119.072	349.068	350.136	219.497	175.188	441.111	398.306	75.9138	439.348	818.041	441.744	311.986	249.014	191.232	337.496	282.569	437.6	1166.1	309.56	528.25	468.03	454.24	376.3	345.28	123.65	340.45	55.31	20.64	46.77	114.18	136.89	11.24	72.5039	72.5039
mmu-mir-758	1	1	1	1	1	1	1	1	1	1	1	1	1	1	1	1	1	1	1	1	1	1	7.64439	2.29577	1	1	1	1	20.85	3.52	107.07	66.59	4.86	54.04	14.36	1	3.15	4.22	1	1	1	1	1	1	1	1
mmu-mir-759	1	1	1	1	1	1	1	1	1	1	1	1	1	1	1	1	1	1	1	1	1	2.87395	1	1	1	1	1	1	1	1	1	1	1	1	1	1	1	1	1	1	1	1	1	1	1	1
mmu-mir-760	3.47431	1	1	2.77633	2.86574	1	1	2.69847	1	3.8695	1	2.91457	2.55358	1	1	3.02312	2.15356	1	2.8309	1	1	1	3.2148	2.29577	1	8.60926	1	1	1	28.68	5.82	2.26	1	1	1	1	1	1	1	1	3.47	1	1	1	3.46565	3.46565
mmu-mir-761	1	1	1	1	1	2.72311	1	1	1	1	1	1	1	7.2155	1	1	3.30713	1	2.8309	1	1	1	3.2148	1	1	1	1	1	1	1	1	1	1	1	1	1	1	1	1	1	1	1	1	1	1	1
mmu-mir-762	1	1	1	1	1	1	1	1	1	1	1	1	1	1	1	1	1	1	1	1	1	1	1	1	1	1	3.80414	1	20.85	1	1	1	1	1	1	1	1	1	1	1	1	1	1	1	1	1
mmu-mir-763	1	1	1	1	1	1	1	1	1	1	1	1	1	1	1	1	1	1	1	1	1	1	1	1	3.75571	1	1	1	1	1	1	1	1	1	1	1	1	1	1	1	1	1	1	1	1	1
mmu-mir-764	1	1	1	1	1	1	1	1	1	1	1	1	1	1	1	1	1	1	1	1	1	1	1	1	1	1	1	1	1	1	1	1	1	1	1	1	1	1	1	1	1	1	1	1	1	1
mmu-mir-767	1	1	1	1	1	1	1	1	1	1	1	1	1	1	1	1	1	1	1	1	1	1	1	1	1	1	1	1	1	1	1	1	1	1	1	1	1	1	1	1	1	1	1	1	1	1
mmu-mir-770	1	1	1	1	1	2.72311	1	2.69847	1	1	1	1	1	1	1	1	1	1	2.8309	1	1	1	5.42959	1	3.75571	4.80463	6.60827	1	1	8.55	17.07	6.05	8.72	13.05	4.34	1	1	1	1	1	1	1	1	1	1	1
mmu-mir-7a-1	471.12	337.297	798.835	324.292	357.357	366.299	266.121	515.637	920.538	1013.93	784.81	1392.89	1024.81	666.059	912.744	1866.32	2454.63	699.34	7381.38	1349.45	1661.56	3265.42	1061.89	981.902	1136.35	1408.71	889.911	948.094	179.61	569.71	407.59	413.47	541.37	377.09	377.41	272.51	226.94	144.18	385.36	50.1	471.12	337.3	798.84	72.7	550.84	550.84
mmu-mir-7a-2	379.57	266.158	685.82	281.66	269.667	300.821	208.594	401.84	775.421	999.585	607.567	1031.04	917.614	560.395	711.243	1595.22	2052.04	557.875	7092.09	962.394	1444.97	2635.77	933.429	927.479	1004.08	1195.65	696.426	783.541	80.38	479.12	304.74	331.48	479.61	377.09	287.2	222.12	196.82	120.05	422.96	33.74	379.57	266.16	685.82	52.21	570.565	570.565
mmu-mir-7b	2.23716	2.61681	7.72711	1	1	2.72311	1	6.09542	6.58142	6.739	1	2.91457	4.10717	19.6465	2.99506	5.04624	11.3821	9.98186	37.6181	1	1	10.3697	7.64439	10.0704	9.26713	6.70695	3.80414	8.31347	1	61.39	1	7.31	4.86	1	2.11	1	1	2.61	5.18	1	2.24	2.62	7.73	1	1	1
mmu-mir-802	254.617	180.466	260.667	514.359	624.158	169.865	116.052	877.412	451.699	230.56	981.747	651.953	269.77	970.619	1459.39	601.867	280.163	1343.79	409.292	238.227	98.9836	19.7395	27.5775	120.211	824.957	592.62	135.599	118.016	1	1	5.82	32.53	1	29.93	211.48	62.58	164.54	914.78	63.67	27.19	254.62	180.47	260.67	67.58	102.092	102.092
mmu-mir-804	1	1	1	1	1	1	1	1	1	1	1	1	1	1	1	1	1	1	1	1	1	1	1	1	1	1	1	1	1	1	1	1	1	1	1	1	1	1	1	1	1	1	1	1	1	1
mmu-mir-805	563.906	308.195	829.78	642.255	624.158	757.445	1204.05	632.832	1145.19	1808.78	1068.4	826.179	1250.08	697.136	797.031	672.676	1415.27	477.039	1365.02	1262.05	867.381	2058.59	1002.09	841.958	430.891	727.685	567.436	776.228	139.92	124.3	380.27	231.83	332.94	222.8	288.32	247.32	292.57	578.54	957.72	423.29	563.91	308.19	829.78	129.03	592.756	592.756
mmu-mir-871	1	1	1	1	1	1	1	1	1	1	1	1	4.10717	1	1	3.02312	5.61426	1	2.8309	1	1	1	3.2148	3.59155	1	6.70695	6.60827	1	1	3.52	1	1	1	1	1	1	1	1	1	1	1	1	1	1	3.46565	3.46565
mmu-mir-872	10.8973	33.3363	13.1088	18.7633	60.7037	57.8626	31.0137	82.5267	24.721	98.5629	111.285	119.703	95.7686	94.2326	110.729	41.4624	58.6782	120.01	154.796	250.713	68.0414	60.9663	200.332	74.8592	100.206	107.53	73.9076	128.986	219.3	94.11	123.14	81.73	28.02	128.78	33.3	6.6	41.88	52.48	9.36	14.09	10.9	33.34	13.11	6.12	10.8626	10.8626
mmu-mir-873	1	1	1	1	1	1	1	1	1	1	1	1	1	1	1	1	1	1	1	1	1	1	1	2.29577	1	2.90232	6.60827	1	20.85	1	1	1	1	1	1	1	1	1	1	1	1	1	1	1	1	1
mmu-mir-874	10.8973	31.7195	9.07253	27.6449	28.9861	37.1853	21.0091	12.8893	31.6978	61.2595	75.8361	25.8894	28.9645	44.5085	36.9112	51.578	26.3784	39.1729	26.6327	63.4282	16.4711	23.4874	25.3627	19.1408	42.3356	58.0695	57.0827	19.2837	1	48.81	52.43	43.89	24.16	46.81	46.66	20.59	21.44	25.13	9.36	20.64	10.9	31.72	9.07	1	9.62978	9.62978
mmu-mir-875	1	4.23363	1	1	2.86574	1	1	2.69847	1	1	1	2.91457	2.55358	1	2.99506	3.02312	1	1	1	1	1	2.87395	3.2148	1	1	1	1	1	1	1	1	1	1	1	1	1	3.15	1	1	1	1	4.23	1	1	1	1
mmu-mir-876	1	1	1	1	1	1	1	1	1	1	1	1	1	1	1	1	1	1	1	1	1	1	1	1	1	1	1	1	1	1	1	1	1	1	1	1	1	1	5.18	1	1	1	1	1	1	1
mmu-mir-877	7.18578	2.61681	6.38169	2.77633	2.86574	9.61555	13.5057	9.49237	5.18606	12.478	1	18.2311	2.55358	25.862	18.9556	17.185	19.457	9.98186	54.0962	13.4856	21.6281	40.3529	43.0811	15.2535	34.0685	18.1208	20.629	22.9404	139.92	194.76	54.03	45.15	51.18	49.22	25.5	9.4	10.68	9.04	5.18	1	7.19	2.62	6.38	16.36	1	1
mmu-mir-878	1	1	1	1	1	1	1	1	2.39535	1	1	1	2.55358	1	1	3.02312	2.15356	1	1	1	11.3141	2.87395	1	1	1	1	1	1	1	1	1	2.26	1	1	1	1	1	1	1	1	1	1	1	1	4.69848	4.69848
mmu-mir-879	2.23716	2.61681	1	1	1	1	1	1	1	1	1	1	1	1	1	1	1	3.24547	1	1	1	1	1	1	1	1	1	1	60.54	6.03	2.61	3.52	1	1	1	1	1	1	1	1	2.24	2.62	1	1	1	1
mmu-mir-880	1	1	1	1	1	1	1	1	1	1	1	1	2.55358	1	2.99506	1	1	1	6.49271	1	6.15703	2.87395	3.2148	7.47887	3.75571	10.5116	12.2165	1	1	1	1	1	1	1	1	1	1	1	1	1	1	1	1	1	7.16413	7.16413
mmu-mir-881	1	1	1	1	1	2.72311	1	1	1	3.8695	1	1	2.55358	1	1	1	6.76782	1	1	1	1	2.87395	3.2148	4.88732	1	1	6.60827	8.31347	1	3.52	1	1	1	1	1	1	1	1	1	1	1	1	1	1	3.46565	3.46565
mmu-mir-882	1	1	1	1	1	1	1	1	1	1	1	1	1	1	1	1	1	1	1	1	1	1	1	1	1	1	1	1	1	1	1	1	1	1	1	1	1	1	1	1	1	1	1	1	1	1
mmu-mir-883a	1	2.61681	1	1	1	1	1	1	1	1	1	1	1	1	1	1	2.15356	1	1	13.4856	1	1	7.64439	3.59155	1	2.90232	1	4.65673	1	1	1	1	1	3.41	1	1	1	1	1	1	1	2.62	1	1	3.46565	3.46565
mmu-mir-883b	1	1	1	1	1	1	1	1	1	1	1	1	1	1	1	1	2.15356	1	1	1	1	1	1	4.88732	1	1	1	1	1	1	1	1	1	1	1	1	1	1	1	1	1	1	1	1	1	1
mmu-mir-9-1	2.23716	1	2.34542	1	1	1	1	2.69847	2.39535	3.8695	1	1	2.55358	1	2.99506	1	2.15356	1	11.9854	1	6.15703	17.8655	5.42959	2.29577	3.75571	8.60926	3.80414	1	1	23.65	1	2.26	4.86	3.41	2.11	9.4	1	1	5.18	1	2.24	1	2.35	1	1	1
mmu-mir-9-2	1	2.61681	1	1	1	2.72311	1	1	1	1	1	2.91457	1	1	1	1	2.15356	1	10.1545	1	1	10.3697	3.2148	2.29577	1	2.90232	3.80414	1	1	26.16	4.21	3.52	4.86	1	2.11	1	1	2.61	1	1	1	2.62	1	1	1	1
mmu-mir-9-3	1	1	3.69084	1	1	1	1	2.69847	1	1	1	2.91457	1	1	1	1	2.15356	1	13.8163	13.4856	11.3141	1	1	2.29577	3.75571	8.60926	3.80414	1	1	21.13	1	4.78	8.72	1	1	3.8	2.08	1	1	1	1	1	3.69	1	1	1
mmu-mir-92a-1	436.479	649.343	272.775	334.95	870.435	683.352	781.355	833.252	705.654	1243.49	1336.23	1153.57	1158.42	1405.7	1387.57	1684.24	844.256	1635.7	1278.97	1474.31	764.241	645.638	1292.23	620.38	2263.44	1522.85	814.2	1028.54	2025.25	3315.11	4344.98	3478.59	1155.07	2802.42	1230.45	412.46	503.45	940.52	385.36	478.94	436.48	649.34	272.78	226.34	310.439	310.439
mmu-mir-92a-2	31.9289	33.3363	23.8722	18.7633	81.2269	30.2929	48.5216	74.0344	51.2327	55.5205	75.8361	131.191	128.394	100.448	94.768	128.457	88.6709	102.046	120.009	63.4282	78.3555	83.4537	111.74	47.6479	144.297	59.9718	43.062	63.1645	100.23	217.41	426.88	336.52	128.37	201.1	83.41	28.99	34.35	57.31	30.24	27.19	31.93	33.34	23.87	26.61	19.4924	19.4924
mmu-mir-92b	2.23716	1	2.34542	1	1	1	1	1	1	3.8695	4.93874	1	5.66075	1	6.98519	5.04624	1	3.24547	8.32362	13.4856	11.3141	12.2437	9.85918	11.3662	28.5571	12.4139	29.0414	8.31347	616.21	954.72	7.43	4.78	1	3.41	1	3.8	1	1	1	1	2.24	1	2.35	1	1	1
mmu-mir-93	266.989	798.09	253.939	398.898	751.028	144.018	383.674	420.523	654.026	858.98	871.463	1264.61	1006.17	1157.08	896.784	577.589	723.132	1175.38	3179.45	288.17	686.885	480.73	2282.24	432.493	692.683	741.001	727.271	765.258	3096.91	1390.06	3571.96	2525	826.99	2209.35	826.2	306.09	148.4	906.73	84.56	236.7	266.99	798.09	253.94	118.79	161.267	161.267
mmu-mir-96	12.1344	101.243	10.418	25.8686	42.0463	28.5698	18.508	45.1603	42.8606	29.695	44.3262	106.301	240.252	206.112	108.733	39.4393	30.9927	124.501	54.0962	88.3995	93.8266	74.0839	266.775	159.085	102.961	27.6324	51.4745	286.225	576.52	28.68	147.25	230.57	20.3	152.88	54.45	15	16.06	47.65	1	14.09	12.13	101.24	10.42	6.12	9.62978	9.62978
mmu-mir-98	317.712	301.728	352.155	345.608	390.94	698.86	486.221	838.347	726.584	1094.28	1139.3	1147.83	661.273	1126.01	1154.15	1194.64	657.378	1063.11	782.796	1449.33	1254.16	1292.15	1469.41	1602.58	1637.89	1073.91	1083.4	1895.19	219.3	791.15	571.52	718.72	502.77	504.87	764.95	356.48	554.02	626.81	172.29	79.57	317.71	301.73	352.16	36.85	449.748	449.748
mmu-mir-99a	3254.72	1144.09	3110.27	1354.56	1335.01	2799.33	2907.32	2283.75	3539.62	4793.06	2888.1	4417.91	2398.18	4351.85	5453.51	2890.02	4711.01	4608.69	11848.8	7642.21	12104.6	10802.4	6986.46	9742.64	3164.55	7880.39	6977.69	10675	953.59	3307.56	1540.6	1271.2	1633.68	1085.89	577.86	1017.05	1949.47	1154.48	2098.27	161.41	3254.72	1144.09	3110.27	129.03	3422.09	3422.09
mmu-mir-99b	130.901	120.644	101.907	93.3691	180.111	118.171	106.048	126.687	208.908	368.296	268.835	351.366	280.645	280.698	298.265	201.289	309.002	362.52	220.709	363.084	748.77	280.218	536.98	409.169	593.477	389.072	654.364	516.6	1191.74	1958.76	1010.26	839.81	653.3	591.66	367.39	420.86	147.32	322.75	26.07	20.64	130.9	120.64	101.91	11.24	71.271	71.271
