# Supplementary material for: miR-122 removal in the liver activates imprinted microRNAs and enables more effective microRNA-mediated gene repression
Source: Nat Commun. 2018 Dec 14;9:5321. doi: 10.1038/s41467-018-07786-7 (PMC6294001; doi:10.1038/s41467-018-07786-7)
Supplement: Supplementary file 5 — Supplementary Data 2 [file 41467_2018_7786_MOESM5_ESM.xlsx]

## Sheet: Sheet1
gene_id	locus	miR122_flox_d0_repA	miR122_flox_d0_repB	miR122_flox_d0_repC	miR122_floxCre_d21_repA	miR122_floxCre_d21_repB	miR122_floxCre_d21_repC	miR122_floxCre_d45_repA	miR122_floxCre_d45_repB	miR122_floxCre_d45_repC	miR122_floxCre_d100	miR122_floxCre_d200	Mir122ko_repA	Mir122ko_repB	Mir122ko_repC
0610007C21Rik	chr5:31351012-31356996	121.525	92.7013	104.794	75.4122	81.2817	82.4769	82.0982	77.1335	97.9174	77.8924	107.301	127.693	101.336	76.9521
0610007L01Rik	chr5:130695613-130719635	21.3114	26.726	18.9416	20.5363	23.696	19.3182	18.1859	20.3744	19.6124	17.3173	16.5128	23.3692	22.4394	18.9105
0610007P08Rik	chr13:63916627-64001609	2.87489	3.32274	3.15196	4.09413	4.15201	3.44212	3.33438	3.94977	3.76212	4.71021	3.87655	0.97057	1.57976	3.83262
0610007P14Rik	chr12:87156404-87165495	205.556	95.0574	149.581	126.035	122.39	84.9427	127.17	94.9743	80.7169	97.8225	111.369	111.313	124.466	82.9459
0610007P22Rik	chr17:25377114-25379744	14.6804	9.65787	10.1366	10.78	10.1856	10.9037	12.8875	13.5539	14.036	13.1403	12.8075	17.0161	16.2481	11.4236
0610008F07Rik	chr2:163319539-163367457	6.75703	6.10413	4.60196	8.30847	9.07734	7.33113	9.49189	4.62421	8.46506	3.79733	4.86777	4.30643	3.24162	5.64215
0610009B22Rik	chr11:51498886-51502136	37.4918	36.7829	35.1691	25.7355	24.3186	30.6701	30.2331	34.5567	38.4563	31.5479	38.9037	14.7141	17.9137	31.1605
0610009D07Rik	chr12:4824413-4834465	50.3774	38.4904	39.586	33.8067	34.7717	40.1206	40.2866	38.1052	40.6113	44.8489	58.0364	23.6364	26.8747	38.5284
0610009O20Rik	chr18:38409902-38422283	13.4067	14.6861	13.7447	15.9936	13.4159	12.7358	17.266	18.0031	15.8543	17.9499	16.7317	19.9286	18.2819	14.5831
0610010B08Rik	chr2:175639522-175655901	0	0	0	0	0	0	0	0	0	0	0	0	0	0
0610010B08Rik	chr2:175737073-175753460	0	0	0	0	0	0	0	0	0	0	0	0	0	0
0610010B08Rik	chr2:176266768-176598837	0	0	0	0	0	0	0	0	0	0	0	0	0	0
0610010B08Rik	chr2:174952492-175261278	0	0	0	0	0	0	0	0	0	0	0	0	0	0
0610010B08Rik	chr2:175017505-175163713	0	0	0	0	0	0	0	0	0	0	0	0	0	0
0610010F05Rik	chr11:23473775-23533631	5.46543	5.33235	5.28056	4.87719	6.24995	4.36593	5.24456	5.48347	4.10475	6.17321	4.99952	1.44686	1.68907	5.65626
0610010K14Rik	chr11:70048705-70051416	19.1095	13.0956	15.0193	16.0914	10.9747	14.7478	17.4661	18.7653	15.3848	20.5771	20.7523	32.1535	27.9051	14.3568
0610010O12Rik	chr18:36508277-36553024	8.16214	6.71677	6.44033	3.87482	2.87751	2.80329	5.679	11.8391	10.6513	30.2501	23.5238	11.7078	20.6084	8.53119
0610011F06Rik	chr17:26012444-26014108	146.419	142.389	104.558	88.4092	73.1541	89.201	88.8382	74.7855	112.999	60.9136	73.5625	163.534	132.155	91.1831
0610011L14Rik	chr2:156373311-156394708	8.26114	8.49576	8.56341	8.21243	7.40912	7.72471	7.40498	7.70926	8.2409	8.00483	7.89646	11.1349	10.5358	7.72736
0610012G03Rik	chr16:31947136-31948607	17.6635	12.068	12.3029	9.67338	8.11993	9.54559	8.68071	9.82908	10.1024	10.257	11.7877	16.4616	13.6342	8.51782
0610012H03Rik	chr2:105064498-105220017	12.9908	13.8699	10.5379	14.0371	14.9281	20.2215	22.8379	18.8981	19.9716	15.2273	13.8006	10.7006	10.44	15.1452
0610030E20Rik	chr6:72297310-72303154	8.44376	12.3848	10.7069	8.14539	7.96864	6.61732	6.46685	7.42059	5.71152	9.30563	8.66467	4.19272	4.03887	8.7176
0610031J06Rik	chr3:88128944-88132553	47.9145	47.2982	53.8183	51.2934	49.0915	50.847	50.9864	64.8762	73.2848	72.5974	58.968	90.2142	83.1264	51.4859
0610037L13Rik	chr4:107562503-107570407	16.9432	11.0612	11.8037	12.8987	10.7623	12.2389	14.4061	13.0381	12.5643	15.129	15.6083	18.9446	15.6602	13.0376
0610037P05Rik	chr16:14299336-14317425	19.5317	15.2165	17.7367	17.779	16.8057	16.4563	19.9698	22.3249	18.4432	21.9916	22.7593	17.0952	18.0798	19.413
0610038B21Rik	chr8:80040954-80042477	0	0.0193193	0	0.0245832	0.0256534	0.0305698	0	0.0243213	0	0	0.0505956	0	0	0
0610039K10Rik	chr2:163470585-163471536	0.0738091	0.0251455	0.0242291	0.154899	0	0.187645	0.0322402	0.0593429	0	0.0345203	0.221879	0.117857	0.0472996	0.04881
0610040B10Rik	chr5:144090986-144094383	6.18924	5.43051	4.65053	2.76485	3.0629	5.8953	2.34337	3.57148	3.87371	3.36077	3.50819	1.88277	2.10908	3.25559
0610040J01Rik	chr5:64203733-64290858	23.8376	20.825	20.3936	23.4306	19.986	24.3421	18.9121	18.5341	24.164	23.5253	21.6848	20.9243	22.4162	23.6229
0910001L09Rik	chr5:138696709-138700623	101.864	63.0313	66.8926	52.8472	42.3733	51.0783	57.4821	59.2268	68.9466	59.2483	80.5245	100.861	88.0359	47.8955
1100001G20Rik	chr11:83560441-83566148	2642.54	1562.43	1864.89	884.119	1173.69	911.919	1290.03	975.996	589.531	729.495	1496	917.136	838.46	439.78
1110001A16Rik	chr17:79315838-79320388	10.221	9.22439	9.25459	8.22782	7.2657	9.12129	9.60716	10.1819	9.60092	10.9963	12.6523	5.05333	5.88794	7.74916
1110001J03Rik	chr6:38484860-38489449	79.6243	71.2378	69.2755	43.6428	33.3316	41.1126	39.7011	41.3059	44.4182	31.3496	57.9535	64.2706	53.4229	50.9713
1110002B05Rik	chr12:55746360-55757559	58.8457	44.4041	45.5751	39.0952	48.5743	44.1191	44.4447	60.1386	54.7902	62.8066	74.0223	16.206	28.5827	51.7739
1110002L01Rik	chr12:3403882-3426747	1.38665	2.23546	1.54106	2.03687	2.07949	1.68835	1.61836	2.02356	3.17883	2.9368	2.22519	0.564815	0.573245	2.0002
1110002N22Rik	chr11:79950179-79955655	12.3424	11.1569	12.2584	9.46695	9.15915	8.32645	11.9238	11.6883	9.39321	11.3021	9.40441	4.4442	5.5404	9.73933
1110003E01Rik	chr5:65839993-65884074	27.5182	38.1633	29.3586	37.1095	33.1092	33.834	39.2852	41.1224	44.7365	42.2645	41.6709	40.0084	38.5437	38.052
1110004E09Rik	chr16:90926055-90935094	12.68	11.3062	9.81193	8.67391	7.70085	10.0101	9.13063	9.83714	10.6585	11.3918	11.3647	13.4971	11.0571	13.6681
1110004F10Rik	chr7:123236893-123248724	26.4524	23.6302	24.3623	22.5991	25.5518	28.2091	27.1618	28.9232	25.3566	30.0969	27.8193	20.8735	25.1399	28.3038
1110005A03Rik	chr11:116704828-116711054	21.6012	13.6069	14.6451	11.4596	11.3213	14.0129	12.2282	11.9824	12.2383	13.2159	14.3319	9.81869	7.87963	6.709
1110006O24Rik	chr5:116081057-116081825	0.347912	0.531366	0.289519	0.246089	0.254729	0.698819	0.415603	0.391158	0.38447	0.11708	0.854481	0.890512	0.482715	0.083868
1110007A13Rik	chr7:135839972-135883943	7.8617	10.6084	9.65147	10.24	10.1248	10.6412	10.2214	10.5127	10.721	11.5264	9.95399	6.61555	7.48666	9.77919
1110007C09Rik	chr13:49298319-49311395	7.28961	6.40686	6.87198	6.74034	5.69697	7.41668	10.5048	10.9289	12.7046	15.3462	14.7282	14.7714	19.6978	7.70743
1110008F13Rik	chr2:156688857-156699298	169.626	144.875	119.364	102.899	125.341	134.154	114.649	107.647	149.085	109.335	118.765	188.898	153.533	125.727
1110008J03Rik	chr5:121059068-121062598	2.58429	2.25168	2.35452	2.66072	1.44245	1.32889	2.99163	3.15994	3.43421	2.73804	4.86808	3.36542	3.30897	1.97707
1110008L16Rik	chr12:56403623-56483478	4.31449	4.98705	5.10903	4.16983	4.30475	3.64709	3.99498	3.46254	3.82957	4.06021	3.72451	3.89817	3.21007	4.91522
1110008P14Rik	chr2:32234620-32237435	30.2446	17.7176	18.6708	14.8364	13.9277	15.8459	26.9181	26.2065	25.5891	21.7359	25.2776	54.1998	36.8089	20.3379
1110012D08Rik	chr10:128237091-128241426	2.175	1.92127	1.98292	2.48752	2.29901	2.29726	2.7661	3.49076	3.62835	3.70108	3.76194	3.98803	4.02528	2.28288
1110012J17Rik	chr17:66686321-66799090	0.0481761	0.0536472	0.0645503	0.140807	0.111945	0.128785	0.29186	1.05536	0.409912	0.91811	0.923718	0.422216	0.716934	0.343503
1110012L19Rik	chrX:67639087-67642591	21.6136	13.3962	16.8332	17.6928	16.3374	15.8819	16.9253	15.4437	18.1256	18.4574	22.0685	21.3463	21.0392	18.4089
1110014N23Rik	chr19:6067841-6077187	5.92253	5.66368	6.64161	6.6997	4.95973	4.87027	6.01431	8.21957	6.97859	8.66821	8.16942	10.6002	10.3577	4.04398
1110017D15Rik	chr4:41452041-41464366	0	0.0406891	0	0	0.0550843	0	0	0.147862	0.112233	0	0.220483	0.0454823	0.0818913	0.0820352
1110017F19Rik	chr11:115773330-115775231	2.29095	1.00235	1.50702	1.90078	1.47406	1.09934	1.98491	4.0224	2.79066	3.01669	5.27917	3.15578	2.01176	2.50976
1110018G07Rik	chr12:86259098-86311836	8.47286	15.9946	12.7833	11.8099	12.2763	13.5181	10.0533	12.968	12.4637	14.8619	10.9275	6.93786	9.76439	11.3228
1110018J18Rik	chr13:64393143-64414018	29.783	43.9795	41.8914	24.8962	32.3569	29.6121	23.4816	27.3011	31.0464	33.9038	32.7388	7.79935	8.09876	28.7734
1110020A21Rik	chr17:85316521-85357050	2.93423	3.11826	3.00565	1.33397	1.11904	1.80281	1.45357	0.959386	1.5445	1.50027	1.30335	1.55865	0.606388	1.21952
1110020G09Rik	chr15:9001008-9040244	57.0095	61.9571	58.1156	46.0671	55.1014	42.4452	46.1999	41.4327	40.4202	42.4478	37.1819	11.4645	16.8713	46.8224
1110021J02Rik	chr17:29832921-29853962	5.12674	5.22357	4.22372	4.09677	3.56044	3.71597	3.94694	3.9595	4.55764	4.90063	4.15683	4.49647	4.54827	3.57886
1110021L09Rik	chr10:23516791-23547774	1.27972	1.48818	1.48629	3.88738	3.15357	2.27428	4.86772	5.81945	3.99426	8.33493	5.0076	4.93413	5.06239	6.24165
1110028C15Rik	chr1:66765816-66864169	2.38714	2.76874	2.37957	3.1487	4.78776	3.33544	3.00426	4.60272	4.43456	6.31496	6.13428	0.792284	1.27364	4.7779
1110031I02Rik	chr11:121038906-121065962	7.23649	4.55857	4.76534	6.49207	5.99464	6.04004	6.83197	6.56332	6.77791	8.8355	9.68285	17.0909	15.5012	8.70019
1110032A03Rik	chr9:50570932-50576257	23.3261	20.3598	19.3842	21.533	20.9039	22.8731	21.0055	16.6716	22.1047	17.8649	22.5305	16.5589	14.998	18.9211
1110032A04Rik	chr3:69623460-69663818	0.0484854	0.0478939	0.111421	0.0566839	0.0776099	0	0.0187029	0.0508753	0.0446825	0.018221	0	0	0	0.0734324
1110032F04Rik	chr3:68673507-68676085	0	0	0	0	0.0124266	0	0	0.0251044	0.0197295	0.0143203	0	0.0220945	0	0
1110034A24Rik	chr12:70290824-70299416	1.76721	1.7648	1.77889	1.78686	1.69886	1.76137	1.66887	1.9285	1.99721	1.93129	1.90258	1.33727	1.7366	1.72565
1110034B05Rik	chr1:57445087-57463518	7.60725	6.53559	6.76812	4.96135	4.44295	5.12172	5.63982	6.10778	5.08535	5.81005	6.39833	2.0478	1.97985	5.13807
1110034G24Rik	chr2:132516018-132576791	6.09348	4.91039	4.80944	4.54704	4.35927	4.64428	3.57544	4.94665	5.09788	4.97822	6.88019	5.75082	5.65823	4.8265
1110037F02Rik	chr4:11413104-11478290	3.66393	5.21496	5.48107	5.53778	5.26823	4.78226	5.10916	6.08798	4.8136	6.76335	5.27813	1.90915	2.57398	5.06396
1110038B12Rik	chr17:35087180-35089416	15.1861	18.9317	15.7765	12.9742	14.5185	22.8739	15.6	22.4953	36.5166	38.3459	36.9886	24.6673	31.1814	16.198
1110038D17Rik	chr10:74969558-74980067	66.3174	101.317	66.7414	47.5576	51.8537	44.9151	41.505	41.5773	44.0684	52.1885	59.6466	58.7104	58.7757	46.6479
1110038F14Rik	chr15:76778973-76781161	6.37344	4.80235	6.07736	7.04432	5.53677	7.35497	9.12315	10.7196	9.0709	11.9145	9.45257	15.0739	14.9687	7.15914
1110049F12Rik	chr4:135531516-135543159	25.8226	24.3939	21.7482	14.9299	15.2211	17.8195	21.0647	16.3679	19.4954	17.2156	18.5381	21.8619	18.0104	19.4408
1110051M20Rik	chr2:91117984-91284799	0.971076	0.499844	0.783701	1.15324	1.33755	1.42831	1.75666	2.94015	2.62256	3.38904	3.89918	3.68603	3.96868	1.99758
1110054O05Rik	chr4:59782518-59796727	1.39356	1.6652	1.69707	1.82345	1.91199	1.49479	2.054	2.58386	2.27875	2.66686	2.82025	1.49682	1.39253	1.46408
1110057K04Rik	chr12:8214912-8292565	20.1754	34.6137	22.0971	23.5272	20.1505	25.0114	18.0388	17.0436	31.0836	18.8254	17.9036	10.7223	11.7138	18.8069
1110058L19Rik	chr1:24002777-24012479	46.1233	28.4147	34.4016	27.6695	27.9757	31.5502	28.3899	30.2953	32.3293	39.5783	40.6734	30.4895	32.5442	36.4401
1110059E24Rik	chr19:21671802-21727281	18.6325	16.859	16.3934	15.6365	15.6782	15.9593	17.9558	16.6895	15.573	17.3647	17.2061	7.85814	8.17956	16.2519
1110059G10Rik	chr9:122854206-122860118	2.87856	3.28064	2.42237	2.43554	2.3516	4.13182	2.45456	3.43477	3.659	2.74088	3.21261	1.42121	1.592	2.99068
1110059M19Rik	chrX:42444080-42445967	0	0	0	0	0	0	0.024992	0	0	0	0	0	0	0
1110065P20Rik	chr4:124526728-124527974	29.4944	25.2255	19.9715	18.2151	19.3478	18.7577	26.5745	25.1932	28.9659	25.1484	32.8034	32.748	35.0816	20.4234
1110067D22Rik	chr11:20723357-20731111	5.2996	5.31137	9.42911	3.23372	2.45386	2.23085	4.98872	6.415	3.3835	7.25701	7.2798	2.14895	2.29674	6.59528
1190002H23Rik	chr14:79688556-79701442	0.140364	0	0.0550046	0.0693847	0.176959	0.301459	0.217643	0.0333952	0.0789084	0.117239	0.0724094	0.271899	0.562657	0.0562202
1190002N15Rik	chr9:94418282-94438500	10.3126	12.4228	9.09834	9.19072	12.476	8.11561	11.4087	14.0897	14.0171	17.9142	11.6236	2.75728	5.00268	13.7006
1190003J15Rik	chr7:148021394-148023867	355.359	276.417	309.62	257.769	200.236	230.323	270.554	212.206	249.54	206.579	238.871	535.106	367.92	251.919
1190003K10Rik	chr13:64582553-64599100	0	0	0	0	0	0	0	0.0244998	0.0202553	0	0	0	0	0
1190005F20Rik	chr1:153275777-153305313	10.1379	9.70888	9.30755	9.57819	10.3074	9.76709	9.25181	9.18838	7.98155	11.2145	10.1246	4.52905	5.50147	8.0392
1190005I06Rik	chr8:123132501-123158282	6.02969	6.50193	6.04772	2.77321	2.36558	1.56088	3.564	3.867	5.10314	3.14418	4.09698	5.15606	4.01662	2.29714
1190007F08Rik	chr4:153394578-153400153	3.64766	1.37312	1.66302	2.25155	1.62975	1.00706	1.95061	2.58218	2.13447	3.07206	3.65392	1.71505	2.79311	1.04365
1190007I07Rik	chr10:82082595-82085973	13.6151	13.1532	12.7144	8.73418	7.36122	8.62779	9.24543	8.71564	8.55918	7.35004	9.76801	12.4622	10.5135	15.3154
1200009I06Rik	chr12:112655640-112669394	0.532502	0.303662	0.495903	0.799158	0.459013	1.01626	1.27198	2.9156	1.54118	4.19012	3.56614	3.67595	4.0993	1.56794
1200011I18Rik	chr14:76486038-76510622	4.16942	5.46744	5.8961	6.54021	7.39402	6.58405	6.29283	6.93585	6.07466	7.02991	6.67617	2.00131	2.51882	6.71621
1200011M11Rik	chr11:86891233-86900279	3.85187	5.09465	4.67801	5.33681	5.44112	5.64488	5.39392	4.7997	5.55718	6.13298	5.46214	4.08273	4.85142	4.90961
1200014J11Rik	chr11:72861368-72897081	3.23409	4.08906	4.07163	3.50877	3.248	3.10269	3.32289	3.53212	3.37198	3.70338	3.44458	1.27551	2.11127	3.47106
1200016B10Rik	chr1:153214828-153275565	5.24805	5.93202	5.04589	3.97162	5.56979	4.64727	5.38476	4.55667	3.75779	4.6606	5.1254	0.631542	0.991393	4.95121
1300001I01Rik	chr11:74462996-74484349	52.1426	61.4052	56.504	35.1291	31.6341	27.3792	31.9225	34.0053	30.1153	33.5745	31.3689	38.201	35.7506	35.458
1300002K09Rik	chr4:45861818-45899880	64.458	72.7281	87.7101	70.9442	59.1062	56.0984	67.3362	80.507	63.0562	84.8435	75.5474	73.1735	72.7339	74.9615
1300010F03Rik	chr14:79248984-79602117	40.0395	46.2086	41.0757	31.824	40.657	32.4593	39.5082	25.0782	23.9636	19.3537	19.2346	15.6973	15.5552	29.4854
1300014I06Rik	chr13:34719709-34744550	64.9815	30.8944	49.5068	52.0268	31.1425	30.4034	53.3159	41.1679	46.2928	52.2327	43.1063	42.1633	41.767	41.2062
1300017J02Rik	chr9:103152859-103190627	314.099	331.968	359.922	273.758	266.217	266.993	283.444	242.285	288.252	221.264	245.747	370.011	354.834	252.773
1300018I17Rik	chr8:125766255-125778075	5.48638	4.28194	4.32976	7.5184	5.72425	6.61603	7.23526	7.49396	6.99345	7.56201	7.49119	10.8465	11.8229	6.90702
1300018J18Rik	chr15:88919536-88930770	49.8988	47.0874	41.2236	34.2558	39.4519	34.692	34.3649	30.2286	41.2368	30.1171	32.819	48.5897	43.4708	32.2149
1500001M20Rik	chr6:114954398-114987892	2.44754	1.67043	1.899	1.88205	2.13264	2.76146	1.75222	2.73551	3.18853	2.98271	3.56675	3.71348	4.02451	2.78275
1500002O20Rik	chr7:25184646-25207796	3.26961	3.13516	3.38434	3.44318	3.03477	3.15556	4.6009	5.50553	4.91908	5.38769	5.25149	5.69992	5.20844	2.13071
1500003O03Rik	chr2:119373442-119412758	189.077	182.378	184.303	129.612	181.133	149.196	147.519	121.075	130.758	113.473	108.403	86.0357	123.592	149.731
1500004A13Rik	chr3:88625931-88636409	0	0.00586489	0.0175023	0.00696744	0.012915	0.0166121	0.00715919	0.0194783	0.0381259	0.0363089	0.0503319	0	0	0
1500009L16Rik	chr10:83185609-83225507	0	0	0.0898843	0.163935	0.0977007	0.252169	0.276128	0.475555	0.338824	0.554031	0.683256	0.29508	0.715819	0.0778622
1500010J02Rik	chr11:68829412-68849975	1.65517	1.79088	2.15668	2.94555	3.10923	2.32852	3.22078	5.28537	3.79758	5.70901	3.85349	3.93168	4.6395	2.24072
1500011B03Rik	chr5:115258204-115263985	1.2588	0.799668	1.12774	2.18151	1.15432	2.16575	2.40942	3.23843	3.49718	3.86114	3.60772	4.17374	3.3421	2.61299
1500011H22Rik	chr5:122814592-122821972	2.03979	2.5157	2.05326	3.11626	3.28559	2.94224	3.04499	5.35138	3.70751	4.82483	4.06107	2.2712	3.50077	4.01146
1500011K16Rik	chr2:127617113-127618224	15.1729	9.32656	13.8368	11.8171	6.72445	7.17112	21.0436	21.7113	11.7545	14.0035	26.821	12.0713	14.1814	8.92822
1500012F01Rik	chr2:166888433-166891362	25.5331	21.0837	21.2008	16.0522	26.9746	34.2084	19.6467	34.0256	37.4422	37.849	41.1404	26.0858	23.2821	20.7756
1500015A07Rik	chr18:61886043-61887907	3.09696	3.42465	3.63279	2.09303	2.39643	3.02672	2.50348	3.29385	2.29488	2.73684	3.68075	3.55754	2.84773	2.59597
1500015O10Rik	chr1:43787446-43799409	0.0262846	0.0273599	0.0269215	0.0341817	0.0662215	0.0408094	0.141336	0.288478	0.129588	0.0738419	0.245949	0.385576	0.373233	0.106557
1500017E21Rik	chr19:36693907-36763969	25.2473	36.2215	25.09	29.2879	33.1809	18.312	13.4079	8.82593	6.75048	5.131	6.62935	1.8514	2.53574	8.15478
1500031L02Rik	chr16:32099887-32108140	3.67911	3.29364	4.10537	4.09955	3.19896	3.21717	3.89971	5.24919	6.11574	6.90625	5.31793	3.59768	3.11694	5.33567
1500032L24Rik	chr15:82176475-82179492	117.91	92.0491	96.4367	102.734	83.6887	97.3311	111.153	112.886	116.76	110.769	125.264	210.726	182.934	88.4592
1520402A15Rik	chr4:115809332-115817221	0.179007	0.0990103	0.154322	0.169966	0.152289	0.210633	0.196472	0.443525	0.343608	0.560425	0.734628	0.266822	0.297974	0.217513
1600002H07Rik	chr17:24352000-24357714	39.9777	43.7012	26.7135	36.2468	22.1872	39.9188	12.3653	12.4648	21.1079	6.28811	15.9333	6.36607	5.05031	5.68011
1600002K03Rik	chr10:79635688-79637864	8.6089	5.77384	7.665	5.09143	4.51582	5.15163	6.21298	6.51692	7.67806	7.70482	7.9103	12.306	8.99617	5.01219
1600012F09Rik	chr13:18078473-18085185	3.61322	4.26568	4.09899	3.54111	3.37221	3.33809	3.51019	3.36229	3.00982	3.72069	3.27841	0.841092	0.604092	3.32649
1600012H06Rik	chr17:15080188-15082944	13.3874	14.5711	13.6827	10.7227	13.4282	12.4297	12.3844	16.198	14.8686	19.1331	16.5601	5.6216	7.0724	14.0139
1600014C10Rik	chr7:38968235-38982584	75.8022	73.7417	71.9013	63.8481	87.8842	77.3457	74.9058	79.5072	83.751	83.6572	78.1469	78.1083	94.8128	70.4226
1600014K23Rik	chrX:82495015-82515630	0	0	0	0	0	0.0456258	0.0390082	0	0.0284427	0	0	0	0	0
1600015I10Rik	chr6:48879894-48883686	0	0	0	0	0	0	0	0	0	0	0	0	0	0
1600016N20Rik	chr7:148395941-148399979	0.756025	0.426564	0.434686	0.906063	0.559959	0.771229	0.753201	1.02208	1.75932	1.57649	1.03135	1.1981	1.60196	0.73628
1600021P15Rik	chr16:28826261-28929784	8.28316	11.5429	10.1137	8.56986	8.04695	7.32522	9.6987	8.67537	8.35799	8.10062	6.67021	6.61479	5.94165	8.89405
1600027N09Rik	chr2:180316008-180320339	2.36445	2.0367	2.11406	1.84937	1.28103	1.43415	1.7653	2.29481	2.28942	2.80523	2.21724	1.44167	2.25845	1.21178
1600029D21Rik	chr9:50302629-50313744	1.54611	1.53106	1.36782	2.50267	1.40142	1.84387	4.42825	12.7571	8.513	22.1834	12.8467	16.1175	26.3492	14.1283
1600029I14Rik	chr9:99370839-99375170	0.0550245	0	0.0286569	0.0721779	0.208458	0.129192	0.148835	0.101377	0.136006	0.0385075	0.11227	0.393623	0.16256	0
1600029O15Rik	chr9:58050703-58056615	0	0	0	0	0	0	0	0	0	0	0	0	0	0
1700001C02Rik	chr5:30768449-30786460	0	0	0	0	0	0	0	0	0	0	0	0	0	0
1700001C19Rik	chr17:47549682-47574324	10.2879	6.22601	8.92258	6.97205	6.351	3.98745	4.29733	4.71815	4.87328	3.54667	5.67901	5.13383	3.64229	2.28276
1700001F09Rik	chr14:44020916-44026344	0	0	0	0	0	0	0	0	0	0	0	0	0	0
1700001G17Rik	chr1:33726668-33727557	0.132561	0.0981557	0.0942224	0.0834592	0	0	0.12992	0.284127	0.0913425	0.0481107	0.253127	0	0	0.069227
1700001J03Rik	chr5:146994025-146996880	0	0.0321037	0	0	0	0.0452279	0.0395617	0	0.0298597	0.0799109	0.121117	0.0653017	0.0530807	0
1700001J11Rik	chr9:39858142-39860610	0	0	0.0168307	0	0	0.0116175	0	0.00910396	0.0078534	0	0	0	0	0
1700001K19Rik	chr12:111905898-111920829	0	0	0	0	0	0	0	0	0	0	0	0	0	0
1700001K23Rik	chr19:53323225-53329695	0	0.0622979	0	0	0	0	0	0	0	0	0	0	0	0
1700001L05Rik	chr15:83184276-83197727	2.16435	1.98665	2.1255	2.62856	2.53118	2.19315	1.94705	2.20674	1.47564	1.41852	1.46218	1.05223	1.33026	1.63302
1700001L19Rik	chr13:68736315-68753108	0.049178	0	0.0114312	0.0134395	0.0122381	0.0158401	0	0.0125042	0.0211036	0.0972757	0.0276904	0.0222839	0.0177792	0.0196194
1700001O22Rik	chr2:30651088-30659177	0	0	0.0236781	0.0282318	0.0293977	0	0.0930974	0.329426	0.0665446	0.0321601	0.107566	0.274076	0.0817959	0
1700001P01Rik	chr11:97632794-97637232	0.0378879	0	0	0	0	0.115053	0.0516051	0	0	0	0.156877	0	0.0766817	0
1700003E16Rik	chr6:83106397-83112969	0.124838	0.0794847	0.0479747	0.124317	0.0517467	0.0153661	0.144478	0.181873	0.19354	0.214723	0.282579	0.241721	0.24356	0.0844821
1700003F12Rik	chr2:154374639-154375784	0.184137	0	0.0394982	0	0	0.0666205	0	0.308445	0.155235	0.675445	0.775447	0.487047	0.413863	0
1700003G18Rik	chr7:123225275-123236663	0.0710581	0	0	0.051889	0	0	0	0	0	0	0.0532236	0	0	0
1700003H04Rik	chr3:124268808-124284009	0	0	0	0	0	0	0	0	0	0	0	0	0	0
1700003M02Rik	chr4:34658580-34677455	0.0106567	0	0	0	0	0	0.0586037	0.0665758	0.0220785	0.0592787	0.0727456	0.0248815	0	0
1700006A11Rik	chr3:124104072-124128946	0	0	0	0	0	0	0	0	0	0	0	0	0	0
1700006E09Rik	chr11:101848369-101853578	0	0	0	0	0	0	0	0	0	0	0	0	0	0
1700007B14Rik	chr8:77972592-78508406	0	0	0	0	0	0	0	0	0	0	0.0248976	0	0	0
1700007E06Rik	chr15:89220604-89240934	0.0668699	0	0.0667576	0	0	0.102887	0	0.16274	0	0	0	0	0	0
1700007G11Rik	chr5:98758322-99231038	0.068575	0	0	0	0	0.0361541	0	0.0290684	0.0241166	0	0.0628546	0	0	0
1700007I08Rik	chr2:154377511-154379012	0	0	0	0	0	0	0	0	0.0147826	0	0	0	0	0
1700007K09Rik	chr7:138469444-138473013	0	0	0	0	0	0	0	0	0	0	0	0	0	0
1700007K13Rik	chr2:28317520-28321844	0.027774	0.0582611	0.0284107	0.280672	0.311582	0.634363	0.364534	0.73563	0.135434	0.191275	0.220678	0.132995	0.16085	0.054471
1700008A04Rik	chr11:32720375-32724594	0	0	0	0	0	0	0	0	0	0	0	0	0	0
1700008F21Rik	chr8:131591033-131707632	0	0	0	0	0	0	0	0	0	0	0	0	0	0
1700008I05Rik	chrX:132189236-132228329	0	0.0234952	0.011612	0	0	0.0154921	0	0.0247282	0.0217564	0.0132766	0.041134	0	0	0
1700008J07Rik	chr7:134653951-134656383	0.647042	0.458341	0.552474	0.342343	0.384441	0.629819	0.29797	0.508014	0.568841	0.7786	0.694699	0.647692	0.503889	0.370385
1700008O03Rik	chr7:51615414-51630400	0.0294863	0.027966	0	0	0	0	0	0	0.0259513	0	0.110529	0.0778996	0.127473	0
1700008P02Rik	chr3:6615412-6620443	0	0	0	0	0	0	0	0	0	0	0	0	0	0
1700008P20Rik	chr7:25118098-25118984	0	0	0	0	0	0	0.0342263	0	0	0	0	0.511966	0.24345	0.165189
1700009J07Rik	chr10:77356164-77358856	0.0212377	0	0	0.0538474	0	0	0.0558573	0.100267	0.0640862	0.308511	0.306955	0.102702	0.124017	0.162149
1700009N14Rik	chr4:39397325-39398811	0	0	0	0	0	0	0	0	0	0	0	0	0	0
1700009P17Rik	chr1:173051791-173057098	1.51919	1.19563	1.59993	4.21348	2.83989	4.29652	4.53043	6.55866	4.66582	3.72961	4.33565	3.44579	2.63603	1.1823
1700010B08Rik	chr2:173544915-173547587	0	0	0	0	0	0	0	0	0	0	0	0	0	0
1700010D01Rik	chrX:92927928-92928600	0	0	0	0	0	0	0	0	0	0	0	0	0	0
1700010I14Rik	chr17:9181197-9201184	0.314835	0.244098	0.392456	0.207832	0.235698	0.167592	0.380584	0.58692	0.216404	0.485714	0.423913	0.216299	0.155953	0.175448
1700010M22Rik	chr2:144649401-144650151	0	0	0	0	0	0	0	0	0	0	0	0	0	0
1700011A15Rik	chr15:101278175-101284340	0	0	0	0	0	0	0	0	0	0	0	0	0	0
1700011E24Rik	chr17:87788910-87827081	0	0	0	0	0	0	0	0	0	0	0.0322091	0	0	0
1700011F03Rik	chr6:70863082-70868916	0	0	0	0	0	0	0	0	0	0	0	0	0	0
1700011F14Rik	chr19:58586491-58627575	0	0	0	0	0	0	0	0	0	0	0	0	0	0
1700011H14Rik	chr14:49846033-49865103	0.679067	0.658021	0.668091	1.2897	1.83832	1.68957	4.37551	10.3242	5.94371	10.3951	14.2788	4.09309	4.35665	4.48389
1700011I03Rik	chr18:57693479-57890719	0	0	0	0	0	0	0	0	0	0	0	0	0	0
1700011L22Rik	chr8:81734328-81772482	0.0208535	0	0	0	0	0.0316385	0	0	0.0409789	0	0.0275615	0	0	0
1700012A03Rik	chr6:32000287-32008915	0.0217395	0	0	0	0	0	0	0	0	0	0	0	0	0
1700012A16Rik	chr1:155272338-155299704	0.0190856	0.0206256	0	0	0.0230126	0.0148333	0.0127639	0.058817	0	0.10634	0.0125866	0.0228248	0.0182393	0
1700012B07Rik	chr11:109649604-109689360	0	0	0	0	0	0	0	0	0	0	0	0.050362	0	0
1700012B09Rik	chr9:14562637-14575474	0	0	0	0	0	0	0	0	0	0	0	0	0	0
1700012B15Rik	chr12:3235790-3250374	3.76227	2.55243	2.37107	2.39645	2.65603	2.42821	2.4174	2.7584	3.47701	2.43167	3.93974	2.92003	3.69558	1.76198
1700012D14Rik	chr7:118261186-118266189	0.41377	0.268522	0.207768	0.343725	0.0670968	0	0	0.461608	0.252807	0.232356	0.138487	0.122881	0.20247	0.438528
1700012L04Rik	chrX:8860889-8861414	0.974186	0.312127	0.100126	0.258042	0.187325	0	0.133064	0.0597994	0.0487041	0.204743	0.466055	0.114047	0.0949777	0.582831
1700012P22Rik	chr4:144008093-144028675	0	0	0	0	0	0	0	0	0	0	0	0	0	0
1700013B16Rik	chr13:59801443-59807558	0	0	0	0	0	0	0	0	0	0	0	0	0	0
1700013D24Rik	chr6:124297611-124307104	0	0	0	0	0	0	0	0	0	0	0	0	0.0907053	0
1700013F07Rik	chr3:108340501-108347615	0	0	0.0370266	0.0488722	0.0435652	0	0.199199	0.216746	0.0743817	0.307635	0.434584	0.409343	0.06412	0.217209
1700013G24Rik	chr4:137009210-137011376	0	0	0	0	0	0	0	0	0	0	0	0	0	0
1700013H16Rik	chrX:51046077-51061008	0	0	0	0	0	0	0	0.0185797	0	0	0.0198472	0.0332195	0	0
1700013N18Rik	chr5:108259271-108260783	0	0	0	0	0	0	0	0	0	0	0	0	0	0
1700014N06Rik	chrX:133461863-133462912	0	0	0	0	0	0	0	0	0	0	0	0	0	0
1700015E13Rik	chr1:172238991-172242256	0	0	0	0	0	0	0	0	0	0	0	0	0	0
1700015G11Rik	chr7:59267049-59271086	0	0	0	0	0	0	0	0	0	0	0	0	0	0
1700016C15Rik	chr1:179659944-179683436	0	0.0634389	0	0	0	0.0862928	0.114266	0.377665	1.48213	0.566687	0.770406	0.124576	0.343474	0.316186
1700016D06Rik	chr8:11654923-11678750	0	0	0	0	0	0	0	0	0	0	0	0	0	0
1700016H13Rik	chr5:104077605-104084751	0	0	0	0	0	0	0	0.0634384	0.0273981	0	0.0360743	0	0	0
1700016K19Rik	chr11:75813413-75817071	0	0	0.0240428	0.0299231	0.0304543	0	0.0632681	0.204105	0.160605	0.134428	0.0947539	0.369208	0.455961	0
1700016M24Rik	chr15:74436457-74466748	0	0	0	0	0	0	0	0.0061561	0	0.00694124	0.00676472	0	0	0
1700017B05Rik	chr9:57100128-57110406	1.87818	2.02315	1.67945	2.05622	1.16489	1.98294	1.97222	3.75365	2.64425	4.88914	3.54183	7.83655	7.59966	1.85303
1700017D01Rik	chr19:11171305-11205368	0	0	0	0	0	0	0	0	0	0	0	0	0	0
1700017N19Rik	chr10:100055019-100081025	0	0	0	0	0	0	0	0	0	0	0	0	0	0
1700018A04Rik	chr13:31657360-31674382	0	0	0	0	0	0	0	0	0	0	0	0	0	0
1700018A14Rik	chr18:46358674-46359385	0	0	0	0	0	0	0	0	0	0	0.050187	0	0	0
1700018B08Rik	chr8:124054683-124065854	0	0	0	0	0	0	0	0	0	0	0	0	0	0
1700018B24Rik	chr3:48409652-48413022	0	0	0	0	0	0	0	0	0	0	0	0	0	0
1700018C11Rik	chr4:63268124-63283463	0	0	0	0	0	0	0	0	0	0	0	0	0	0
1700018F24Rik	chr5:145803858-145806547	0	0	0	0	0	0	0	0	0	0	0	0	0	0
1700018L02Rik	chr19:29121972-29123219	1.47794	1.43953	1.04912	0.410922	0.669965	0.458425	0.463084	0.540854	0.505964	0.636332	0.566715	0.86662	0.71065	0.788588
1700018L24Rik	chr8:11840520-11855761	0	0	0	0	0	0	0	0.0334326	0	0.0372831	0	0	0.0481316	0
1700019A02Rik	chr1:53215420-53244461	0.036497	0	0.0433867	0	0	0	0.0518447	0	0	0	0.0521746	0	0	0
1700019B03Rik	chr8:3470861-3487178	0	0	0.0129381	0.0469076	0	0	0	0	0.0121443	0	0	0.0283949	0	0
1700019D03Rik	chr1:52981970-53009684	0	0.0291467	0	0	0.0334073	0.0418378	0.0706923	0.0642097	0.0272649	0.0714218	0.108194	0	0.0499576	0.0518288
1700019E19Rik	chr12:87423510-87503409	3.87655	2.66049	2.90991	3.29656	3.98636	3.88609	3.69505	6.34426	5.77692	7.92805	8.32934	7.97292	8.19001	5.8497
1700019G17Rik	chr6:85849043-85854932	3.28808	2.41973	3.58219	6.79069	3.31125	3.59917	5.55628	5.62395	5.84641	10.488	6.16784	5.38051	5.06874	7.06604
1700019L03Rik	chr2:32632932-32639925	0	0.0208406	0	0	0	0.0155791	0.0391	0.0476747	0.0385968	0.0805369	0.0648829	0.134336	0	0.0592845
1700019M22Rik	chr12:97284828-97285432	0	0	0	0	0	0	0	0	0	0	0	0	0	0
1700019N12Rik	chr19:6996915-6999870	0	0	0	0	0	0	0	0	0.0472994	0	0	0	0	0
1700019N19Rik	chr19:58860292-58868904	0	0	0	0	0	0.0349857	0	0	0	0	0	0	0	0
1700019O17Rik	chr1:88322903-88324624	0	0	0	0	0	0	0	0	0	0	0	0	0	0
1700020A23Rik	chr2:130230994-130231810	0	0	0	0	0	0	0	0	0	0	0	0	0	0
1700020C07Rik	chr2:164652881-164654034	0	0	0.0310392	0.0389222	0	0.0485023	0	0	0	0	0.040823	0	0	0
1700020D05Rik	chr19:5502768-5503787	0.181224	0.168807	0.0409173	0.445618	0.379371	0.123762	0.244572	0.198272	0.25358	0.170359	0.186551	0.0501702	0.0404867	0.041035
1700020I14Rik	chr2:119420031-119426480	11.7038	16.0261	16.6021	12.1919	13.7916	10.6171	12.8196	13.8842	8.59428	15.7842	13.6753	3.04563	4.23408	11.8727
1700020L24Rik	chr11:83251195-83254734	0	0.0558845	0	0	0.0377057	0.0430311	0.0369231	0	0.0519494	0	0.0743063	0.143841	0.0602844	0
1700020N01Rik	chr10:21312950-21342181	0	0.0252907	0	0	0	0	0.0313434	0.0572488	0.0231696	0.0317695	0.0307623	0	0.037547	0
1700020N18Rik	chr1:93301456-93302606	0	0	0	0.0520872	0	0	0	0.196406	0	0.0559644	0.0562365	0	0	0.0802747
1700020O03Rik	chr12:87582827-87632318	2.90937	4.6381	5.37298	4.47331	4.57507	4.73316	4.42315	5.63126	4.45007	5.37492	5.00264	2.14305	3.52851	4.55698
1700021C14Rik	chr3:88086681-88100760	4.47997	3.2635	2.10945	2.92622	2.47823	2.64737	2.38216	3.5897	3.61124	2.50499	2.84544	4.95926	3.767	2.63411
1700021F05Rik	chr10:43244926-43260800	23.9155	15.6419	16.2142	12.5761	12.3377	12.3268	12.7197	15.4259	11.9268	13.4497	11.716	15.0087	15.4249	15.0104
1700021F07Rik	chr2:173348092-173354003	0	0	0	0	0	0	0	0	0	0	0	0	0	0
1700021K19Rik	chr16:32821821-32868425	4.46731	5.36925	5.49612	6.2307	5.61712	4.04457	6.45505	7.36043	6.31361	8.50647	7.02341	4.232	4.63552	5.60772
1700022A21Rik	chr5:24151270-24154678	0	0	0	0	0	0	0	0	0	0	0	0	0	0
1700022I11Rik	chr4:42982817-42987197	0	0	0	0	0	0	0	0	0	0	0	0	0	0
1700022P22Rik	chr1:192860700-192866820	0	0	0	0	0	0	0.0817946	0	0	0	0	0	0	0
1700023A16Rik	chr6:146798631-146819926	0	0	0.0144051	0	0	0	0	0	0.013674	0	0	0	0	0
1700023E05Rik	chr5:77445047-77490547	0	0.0124372	0.0120449	0	0	0	0	0	0	0	0	0	0	0
1700023I07Rik	chrX:22038721-22040669	0	0	0	0	0	0	0	0	0	0	0	0	0	0
1700024G13Rik	chr14:33189687-33201559	0	0	0	0	0	0	0	0	0	0	0	0	0	0
1700024P04Rik	chr13:99754044-99754520	0	0	0	0	0	0	0	0	0	0	0	0	0	0
1700024P16Rik	chr4:104586060-104689468	1.66576	2.60796	1.4882	1.25439	0.856912	1.84343	2.29674	3.34845	2.96314	6.23807	3.91285	1.81197	1.94314	3.78397
1700025C18Rik	chr2:164904192-164916250	0	0	0	0	0	0	0	0	0	0	0	0	0	0
1700025E21Rik	chr6:30459848-30470253	0.014801	0.0169439	0.0496455	0.0193225	0	0.0585947	0.118983	0.036055	0.124877	0.0197488	0.0595362	0.167307	0	0.0457179
1700025F22Rik	chr19:11214172-11239810	0	0	0	0	0	0	0	0	0	0	0	0	0	0
1700025G04Rik	chr1:153731653-153937450	0.514285	0.582748	0.689317	0.911186	1.05021	0.696924	1.12009	1.50358	0.989997	1.63444	1.20913	0.721797	0.661724	0.982343
1700025K23Rik	chr10:38838613-38853701	0.518631	0.458612	0.491824	1.28386	0.933935	0.73498	1.33856	2.58502	1.09621	2.89075	2.55709	3.12212	1.96939	1.34055
1700026D08Rik	chr7:90924126-90943349	0	0	0	0	0.0170753	0	0.0190077	0.017123	0	0.0190797	0.0381937	0	0	0
1700026D11Rik	chr2:132316463-132349793	0	0	0	0	0	0	0	0	0	0	0	0	0	0
1700026J04Rik	chr13:35001832-35011861	0.0073455	0	0.0160104	0.0481027	0.0345247	0.0343032	0.0295372	0.0445998	0.0457081	0.0494	0.0195885	0.0169396	0.040082	0.0419468
1700026L06Rik	chr2:28547599-28555171	0.100831	0.107278	0.140064	0.30385	0.25643	0.155961	0.453462	0.528744	0.333083	0.506509	0.594415	0.237008	0.582834	0.462072
1700027A23Rik	chr3:105799874-105804415	0.0221844	0.0258093	0.0512698	0	0.0282715	0	0.0941862	0.141655	0.215147	0.0931633	0.192758	0.0496079	0.243185	0
1700027D21Rik	chr10:76025016-76032945	0.148053	0	0.0325303	0.0618032	0.0206234	0	0	0.0394554	0.0306095	0.0456984	0.0213325	0.0408282	0.100371	0
1700028B04Rik	chr7:29281959-29282511	0	0	0	0	0	0	0	0	0	0	0	0	0	0
1700028J19Rik	chr7:51485299-51491492	0.264444	0.342901	0.121052	0.352673	0.239474	0.145893	0.232661	0.351825	0.33928	0.187887	0.230153	0.17529	0.321894	0.153856
1700028K03Rik	chr5:107963729-107980561	0.0735998	0.0626715	0.128878	0.0370694	0	0.0849358	0	0.00783369	0.0578485	0.110457	0.075981	0	0.00943799	0.0232414
1700028M03Rik	chr3:83359288-83378040	0	0	0	0	0	0	0	0	0	0	0	0	0	0
1700028P14Rik	chr19:23633249-23727302	0.0233348	0	0	0	0	0	0	0	0	0	0	0.0537935	0.0427769	0
1700029F09Rik	chr1:44143461-44159233	4.41099	4.2379	3.45949	2.25434	4.11864	4.34651	4.08652	3.91817	4.47951	5.22037	3.73082	1.23996	1.81836	3.83516
1700029F12Rik	chr13:97791818-97804317	0	0	0	0	0	0	0	0	0	0	0	0	0	0
1700029G01Rik	chr4:125827845-125840585	0.62561	0.571525	0.73278	0.802446	0.621027	0.378739	0.746726	1.37186	0.939587	1.31455	1.12332	1.55291	1.47932	0.827928
1700029H14Rik	chr8:13550732-13562448	0	0	0	0	0	0	0	0	0	0.0158147	0	0	0	0
1700029I01Rik	chr4:146237770-146556724	0.089394	0.134131	0.0898673	0.188387	0.249125	0.387184	0.185489	0.319441	0.369878	0.378061	0.303915	0.0582024	0.0960339	0.134128
1700029I15Rik	chr2:92223074-92223760	0.182656	0.200654	0	0.266034	0	0.295684	0.268791	0.734735	0.190185	0	0.133263	0.223742	0.559475	0.206069
1700029J07Rik	chr8:47038959-47060606	0.26101	0.219407	0.207153	0.275066	0.237264	0.318008	0.307396	0.578015	0.379228	0.737763	0.613003	0.38402	0.229081	0.434476
1700029J11Rik	chr2:172298053-172299816	0.192298	0.175475	0.128486	0	0	0.0630359	0.0551583	0	0.0818612	0.0567652	0.109922	0.0893289	0.14287	0
1700029M20Rik	chr4:135182569-135186113	0	0	0	0	0	0	0	0	0	0	0	0	0	0
1700029P11Rik	chr15:81810974-81811993	0	0	0	0	0	0	0	0	0	0	0	0	0	0
1700030C10Rik	chr12:20810252-20821640	0.429672	0.128924	0.332907	0.343575	0.238492	0.244512	0.516621	0.644226	0.301024	0.565803	0.884469	0.364617	0.381798	0.357827
1700030F18Rik	chr15:99748778-99762089	0	0	0	0	0	0	0	0	0	0	0	0	0	0
1700030J22Rik	chr8:119493498-119502843	0.121856	0.120836	0.105934	0.0844434	0.14338	0.131133	0.148614	0.229129	0.18337	0.273619	0.191819	0.131113	0.152523	0.25428
1700030K09Rik	chr8:74967778-74984440	1.58173	1.5354	1.72052	2.31731	2.00478	2.37155	2.8173	3.00338	2.79381	3.5722	2.76953	2.22163	1.89908	2.18477
1700031F05Rik	chrX:100054525-100061692	0	0	0	0	0	0	0.0202647	0	0	0	0	0	0	0
1700031M16Rik	chr15:98228875-98246566	0	0	0	0	0	0	0	0	0	0	0	0	0	0
1700034E13Rik	chr18:52805873-52823385	0	0	0	0	0	0	0	0	0	0	0	0	0	0
1700034F02Rik	chr11:29447949-29478352	0.00866135	0	0.0326948	0	0.0206063	0.0290071	0.0125618	0.0564525	0.0101674	0.0481013	0.0377184	0	0	0
1700034H14Rik	chr18:85116685-85120916	17.4164	18.3488	17.0362	13.7083	14.8764	15.0061	13.5004	11.639	13.0988	14.29	14.9913	4.6925	5.68976	15.9106
1700034H15Rik	chr1:193717950-193731406	0.0312154	0.0555919	0.0300656	0.0780397	0.0333602	0.0487795	0.0556568	0.0499396	0.0419194	0.104092	0.0247451	0.0198918	0.00787514	0.0345777
1700034I23Rik	chr3:40704120-40706465	0	0	0	0	0	0	0	0	0	0.0120768	0	0	0	0
1700034J05Rik	chr6:146899822-146902943	0	0	0	0	0	0	0	0	0	0	0	0.0727181	0.0576831	0.124273
1700034O15Rik	chr6:41634429-41635716	0	0	0	0	0	0	0	0	0	0	0	0	0	0
1700037C18Rik	chr16:3905797-3908689	0.325575	0.282417	0.488951	0.661879	0.545977	0.517881	1.08851	1.49991	0.992597	1.89324	2.13541	3.46949	2.89714	0.677315
1700037H04Rik	chr2:130972060-130985756	3.20854	2.038	2.9578	4.31275	2.96758	3.97714	4.85533	7.0855	4.40917	8.46311	6.73384	11.0788	8.96904	3.89167
1700039E15Rik	chr7:52538242-52544363	0.0566537	0.0120336	0	0.0148643	0	0.0346101	0	0	0.0227313	0.0318324	0	0.0535504	0	0
1700040I03Rik	chr6:85396778-85401964	9.8397	6.44294	6.95148	6.05077	5.11127	4.6057	4.60506	4.20243	5.27541	5.13978	5.81588	5.92023	6.02888	4.45666
1700040L02Rik	chr10:67893703-68004623	2.48678	1.3056	2.55653	1.75933	1.86344	0.717932	1.03822	2.07391	1.27597	1.55786	3.06446	2.28864	2.03798	1.48756
1700041C23Rik	chr9:57023081-57033915	0	0	0	0	0	0	0	0	0	0	0	0	0	0
1700042B14Rik	chrX:151559523-151582392	0.0422608	0	0	0	0.0276624	0	0.0309261	0.027783	0.0468238	0.0308294	0.0313208	0	0	0
1700042G07Rik	chr4:115845976-115846902	0	0	0	0	0	0	0	0	0	0	0	0	0	0
1700044K03Rik	chr18:49682942-49684094	0	0	0	0	0	0	0	0	0	0	0	0	0	0
1700045I19Rik	chrX:160198071-160199261	0	0	0.0200454	0	0.0245105	0.0603	0.129347	0.213367	0.0378907	0.402365	0.153878	0.318695	0.184685	0.191858
1700047I17Rik2	chr12:56225514-56243069	0.0186713	0	0	0.0201439	0.00578118	0.0077053	0	0.0306418	0.0160707	0	0.0067836	0	0	0.0182997
1700047I17Rik2	chr12:56300578-56318133	0	0	0	0.00671462	0	0	0	0	0	0	0	0.120527	0.154881	0
1700047M11Rik	chr1:184230964-184233420	0.548524	0.113507	0.297086	0.230449	0.527819	0.428718	0.379485	0.386792	0.738802	0.290257	0.422491	0.627187	0.633254	0.206904
1700048O20Rik	chr9:121846392-121856134	0.634371	0.0383136	0.61364	0.359025	0.0656824	0.242335	1.07906	0.590039	0.628583	0.21155	0.591467	1.21295	2.73624	3.20397
1700049E15Rik	chr6:147638762-147650896	0	0	0	0.0313327	0.0574885	0	0.0320157	0.631333	0.315932	1.47358	0.670993	0.150629	0.080362	0
1700049G17Rik	chr7:28692410-28714449	0.442235	0.515538	0.595501	0.534804	0.522723	0.484251	0.769674	0.745048	0.411585	1.11506	0.843516	0.116709	0.166423	0.590279
1700049L16Rik	chr10:71442632-71443438	0	0	0	0	0	0	0	0	0	0	0	0	0	0
1700052I22Rik	chr12:82024418-82025434	0	0	0	0	0	0	0	0	0	0	0	0	0	0
1700052K11Rik	chr11:105040334-105042747	1.16765	0.713823	1.12013	0.747343	0.872541	1.35988	1.29721	1.71985	0.9679	1.52057	1.40826	1.26292	1.23378	1.99785
1700052N19Rik	chr10:5891400-5913936	8.39085	7.6541	9.14672	6.97437	6.0867	6.51476	7.06389	7.38057	8.0318	7.52089	7.10098	4.91716	4.74192	10.6292
1700054K19Rik	chr6:112160701-112162512	0	0	0	0	0	0	0	0	0	0	0	0	0	0
1700054N08Rik	chr8:126364743-126384109	0.0826948	0.0344495	0.09944	0.229841	0.194622	0.255266	0.370166	0.536494	0.198811	0.486397	0.161729	0.0809732	0.195337	0.19916
1700054O13Rik	chrX:9424072-9424626	0	0	0	0	0	0	0	0	0	0	0	0	0	0
1700056E22Rik	chr1:185856910-185857877	0.776605	0.321468	0.333758	0.378878	0.209767	0.579718	0.725949	0.802071	0.429469	0.551459	0.469417	1.44388	1.06519	1.09885
1700057G04Rik	chr9:92204214-92252714	0.019722	0	0	0	0	0	0	0.0264896	0.0890488	0.0294082	0	0	0	0.0407577
1700057K13Rik	chr1:159029278-159038776	0	0	0	0	0	0.0347568	0	0.0532897	0	0	0.0292826	0.0495638	0	0
1700058C13Rik	chr2:153956082-153964091	0	0	0	0	0	0	0	0	0	0	0	0	0	0
1700058G18Rik	chr10:115855176-115858291	0	0	0	0	0	0	0	0	0	0	0	0	0	0
1700060C20Rik	chr2:158017743-158021470	0	0	0	0	0	0	0	0	0	0	0	0	0	0
1700061G19Rik	chr17:57015055-57028261	0	0.00782836	0.0152411	0.00949661	0.00909963	0.0227467	0.00987372	0.0454746	0.0219522	0.0207601	0.029203	0	0.0300551	0
1700061J05Rik	chr15:78208829-78226342	0	0	0	0	0	0	0	0	0	0	0	0	0	0
1700065D16Rik	chr9:95755968-95758739	0.00701037	0	0	0	0.00873124	0.0332116	0.00962333	0.00873509	0.042975	0.0295117	0.0380741	0.0488933	0.0257448	0.0278067
1700065I17Rik	chr18:56748001-56754433	0	0	0	0	0	0	0	0	0	0	0	0	0	0
1700066B19Rik	chr18:35886642-35890523	0.0293445	0	0.0315733	0.0283702	0.0180546	0.0114961	0.00976073	0.0443439	0.0664057	0.039906	0.0686354	0.0521589	0.0140803	0.0436318
1700066M21Rik	chr1:57434463-57442266	11.2527	10.3425	8.71126	6.68379	7.39372	5.24791	4.87145	4.8432	5.74474	4.80668	4.53491	0.719589	1.18473	5.30106
1700066O22Rik	chr18:57664075-57693406	0	0	0	0	0	0	0	0	0	0	0	0	0	0
1700067K01Rik	chr8:86525604-86528669	0.228752	0.0830799	0.122727	0.181061	0.0778988	0.221197	0.300186	0.199962	0.191439	0.201276	0.85717	0.67364	0.509734	0.925477
1700067P10Rik	chr17:48226581-48227870	0	0	0	0	0	0	0	0	0	0	0	0	0	0
1700069L16Rik	chr5:114142432-114174781	0	0	0	0	0	0	0	0	0	0	0	0	0	0
1700071K01Rik	chr11:81386003-81387041	0	0	0	0	0	0	0	0	0	0	0	0	0	0
1700072E05Rik	chrX:83289537-83292652	0	0	0	0	0	0	0	0	0	0	0	0	0	0
1700073E17Rik	chr6:145336144-145340743	0	0	0	0	0	0	0.00547121	0	0	0	0	0	0	0
1700074P13Rik	chr6:40870458-40890556	0	0	0	0	0	0	0	0	0	0	0	0	0	0
1700080E11Rik	chr9:105045673-105047412	0	0	0	0	0	0	0	0	0	0	0	0	0	0
1700080O16Rik	chrX:49321871-49325949	0	0	0	0	0	0	0	0	0	0	0	0	0	0
1700081L11Rik	chr11:104194542-104303605	4.89741	6.29151	6.21045	7.31398	9.10393	6.66036	7.36735	8.53319	7.53965	9.25175	9.47806	3.26805	5.57027	6.46041
1700084C01Rik	chr1:171859069-171864784	0.0630906	0	0.0272911	0	0.0301048	0.058795	0.0169343	0.244992	0.0516768	0.186855	0.0842463	0	0	0.0242812
1700084E18Rik	chr2:30092717-30093151	0.697701	0.56627	0.31911	0.0990576	0.683997	0.119145	0.705379	0.46907	0.45612	0.434064	0.919971	0.360738	0.149341	0.155046
1700084J12Rik	chr15:33334963-33335694	0	0	0	0	0	0	0	0	0	0	0	0	0	0
1700086L19Rik	chr12:75385262-75396937	0	0	0	0	0	0	0	0	0	0	0	0	0	0
1700086O06Rik	chr18:38398058-38410219	1.05852	0.443017	0.587343	0.727826	0.460202	0.980583	1.25899	1.29542	0.905341	0.998893	1.46231	1.31199	1.35151	0.946126
1700088E04Rik	chr15:78965084-78971681	0.195952	0.077205	0.106487	0.25432	0.179828	0.294407	0.305242	1.01514	0.844672	1.21151	1.45211	1.86697	1.55285	0.60247
1700090G07Rik	chr17:87316687-87321707	0	0	0	0	0	0.0919718	0.038549	0	0	0	0.0388843	0	0.0624359	0
1700092M07Rik	chr19:8815207-8815715	0	0	0	0	0.0986843	0	0	0.271952	0	0.10257	0.105046	0.180544	0	0
1700093K21Rik	chr11:23416202-23419942	0	0.021284	0	0	0.0216602	0	0	0	0.0196332	0	0.0200714	0	0.103779	0
1700094C09Rik	chr8:12573048-12600738	0	0	0	0	0.0276286	0	0.0312156	0.168182	0.124023	0.122275	0.284978	0	0	0
1700094D03Rik	chr3:89866717-89872269	1.25382	1.17694	0.827162	1.06364	1.17125	1.17196	0.909076	1.04357	1.19913	1.30585	1.19691	0.723365	0.902435	0.833974
1700096J18Rik	chr11:109208180-109214965	0	0	0	0	0	0	0	0	0	0	0	0	0	0
1700096K18Rik	chr5:25035835-25037284	1.25505	1.16211	0.96663	0.401268	0.607175	0.554512	0.719102	0.799574	0.595229	0.869661	0.960476	0.657704	0.603241	0.868695
1700101E01Rik	chr2:28811000-28910586	0.124663	0.0649324	0.123273	0.0261643	0.0781245	0.0646334	0.0546687	0.175502	0.0803348	0.11534	0.247475	0.160366	0.0877056	0.208207
1700102P08Rik	chr9:108295164-108300098	0.0914915	0.207496	0.0410625	0.123676	0.204383	0.175718	0.0760481	0.137829	0.307286	0.153274	0.254371	0.0427098	0.170036	0.108078
1700106J16Rik	chr11:88107544-88108763	0	0	0	0	0	0	0	0	0	0	0	0	0	0
1700106N22Rik	chr17:85490039-85857920	0.803451	0.459288	0.686721	1.70388	2.00402	1.83954	2.2359	3.13257	2.05734	2.32313	2.29571	1.91278	2.01144	1.88111
1700108F19Rik	chr14:77077374-77086915	0.0231617	0.0800177	0.026479	0.063238	0	0.037204	0	0.0293219	0.024814	0.096829	0	0	0	0.0451783
1700108J01Rik	chr14:122629126-122632860	0	0	0	0	0	0	0	0	0	0	0	0	0	0
1700108M19Rik	chr12:36934931-36979985	0	0	0	0.100834	0	0	0	0	0.0272178	0	0.0507117	0	0	0
1700109F18Rik	chr2:74548100-74554187	0	0	0	0	0	0	0	0	0	0	0	0	0	0
1700109G14Rik	chr14:61911819-61924171	0	0	0	0	0	0	0	0	0	0	0	0	0	0
1700109H08Rik	chr5:3571715-3584341	0.0894073	0.221351	0.036361	0	0.0371334	0.100335	0.0441502	0.160567	0.0684492	0.219146	0.0442934	0.0672655	0	0.120144
1700110M21Rik	chr14:101596906-101599286	0	0	0	0	0.0134905	0	0	0.0130402	0.0212258	0	0	0	0	0
1700111N16Rik	chrX:67182434-67396763	0	0	0	0	0	0	0	0	0	0	0	0	0	0
1700112E06Rik	chr14:22838933-23875310	1.32799	0.650419	1.03381	1.30462	1.57607	1.39713	1.96923	2.74981	1.64065	2.62747	2.55363	3.61931	4.36743	1.77101
1700113H08Rik	chr10:86520790-86693344	0.0162752	0.018324	0	0	0.0200222	0	0.022304	0	0.0670688	0.0221124	0	0.0356265	0	0.0313848
1700113I22Rik	chr11:101280127-101286647	0.405853	0.425324	0.506735	0.660282	0.407369	0.553609	0.361386	0.614961	0.725227	0.860996	0.432756	0.740486	0.685064	0.803851
1700120K04Rik	chr7:134747416-134747959	0.100099	0	0.251361	0.18918	0.189123	0.220972	0.19202	0.116984	0.144245	0.135685	0.131288	0.238666	0.099306	0.0978152
1700121N20Rik	chr12:107680861-107685876	0	0	0	0	0	0	0	0	0	0	0	0	0	0
1700123I01Rik	chr19:6184409-6224219	0	0	0	0.0331029	0.0784828	0.0398449	0.0862228	0.0783775	0.0383833	0.0175653	0	0.0302628	0.024441	0
1700123K08Rik	chr5:139003067-139005922	0	0	0	0	0	0	0	0	0	0	0	0	0	0
1700123L14Rik	chr6:96114496-96116199	0	0	0	0	0	0.0167649	0	0	0	0	0	0	0	0
1700123O20Rik	chr14:55305007-55309579	27.1729	19.8225	19.3859	17.1846	20.0849	19.2431	19.5206	22.0561	21.9715	23.3781	23.8255	15.3813	20.2841	22.9651
1700125D06Rik	chr4:129168433-129169200	0	0	0	0	0	0	0	0.0677897	0	0	0	0	0.514284	0
1700125H20Rik	chr11:84984597-84994656	0	0	0	0	0	0	0	0	0	0	0	0.0498167	0	0
1700128F08Rik	chr9:8221888-8241987	0	0	0	0	0	0	0	0	0	0	0	0	0	0
1700129C05Rik	chr14:59751876-59761730	0	0	0	0	0	0	0	0	0	0	0	0	0	0
1810006K21Rik	chr19:10278691-10282314	151.036	174.811	125.589	157.412	142.54	158.557	167.082	163.373	178.648	200.44	212.699	250.032	197.786	148.633
1810008A18Rik	chr10:76949399-76978558	12.2371	12.0202	12.1275	12.0075	10.8936	13.3287	15.2609	15.091	13.1579	12.91	13.2379	18.0122	15.9508	12.4121
1810009A15Rik	chr19:8963392-8965230	33.351	27.9522	30.0816	25.0022	19.7923	25.1131	32.0552	32.6993	31.3602	33.4334	38.4251	31.7537	25.2677	26.3536
1810009J06Rik	chr6:40914770-40918426	0	0	0	0	0	0	0	0	0	0	0	0	0	0
1810010D01Rik	chr7:152391722-152394024	0	0	0	0.0736178	0	0	0.0783759	0.506893	0.537455	0.434984	0.657094	0.642879	0.134558	0
1810010H24Rik	chr11:106889536-106891756	2.47162	1.9927	1.79763	1.89318	1.89725	2.59206	1.9488	1.84102	1.77955	1.54819	2.34967	1.88836	1.29733	1.73306
1810011H11Rik	chr14:33599148-33631154	1.15337	0.668686	1.25729	1.56579	1.76232	1.57241	2.28645	3.74956	1.69009	3.11944	3.29833	1.76205	1.61039	1.09512
1810011O10Rik	chr8:25548087-25549418	23.7224	16.0842	39.748	17.5363	16.3779	22.1932	36.6878	45.5592	26.8339	55.2543	75.067	29.4839	39.2929	23.5664
1810012P15Rik	chr11:78640096-78657401	1.36132	1.22471	1.30685	1.47536	1.02845	0.889236	1.52864	1.62521	1.29379	1.8996	1.73409	0.698724	0.649075	1.86773
1810013D10Rik	chr5:53658344-53669779	35.2862	27.9325	29.973	29.1902	25.0328	27.5475	29.2718	31.1287	30.5669	29.4565	27.6808	44.628	39.8447	30.4629
1810013L24Rik	chr16:8830192-8859017	11.0727	9.15425	5.91427	9.1435	12.8073	10.1875	8.23257	10.2243	10.5094	11.9651	11.4675	5.41374	8.26874	11.7683
1810014B01Rik	chr10:86148271-86152699	2.15092	1.50426	1.70915	0.714018	0.941905	0.581312	1.05917	1.13335	0.750127	1.37256	1.98242	0.53486	0.632955	1.58391
1810014F10Rik	chr7:147285368-147288305	57.6341	33.4146	38.5871	19.5121	14.5572	16.2668	17.9761	15.3053	16.1102	21.2965	32.4991	38.9978	31.5896	19.3507
1810019J16Rik	chr4:133074877-133086705	1.90606	1.69308	2.05308	2.28693	1.05585	2.09103	2.40979	3.77126	3.76393	3.34122	3.08675	5.88362	6.08195	3.53098
1810020D17Rik	chr7:104698840-104728007	45.0216	24.6106	28.1141	32.8327	32.3407	33.651	37.403	31.4109	30.2634	33.6044	38.0793	41.7917	30.9549	31.1977
1810022C23Rik	chr13:35038482-35055678	1.80349	0.0482618	2.18197	0.667785	0.927684	0.134633	1.72203	0.657248	0.0754973	0.414782	0.117933	0.0641159	0.0257623	0.0276115
1810022K09Rik	chr3:14606288-14611256	12.2754	6.87853	5.62251	7.3063	5.54263	8.51084	7.04621	6.14652	7.67383	7.8913	10.0033	6.84953	4.64268	5.77895
1810024B03Rik	chr2:127012090-127034016	0	0.0176083	0	0	0.0183762	0.0239972	0	0.0377679	0	0.0415883	0	0	0.0505997	0.028971
1810026B05Rik	chr7:80684683-80703281	1.83601	1.18421	1.25711	1.21455	2.10875	1.53815	1.47147	2.12819	1.18203	2.33465	2.26569	0.924104	1.24549	1.7278
1810026J23Rik	chr9:21397165-21400391	20.6312	25.3867	22.4909	22.4541	25.1374	24.6741	21.0542	20.7158	22.7035	20.0647	18.5811	15.9917	17.8031	23.2982
1810027O10Rik	chr11:69652026-69653060	315.812	170.818	209.642	154.005	141	144.253	178.055	150.184	151.514	142.829	204.315	253.713	198.61	145.643
1810029B16Rik	chr8:69000244-69010406	1.83032	2.30504	2.75799	1.75412	2.17051	1.95838	2.95543	1.90956	2.84726	2.55206	2.86155	1.69705	1.54709	2.06103
1810030J14Rik	chr1:176260648-176263008	0	0	0	0	0	0	0	0	0	0	0	0	0	0
1810030N24Rik	chr4:34715920-34725586	12.0324	7.34595	9.24753	7.78958	9.44898	9.98111	9.65756	12.1838	8.39163	10.9265	11.4224	9.61123	9.05925	10.0121
1810030O07Rik	chrX:12232009-12250672	3.54748	3.18786	3.97311	5.8048	6.29945	5.46083	6.50381	7.88219	6.04214	10.2079	9.15967	6.65879	6.83427	7.10217
1810031K17Rik	chr1:75131788-75138942	21.8361	23.153	20.1956	21.103	20.2944	24.9697	18.1907	23.5112	30.7218	25.85	26.8795	27.5568	28.3239	21.4696
1810032O08Rik	chr11:116532973-116537112	1.67006	1.85146	1.94951	1.90223	1.80103	2.10409	3.30468	3.01443	3.8909	3.47405	4.19771	3.05967	4.4733	2.66041
1810033B17Rik	chr8:3665761-3668905	0.269195	0.0537034	0.248745	0.780327	0.758119	2.71752	0.929077	1.301	1.93426	1.72432	2.20989	1.92303	1.54164	0.648563
1810035L17Rik	chr12:88784845-88790874	150.628	94.8042	91.875	94.8455	95.7583	107.011	113.521	127.883	118.063	116.86	125.943	82.6903	84.0818	100.584
1810037I17Rik	chr3:122627314-122629112	16.7396	13.7277	15.7788	15.9357	11.5967	15.7288	22.7661	22.1182	22.9779	22.9056	25.1708	13.7313	15.6591	12.002
1810041L15Rik	chr15:84209632-84277527	0.0263443	0.0127821	0.0255355	0.0492498	0.058181	0.0318649	0.0473507	0.145265	0.0765983	0.229603	0.41039	0.110473	0.184512	0.091892
1810043G02Rik	chr10:77441394-77448183	3.08093	2.30573	2.64492	2.75844	2.6498	2.28102	3.44279	4.60775	3.95807	5.32178	5.65463	7.81354	6.94888	2.80272
1810043H04Rik	chr11:119960247-119961738	26.4986	18.9538	19.5456	11.2909	8.68208	8.30089	17.9541	18.7418	15.6634	13.792	28.8227	38.1367	28.0029	9.45721
1810046J19Rik	chr11:98299021-98300302	87.7328	73.4709	75.2987	67.7761	59.7493	67.6072	70.9831	68.8165	74.4593	66.4957	76.7229	103.219	79.1264	64.9147
1810046K07Rik	chr9:51097790-51137022	1.16228	0.340953	1.74165	0.591595	0.251244	0.069439	0.122446	0.0728948	0	0.184176	0.602086	0.20648	0.451594	0.267153
1810048J11Rik	chr12:73637343-73681200	2.46564	1.97897	3.13986	2.85717	2.49123	2.06754	3.13496	3.06897	3.26068	4.33236	3.71077	1.9692	2.42036	4.66411
1810049H13Rik	chr11:120317917-120319377	17.3931	10.3668	10.5248	7.82239	5.67497	8.10937	9.41746	9.10682	9.26615	7.79071	10.4973	14.9821	9.89829	7.56026
1810055G02Rik	chr19:3708332-3717881	8.73141	15.1915	7.57381	30.0618	34.2559	47.6978	48.0503	37.6241	45.1363	18.4464	31.427	69.2618	82.9692	27.286
1810058I24Rik	chr6:35202698-35212059	134.471	65.7772	92.1021	142.554	193.578	148.989	204.894	164.848	165.654	131.035	149.022	222.271	204.096	147.807
1810062O18Rik	chr14:21365514-21389902	0.183179	0.101682	0.166804	0.0409015	0.425504	0.190914	0.0419793	0.30206	0.0315566	0.38138	0.337372	0.278577	0.225123	0.239959
1810063B05Rik	chr8:128946400-128949335	24.6506	15.6902	18.3706	14.1337	13.9599	16.0866	26.059	21.1109	18.4911	16.0563	27.7041	5.60025	9.62902	18.9485
1810063B07Rik	chr14:20894857-20902394	6.47263	6.45476	6.06676	5.36189	4.80056	5.15777	5.22545	4.68062	6.34714	5.25306	5.30201	8.03155	6.70602	5.06926
1810064F22Rik	chr9:22011229-22018304	0.577164	1.07844	0.575559	1.1479	1.28824	1.3536	1.55192	2.36773	2.28227	3.54813	1.93713	0.901331	0.667888	1.91306
1810065E05Rik	chr11:58234612-58239525	0.0233507	0	0.0262484	0	0.0297735	0	0	0.089499	0.0495353	0.0333565	0	0	0.0436616	0.0932741
1810074P20Rik	chr4:25175732-25208968	9.61523	15.4186	12.0152	16.0431	13.448	11.9253	13.6812	12.1704	9.86291	11.2821	10.3899	2.61814	2.85308	10.1313
2010000I03Rik	chrX:100688914-100701764	0.755418	0.596203	0.605468	0.519621	0.495575	0.260005	0.48665	0.64038	0.311403	0.860653	0.469474	0.313673	0.34105	0.500574
2010001E11Rik	chr10:39640187-39646729	0	0.00971277	0	0.0118642	0	0	0	0.0109046	0	0	0	0	0	0
2010001M06Rik	chr5:135487991-135489027	0.69125	0.739574	0.258659	1.04044	0.265179	0.731115	1.17297	1.26729	0.996586	1.08943	1.03654	0.706124	2.27755	0.107517
2010001M09Rik	chr18:35806918-35809021	0.471155	0.0780821	0.179647	3.61735	2.12985	33.9468	12.6418	10.4203	5.05235	7.32735	6.87474	2.20536	1.56691	0.295385
2010002M12Rik	chr19:34691540-34715233	0.0209265	0.0194804	0.0712498	0.0822025	0.0833653	0.11258	0.105399	0.224347	0.132463	0.184373	0.105957	0.123912	0.0873943	0.0304945
2010002N04Rik	chr18:60633844-60661637	0.76219	0.60625	0.702133	0.865425	0.743057	1.22059	1.22065	3.07002	1.79105	5.12613	3.98742	2.56216	3.92181	1.18244
2010003K11Rik	chr19:4496787-4498583	11.5769	15.0854	10.7643	12.5141	12.0876	26.6707	42.1624	45.7939	20.4868	40.0116	34.4184	40.1157	46.579	46.3538
2010003K15Rik	chr10:25247748-25256078	71.2332	58.4574	58.0653	54.6905	56.8012	65.2178	67.5516	59.0586	53.1536	50.5655	59.4656	59.8587	61.8314	76.4005
2010005H15Rik	chr16:36221647-36257513	0.047568	0	0	0	0	0	0	0	0	0.0658984	0.0670601	0	0	0
2010007H12Rik	chr5:138220145-138221335	6.51995	4.29217	4.83462	3.28248	2.14446	2.73758	4.4229	4.77274	5.18942	4.60618	6.62694	9.8744	9.65863	1.99857
2010011I20Rik	chr2:172171076-172181249	39.5462	44.527	41.9915	21.6312	24.1327	19.3023	21.9775	22.1788	18.5882	27.1592	24.911	30.7272	29.0856	30.0238
2010012O05Rik	chr19:46764395-46777872	4.7069	3.08534	4.08158	4.31564	4.20521	2.95037	5.17679	4.827	3.97395	5.15462	4.55877	4.45509	4.30797	4.36547
2010015L04Rik	chr4:154783298-154817219	0.0805706	0.00606564	0.0593869	0.120482	0.165644	0.103782	0.238444	0.116565	0.109667	0.0623847	0.202725	0.016443	0.013188	0.0242232
2010016I18Rik	chr3:106284903-106288831	0.0464132	0.0321301	0.0631777	0.178023	0.294672	0.476067	0.12334	0.224932	0.103116	0.298798	0.657819	0.285359	0.31982	0.092515
2010106E10Rik	chrX:109608882-109671952	0	0.140199	0	0	0	0	0	0.0211579	0.0184683	0.0225447	0	0	0	0
2010106G01Rik	chr2:126716130-126758971	35.4748	49.5519	39.1523	32.7874	47.2652	41.3154	43.2834	53.3166	46.3353	53.2418	45.0685	10.212	17.6719	44.9789
2010107E04Rik	chr12:113199586-113205188	448.116	419.366	369.711	314.04	341.444	386.485	327.744	315.395	394.067	317.542	381.446	443.617	330.433	387.831
2010107G12Rik	chr6:34895294-34927999	0.00937013	0.00999415	0.00998529	0.0241552	0.0354232	0.0145185	0.0126769	0.0572505	0.00926551	0.0388298	0.0757096	0.0439243	0.035817	0.0187553
2010107G23Rik	chr10:61570403-61573761	1.10815	0.818388	1.57053	1.19802	1.26192	1.21422	1.60919	3.78199	1.67358	3.09295	2.7218	4.58477	4.06989	3.4767
2010107H07Rik	chr14:31937690-31942116	33.2886	32.2973	24.9263	17.0113	12.3939	23.758	28.4861	25.1706	39.4998	17.0134	30.2296	17.6326	12.7298	10.3284
2010109I03Rik	chr15:74708765-74712134	0.0287711	0.042713	0.0214149	0.0379324	0.0119297	0.0455188	0.0521607	0.116851	0.139306	0.0910172	0.078438	0.110543	0.126089	0
2010109K11Rik	chr12:33063653-33067808	1.39886	1.24758	1.46186	1.39631	1.68832	1.75461	1.91059	2.58359	2.07429	2.46466	2.24758	0.53804	1.09209	1.54026
2010110P09Rik	chr7:129363009-129366053	1.74681	3.24452	4.4372	4.6055	4.63234	2.89279	6.95034	7.27655	5.78341	6.50296	7.30811	1.28292	2.175	3.09061
2010111I01Rik	chr13:63116293-63400964	2.83686	2.44553	2.30371	2.95467	2.60727	2.49624	3.57153	4.54138	3.58345	4.91762	5.12605	3.36106	3.28418	2.68284
2010204K13Rik	chrX:6988942-7000114	0.439604	0.144527	0	0.106523	0.0481239	0.376516	0.268713	0.264173	0.435554	0.434044	0.429365	0.393721	0.320773	0.075808
2010300C02Rik	chr1:37668520-37776656	0.110376	0.0435314	0.0699829	0.0648604	0.074661	0.0587684	0.166668	0.426915	0.243495	0.403641	0.364996	0.31224	0.382721	0.133173
2010305A19Rik	chr4:108000756-108013323	10.8419	9.26775	9.39449	8.68711	8.37931	8.10463	10.0737	9.4839	10.9097	9.05225	8.25182	10.0949	10.0433	9.87067
2010317E24Rik	chr2:25227840-25233733	0.00664455	0.00690978	0.0549949	0.0336236	0.0167176	0.165007	0.166504	0.222732	0.0900875	0.236182	0.0619462	0.126311	0.142924	0.0131414
2010320M18Rik	chr8:73300760-73301505	15.4596	13.432	12.2965	5.81533	6.25054	7.37345	7.88244	9.69942	12.768	11.183	12.6979	13.2032	10.9747	5.70064
2010321M09Rik	chr9:64808638-64834781	3.70523	4.14939	4.18709	6.48276	5.78611	6.13011	7.45271	7.91108	8.03475	7.78065	7.05057	6.08804	6.87686	6.99371
2200001I15Rik	chr14:35165067-35168579	145.775	80.0115	132.688	100.016	130.962	115.51	386.666	505.285	265.387	294.985	249.863	306.866	256.134	85.6745
2200002D01Rik	chr7:30032539-30033486	15.4202	15.0421	10.366	14.7079	9.41827	28.6933	26.1007	37.0678	52.2547	31.0277	37.1044	70.5455	56.3695	30.1076
2200002J24Rik	chr7:31483944-31485553	0	0	0	0.0546334	0.0528909	0.128782	0.227491	0.413983	0.458497	0.643002	0.450875	3.14816	3.73616	2.03918
2200002K05Rik	chr9:15043488-15063857	0.144033	0.0936773	0.228042	0.173591	0.14256	0.165198	0.24298	0.461821	0.252358	0.298331	0.310595	0.0896314	0.0915099	0.390161
2210009G21Rik	chr2:136716953-136895514	0.626013	1.2793	1.22634	1.68529	1.41044	0.963444	1.69338	1.43639	1.30227	2.02407	1.46163	0.259145	0.272221	1.7061
2210010C04Rik	chr6:40980266-40985508	0	0	0	0	0	0	0.0136848	0.0122496	0.0104864	0	0	0	0	0
2210010C17Rik	chr7:20522653-20536092	0.469645	0.579652	0.659362	1.01552	1.13242	1.42259	1.09595	1.10958	1.33542	1.40884	2.10085	26.862	27.1431	13.7375
2210012G02Rik	chr4:106806766-106850971	2.52671	3.1618	3.19066	3.22675	3.05558	3.1092	3.41342	3.92767	3.76338	3.81774	3.51525	1.59655	1.71496	2.8727
2210013O21Rik	chrX:150158096-150175839	4.10713	1.75	4.36781	3.35294	3.50899	2.98926	4.09477	9.43613	4.06274	8.74761	8.34753	10.3766	12.9637	6.80266
2210015D19Rik	chr11:5662152-5684713	5.56543	4.0219	4.16904	3.88878	4.12638	4.29288	4.25721	4.25381	3.74454	3.7681	4.67213	3.81592	3.80209	3.97277
2210016F16Rik	chr13:58481406-58486586	16.0722	10.6136	11.5403	10.9918	10.3319	11.5913	12.4105	12.5646	11.2666	12.0238	13.0743	17.1281	12.9255	10.7291
2210016L21Rik	chr5:115392210-115398549	8.40171	6.59984	6.98071	11.7808	8.97714	11.1463	12.5741	15.1535	14.5576	15.5288	14.8865	18.2798	17.8576	10.8275
2210018M11Rik	chr7:105739115-105805079	2.03443	3.26957	3.19343	3.03709	3.595	2.80426	2.74489	3.29039	2.86756	3.67568	2.82801	0.935487	1.36684	2.65326
2210020M01Rik	chr11:115761452-115767583	0.38185	0.29992	0.228499	0.603407	0.403751	0.664098	0.956358	1.57635	0.691201	1.37541	3.42478	2.12351	1.0856	0.730838
2210021J22Rik	chr15:85637401-85642127	8.11306	5.77827	7.16333	9.05845	4.50135	5.72232	8.40891	8.5821	10.909	12.2076	14.3174	14.5838	13.7263	6.21714
2210403K04Rik	chr11:75275040-75280192	24.6325	20.4998	16.8104	20.9122	14.9637	19.7996	18.6052	22.0177	30.6181	16.9262	16.7077	7.23681	8.23743	22.2556
2210404J11Rik	chr17:15178575-15201196	5.07726	3.65677	4.18368	5.69596	4.88213	4.63993	4.53722	5.2233	4.82712	5.33511	4.25783	7.64944	7.33405	4.30149
2210404O07Rik	chr10:80855808-80857824	0.64774	0.651646	0.602511	0.964516	1.43376	1.52386	1.43161	2.16596	1.78235	3.81746	3.74193	6.39035	7.06481	2.14046
2210407C18Rik	chr11:58421707-58426994	0.0237788	0	0.0288299	0	0.211132	0	0.140217	0.842686	0.189553	0.687216	0.21079	2.33386	1.83617	1.42009
2210408I21Rik	chr13:77274796-77752940	0.740941	0.940184	0.946157	0.613909	0.881246	0.885512	0.801285	1.49948	0.783706	1.06893	1.08325	0.248903	0.216923	1.40045
2210409E12Rik	chr11:88833951-88834328	0	0	0	0	0	0	0	0	0	0	0	0	0	0
2210411K11Rik	chr7:4736386-4741162	3.41416	2.32605	2.50171	2.6035	1.87327	2.24243	3.35433	4.00377	2.42004	4.06491	2.93614	8.69622	6.85673	2.45876
2210415F13Rik	chr11:58192533-58204043	0	0	0	0	0	0	0	0	0.0384458	0.0255707	0	0.0425872	0.205322	0
2210417A02Rik	chr5:149553415-149554715	8.8326	3.09691	3.82989	2.91722	3.40905	3.98597	4.52822	3.00659	4.313	3.00427	4.52067	3.35482	2.18171	2.24146
2300002M23Rik	chr17:35704429-35705890	0	0	0	0	0	0	0	0	0	0	0	0	0	0
2300003K06Rik	chr11:99698461-99699380	0	0	0	0	0	0	0	0	0	0	0	0	0	0
2300005B03Rik	chr15:74573268-74577117	0	0	0	0	0	0.101018	0	0.0819237	0	0.0938194	0	0	0	0
2300009A05Rik	chr9:63242253-63247051	17.2516	12.6236	9.48982	6.75374	7.02525	7.78434	8.21303	10.6169	9.98219	7.75328	8.60831	10.4542	9.48446	5.95501
2310001A20Rik	chr2:150408816-150434259	28.084	24.1692	26.4641	23.4631	26.3465	24.2885	26.3655	26.049	23.8247	25.3666	28.6666	23.3194	22.9468	26.0773
2310001K24Rik	chr2:163298280-163298739	0.173478	0.175894	0.174392	0	0	0.135303	0	0.108556	0	0	0.117063	0	0	0
2310002J15Rik	chr2:25094338-25095417	0	0	0	0	0	0	0	0	0	0	0	0	0	0
2310002L09Rik	chr4:73585274-73596750	0	0	0	0	0	0	0	0	0	0	0	0	0	0
2310003C23Rik	chr2:180447250-180453222	21.9444	19.0129	22.1517	22.9346	20.0582	19.7662	21.837	20.1862	18.1169	20.3891	21.1667	15.4843	13.9584	20.5201
2310003F16Rik	chr2:121282823-121284176	104.123	77.2711	67.6577	69.7921	60.1123	74.7099	65.3088	64.3337	89.9411	74.813	70.9098	144.729	111.388	71.5942
2310003H01Rik	chr11:120230875-120240060	1.84495	1.39932	1.78133	1.82413	1.18821	1.06409	2.16603	2.80346	2.10987	2.65086	3.00091	5.24527	4.18563	1.3924
2310003L22Rik	chr2:139996381-140030988	2.66709	2.41852	2.20065	2.21739	1.77695	2.34319	2.04662	2.20768	2.14981	2.46785	2.7357	1.9774	1.72525	2.57871
2310004I24Rik	chr11:66851381-66866120	13.6275	14.8278	13.8791	15.9852	16.205	19.1414	13.3274	13.638	20.6298	15.1952	16.4149	7.58105	11.1745	15.7435
2310004N24Rik	chr11:116060168-116076632	2.25167	1.76393	1.73722	2.2872	2.20944	2.50164	3.2174	4.63981	4.26794	4.96905	4.01841	5.16291	4.8402	2.10743
2310005G13Rik	chr16:57037079-57071459	0	0	0	0	0.00783824	0	0	0	0.0150758	0.00914176	0	0.0387784	0.0394024	0.0247716
2310007A19Rik	chr3:94268906-94277513	0.0372759	0	0	0	0.0973123	0.0599774	0.107143	0.145493	0.116502	0.0552288	0.468226	0.180746	0	0.157299
2310007B03Rik	chr1:95047931-95057525	0.0597738	0.0440178	0.0696206	0.129289	0.0212214	0.103851	0.101237	0.400344	0.253433	0.555216	0.424365	1.16971	1.29336	0.739827
2310007L24Rik	chr11:106236139-106238428	0	0.0255925	0	0.0309862	0.0319484	0.037968	0.0659182	0.445016	0	0.0677258	0.39699	0.249129	0.208209	0.050265
2310008H04Rik	chr16:15889319-16146926	2.03609	1.95425	2.50057	2.93816	2.48485	2.04687	2.75627	2.76961	2.34293	3.93551	3.11992	1.31678	1.67115	2.06599
2310008H09Rik	chr7:125985731-125999512	7.34056	9.36895	7.99811	7.18801	8.74565	7.98982	6.99948	9.22666	8.79817	9.77041	8.15754	4.58269	4.99909	7.96031
2310009B15Rik	chr1:140748555-140753431	4.26333	2.48691	2.27355	2.48832	2.09819	2.70005	3.14994	4.06055	3.03895	3.64326	6.43391	5.32416	7.56519	2.6089
2310010M20Rik	chr16:32271694-32274865	0	0	0	0	0	0	0	0	0	0	0	0	0	0
2310011J03Rik	chr10:79780999-79783293	13.0421	9.49792	10.1382	11.2356	9.97523	10.5728	14.1505	15.2753	13.802	15.6814	18.7833	19.5626	18.5769	10.3009
2310014H01Rik	chr17:36002539-36012541	1.60657	1.55105	2.26475	4.08249	4.72622	6.00739	5.8603	8.38334	5.72522	8.67352	9.09243	7.87218	7.89899	3.34916
2310014L17Rik	chr7:13512764-13516421	0.564756	0.180189	0.821441	0.477893	0.831673	0.275881	0.442906	0.455055	0.0957994	0.273413	0.45556	0.477764	0.40491	0.545165
2310015A10Rik	chr12:81221532-81233831	0.525203	0.662537	0.526716	0.611618	0.569253	0.517507	0.601523	0.873683	0.835138	1.02207	0.896047	0.624929	0.495819	0.799314
2310016C08Rik	chr6:29222487-29225449	4.46045	3.52924	3.53158	2.34114	3.61052	8.02096	4.54914	7.3538	5.4999	6.87991	6.90172	8.07749	9.26659	3.62987
2310016M24Rik	chr15:99556048-99558567	44.8214	36.0015	36.5087	30.2442	20.0963	28.4599	35.2445	40.4872	35.5589	40.9103	46.1841	63.0224	55.5495	33.9521
2310021H06Rik	chr2:153988342-153994182	0	0	0	0	0	0	0	0	0	0	0	0	0.0357417	0
2310021P13Rik	chr14:21526773-21542840	4.57386	5.88742	5.12371	6.69967	6.50171	5.49685	6.50814	8.71151	7.93803	8.70596	7.42775	5.36991	7.55536	5.09645
2310022A10Rik	chr7:28338313-28367117	1.7845	2.3138	2.19149	2.58141	2.36816	2.35783	3.0301	3.69369	3.0793	3.30379	3.43907	2.81113	3.26543	2.58522
2310022B05Rik	chr8:127159655-127187269	6.50224	5.43789	5.07921	15.1428	13.9007	15.1559	16.133	17.5704	14.722	17.7524	15.1006	16.9935	18.1337	12.5836
2310028H24Rik	chr4:41465961-41516560	1.99218	2.1182	2.26383	4.4955	4.34229	3.92887	4.62146	5.87434	4.10503	4.78443	3.50583	3.514	3.80731	3.44419
2310028O11Rik	chr4:138657728-138687028	23.6648	19.0495	18.6998	14.3119	14.5568	17.1684	16.6332	15.762	15.2886	16.6047	19.828	21.7281	18.1646	17.2107
2310030G06Rik	chr9:50547795-50554626	20.4268	19.2696	18.4854	14.8945	13.7576	14.9026	13.6947	17.206	16.1364	17.7847	15.0325	10.6757	11.1935	13.3968
2310030N02Rik	chr4:10978194-11003351	12.6032	9.50695	9.75422	10.8196	10.4999	12.2831	10.618	8.97449	10.4693	8.11327	9.7911	8.52402	7.76552	10.037
2310033E01Rik	chr7:25326676-25331024	0	0.0346059	0.0341348	0.0411249	0	0	0	0	0	0.0440495	0	0	0	0
2310033P09Rik	chr11:59021862-59024236	5.00698	4.8954	4.58569	4.74414	4.06435	5.26522	4.93773	6.51232	6.51553	6.1079	6.38494	7.98015	8.31621	4.90585
2310034C09Rik	chr16:88759091-88760034	0	0	0	0	0	0	0	0	0	0	0	0	0	0
2310035C23Rik	chr1:107560437-107651708	4.39815	4.56919	5.38384	4.26832	4.47888	4.16323	4.91118	5.10881	3.53941	5.18101	4.64844	1.72808	2.35124	4.55925
2310035K24Rik	chr2:131036175-131039250	9.9341	10.7728	9.31956	10.9822	7.39726	7.52251	10.3781	10.4469	11.8804	11.3066	10.1885	16.8423	14.4773	8.88509
2310036O22Rik	chr8:87550731-87554185	59.9315	41.1585	34.6984	35.7092	38.4934	44.4707	34.3402	38.9362	43.2647	44.3461	41.6055	81.138	71.983	46.3072
2310037I24Rik	chr15:98349531-98364652	1.43265	1.61491	1.32181	1.49697	1.85669	1.63162	1.96742	1.83953	2.39851	1.88402	1.53625	1.85162	2.55637	1.74657
2310039H08Rik	chr17:46909583-46910356	42.8406	24.5337	25.4477	15.1528	12.6289	17.591	15.9958	14.061	18.2724	10.9029	23.6661	29.6493	21.9471	10.6444
2310042D19Rik	chr4:155590035-155595416	0.00936732	0.0151167	0.0150952	0.0418848	0.0288028	0.0575983	0.0434671	0.0616964	0.0609711	0.082302	0.0438625	0.0328939	0.0357478	0.0183012
2310042E22Rik	chr16:21152731-21154017	0	0	0	0	0	0	0	0	0	0	0	0	0	0
2310043J07Rik	chr5:136533136-136540194	0	0	0	0	0	0	0	0	0	0	0	0	0	0
2310044G17Rik	chr12:88287992-88306314	10.2392	11.4664	9.85028	12.7329	12.971	11.563	12.9551	12.8318	12.4718	8.93135	8.1796	5.11107	8.88241	9.73501
2310044H10Rik	chr7:51745307-51751883	50.6232	32.4456	43.8276	34.3593	29.7204	24.821	48.7564	46.0851	34.899	41.9688	45.3903	41.902	38.0094	18.5662
2310045N01Rik	chr8:72663611-72671159	18.2727	14.371	17.4508	16.927	12.4204	11.3425	18.9153	23.4605	22.9955	23.3293	22.364	31.0878	28.114	12.564
2310046A06Rik	chr9:76949890-77195677	0	0	0	0.0204879	0	0	0.0419308	0.018885	0.0648568	0.0207507	0	0	0	0
2310046K01Rik	chr2:151822246-151834994	0.143733	0.195136	0.215022	0.50946	0.404205	0.441682	0.675132	1.91457	1.5443	2.93213	2.07442	1.30735	2.02119	0.54089
2310046O06Rik	chr9:57385334-57390994	4.77127	3.11547	4.06867	4.82551	4.03438	4.27629	5.20592	5.78389	4.17553	6.03152	5.17378	4.7722	3.90349	3.72403
2310047B19Rik	chr9:21760196-21762714	4.28135	4.99249	3.89148	5.60176	3.97464	4.0107	5.53341	5.69444	4.65235	5.55627	4.36989	5.61763	4.74089	4.82314
2310047M10Rik	chr11:68873276-68875078	6.55531	3.6045	3.89485	3.45722	3.54687	3.17286	3.97574	4.96545	4.79208	5.69463	4.88141	9.33175	8.83979	3.73542
2310050B05Rik	chr10:80657435-80671115	0	0	0	0	0	0	0	0	0	0	0	0	0	0
2310050C09Rik	chr3:92672280-92674127	0	0	0	0	0	0	0	0	0	0	0	0	0	0
2310057J16Rik	chr8:3587449-3609075	3.18847	3.04285	2.69912	3.49516	2.60381	2.19702	3.34374	4.1186	4.6156	4.76897	3.45032	5.16287	6.19118	3.74851
2310057J18Rik	chr10:28692093-28706112	0	0	0	0	0	0	0	0	0	0.0448103	0	0	0	0
2310057M21Rik	chr7:138486231-138506212	1.30379	1.10696	1.3165	1.9703	1.80545	1.40577	2.16389	1.86957	1.70702	1.76246	1.86251	1.30375	1.73275	1.24408
2310057N15Rik	chr16:88773425-88774451	0	0	0	0	0	0	0	0	0	0	0	0	0	0
2310061C15Rik	chr8:119412584-119445336	8.93251	6.98072	6.96834	5.43009	5.2801	4.80542	4.58083	5.18752	7.1856	5.4798	6.07917	8.86227	6.10344	4.34461
2310061I04Rik	chr17:36029621-36034323	17.377	20.8942	15.3278	15.0163	11.5811	14.2705	12.1617	13.6911	18.3583	14.0017	14.3786	17.0297	13.8952	13.3795
2310061J03Rik	chr16:55973380-55974730	4.1712	2.17143	2.32272	1.60665	2.3779	2.77093	2.34122	2.12799	2.01062	1.92153	2.18964	4.85028	3.45652	2.28264
2310061N02Rik	chr16:88707415-88708207	0	0	0	0	0	0	0	0	0	0	0	0	0	0
2310067B10Rik	chr11:115626746-115660347	5.77173	5.94651	7.8736	7.15277	5.24566	4.30149	7.03802	8.64271	6.64012	9.11053	7.80811	8.05909	7.97184	5.06903
2310068J16Rik	chr15:99802597-99803718	0.0581589	0.308922	0.0803495	0.143938	0.0373035	0.0440882	0.0746541	0.139484	0.128968	0.165946	0.146487	0.21509	0	0
2310079F23Rik	chr5:35898857-35917719	1.09771	1.27602	1.19553	1.1498	1.23337	1.1072	1.09644	1.1241	1.14271	1.37966	1.13927	1.18046	1.08156	0.960073
2310079G19Rik	chr16:88627032-88627911	0	0	0	0	0	0	0	0	0	0	0	0	0	0
2310079N02Rik	chr8:128258102-128272135	6.17127	2.89286	5.30475	6.53837	5.02318	5.23987	7.40582	10.6763	8.14659	11.7832	11.9621	11.8184	9.10964	4.95128
2400001E08Rik	chr7:109054350-109060417	46.9647	30.9734	35.3142	42.3541	30.4366	37.3735	40.6945	43.753	49.3028	45.2907	50.5751	68.2141	57.2686	35.01
2400003C14Rik	chr8:112195220-112217194	29.8848	29.4169	29.3492	32.3858	33.3521	35.286	33.1678	34.5781	36.0725	37.9437	34.1311	33.3753	40.9416	32.6596
2410001C21Rik	chr2:172266077-172295399	42.2562	45.7235	46.5564	33.0079	37.4867	41.5658	40.5875	40.1671	38.5247	37.8351	35.3669	55.363	48.5496	32.7576
2410002F23Rik	chr7:51502091-51507689	4.16467	2.7063	3.07585	3.42751	3.51814	4.70377	5.11458	5.92069	6.08813	6.29633	7.10118	7.1334	8.63398	3.35449
2410002I01Rik	chr11:119951835-119960045	3.3067	3.50104	3.22787	2.83972	2.59697	2.99254	3.20861	4.13916	3.64098	4.13631	3.54734	3.68499	4.52149	2.76282
2410002O22Rik	chr13:104932232-104968546	10.4629	12.6163	12.8461	12.7253	12.2844	11.7831	12.0064	11.8968	11.8404	12.0807	10.7551	4.27723	5.13366	11.9844
2410003K15Rik	chr6:49023793-49034716	28.2686	18.5873	20.2808	16.7321	19.9637	19.4942	18.4619	18.5509	19.404	18.396	20.8754	27.5379	21.4784	18.4769
2410004A20Rik	chr9:72950204-72952250	0	0.0138456	0	0	0	0.0212168	0	0	0.0129393	0	0.0360057	0	0.0281825	0
2410004B18Rik	chr3:145600995-145607239	6.5083	4.52942	3.90257	3.54436	4.43638	4.47722	5.63917	5.28885	4.21266	5.73452	5.95465	4.27498	3.93001	4.2674
2410006H16Rik	chr11:62416378-62418308	29.1008	17.2915	24.2846	19.01	24.4152	29.1198	26.1929	41.3247	43.5791	48.4947	57.8271	57.5278	54.7717	23.315
2410012M07Rik	chr9:98765185-98766999	0	0	0	0	0	0	0	0	0	0	0	0	0	0
2410015M20Rik	chr17:56746874-56749194	183.757	137.42	131.682	103.282	94.2301	118.199	115.433	110.156	137.145	92.7591	130.705	136.656	109.065	97.4963
2410016O06Rik	chr12:85291557-85293903	4.1604	2.90791	2.73186	2.7938	3.89791	3.15682	4.92922	3.99366	3.36729	3.61012	3.901	5.57724	6.42759	3.16291
2410017I17Rik	chr17:36281962-36299319	0	0	0	0	0	0	0	0	0.0144409	0	0	0	0	0
2410018L13Rik	chr12:22990696-23046943	0	0	0	0.0215275	0	0	0	0.0204664	0.0166107	0.228935	0.133727	0.0382892	0.030932	0
2410022L05Rik	chr8:13884787-13890271	5.51753	3.3571	3.69056	3.00887	4.16156	3.95846	3.58367	4.09712	5.63821	5.94837	5.39126	6.92835	6.31944	2.83487
2410042D21Rik	chr2:112219367-112254394	2.36197	2.43967	2.15242	2.41126	2.38958	2.81954	2.7017	3.14986	2.54268	3.89453	2.96048	1.04308	1.35396	2.57499
2410066E13Rik	chr6:54631765-54650400	0.510247	0.62606	0.63029	0.588779	0.524435	0.735212	0.415357	1.21659	1.11228	2.11548	1.73777	0.488668	0.42652	1.01535
2410075B13Rik	chr15:75810301-75812715	1.09558	1.09637	0.975975	1.40605	0.8502	1.07957	1.88263	1.65955	1.92873	2.05146	2.03988	1.56573	1.61972	1.5169
2410076I21Rik	chr9:58500662-58589366	3.49417	0.6567	0.918619	0.156946	0.554604	0.669084	0.360168	2.34363	0.627872	0.477249	0.980422	1.33781	0.640002	0.691548
2410089E03Rik	chr15:8119105-8221158	0.314729	0.595525	0.473953	0.58169	0.694812	1.88938	0.496202	0.933055	0.882006	1.18711	0.808672	0.304595	0.455344	0.744232
2410091C18Rik	chr17:79336474-79347392	8.79139	7.59704	8.46949	7.3211	5.64644	6.8978	6.9105	6.9459	7.01073	8.05427	8.16292	6.41971	5.71309	8.00155
2410127L17Rik	chr19:18745269-18779282	0.331803	0.0753807	0.15916	0.0601513	0.102936	0.15604	0.0602354	0.178974	0.0695056	0.149129	0.0895376	0.0220366	0.10014	0.18356
2410131K14Rik	chr5:118695235-118713123	3.26794	2.11549	2.89125	3.33995	2.74373	2.64162	3.45548	3.55647	3.16889	3.18513	4.45438	3.92494	2.83444	2.21391
2410137F16Rik	chr5:116888730-116915496	0.189945	0.0971748	0.119227	0.169588	0.0785156	0.167789	0.106774	0.155141	0.167832	0.112327	0.215872	0.182798	0.115059	0.0893927
2410137M14Rik	chr17:37114645-37118182	0	0	0	0	0	0	0	0	0	0	0	0	0	0
2500003M10Rik	chr3:90302879-90313365	22.1752	21.3423	20.6231	19.9799	22.4785	20.4362	20.6627	24.6902	19.306	24.4498	23.35	18.0272	19.5983	20.3267
2510002D24Rik	chr16:18836672-18840206	10.9312	13.1005	9.75092	9.39107	8.6937	14.2992	7.13419	10.4746	14.2849	11.8223	12.7153	10.834	12.1294	12.8074
2510003E04Rik	chr10:62021217-62041205	8.02992	9.11983	8.28102	10.9757	11.7853	11.5832	10.6663	10.8311	9.93482	11.3981	11.372	8.16822	8.02254	10.418
2510006D16Rik	chr4:129277950-129285123	22.8691	27.5683	28.3053	25.4093	23.9027	23.935	26.5937	30.8235	36.5618	32.9116	38.0455	36.2058	33.1617	26.2942
2510009E07Rik	chr16:21649117-21694738	1.3536	1.72959	1.81459	3.27138	3.52439	2.61595	5.17608	7.14559	4.2516	7.18901	5.42115	2.36764	2.80225	3.73554
2510012J08Rik	chr10:80783847-80788996	3.65532	3.61221	3.73889	2.85469	2.2323	2.36682	3.76828	4.09882	3.604	4.38755	4.57574	4.82568	6.06019	2.07428
2510039O18Rik	chr4:147315003-147321423	10.9843	10.208	10.3233	9.46238	9.51509	9.37615	11.8987	14.9026	13.2402	13.3274	13.1838	20.9835	24.3655	10.2312
2510049J12Rik	chr6:115533564-115542594	12.523	7.52337	9.29772	10.4159	7.69937	8.36639	13.3327	14.2931	13.0941	15.179	15.8698	13.6264	13.8888	11.1856
2610001J05Rik	chr6:13819073-13821483	15.2334	12.7615	14.8005	14.0916	12.6003	14.0845	15.7537	18.1394	18.0086	20.1633	22.0354	11.8606	13.0789	17.5778
2610002D18Rik	chr4:134066913-134079837	0.044464	0.0163067	0.113492	0.058121	0.164278	0.327154	0.200424	0.562081	0.759378	0.724948	0.32256	0.448932	0.360757	0.057754
2610002I17Rik	chr9:110207695-110224606	2.06754	2.08057	1.51687	1.78127	1.47067	2.03029	2.02958	2.82382	2.4701	2.48133	2.69355	2.58186	2.33293	1.98274
2610002J02Rik	chr4:154624074-154630796	14.8592	8.84678	11.0824	11.4468	10.0328	8.82209	13.2667	17.7359	12.6312	21.4697	17.9074	31.1693	28.6666	12.5552
2610002M06Rik	chrX:104978090-105011673	4.71656	4.96911	4.88471	4.70558	5.36032	3.68389	4.3419	5.15134	3.29139	5.83034	4.83532	1.6362	2.16738	5.34868
2610005L07Rik	chr8:19981359-20020392	0.753804	1.12801	1.06702	0.981206	1.54246	1.13818	1.09999	1.11196	0.857078	1.19745	1.12069	0.585377	1.05904	1.57893
2610008E11Rik	chr10:78527118-78560345	2.84274	2.5885	3.36443	3.18244	2.39901	2.11246	3.71842	4.06169	2.3782	4.15	4.42992	0.914344	1.10748	3.63196
2610015P09Rik	chr16:43890014-43964427	1.23115	1.17188	1.20251	1.23175	1.23228	1.12352	1.26116	1.56873	1.16357	1.8853	1.74026	0.828276	0.685325	1.13845
2610017I09Rik	chr1:42705044-42751670	0	0	0	0	0	0	0.0612018	0	0	0	0	0	0	0
2610018G03Rik	chrX:48194612-48245027	0.393234	0.0881691	0.346314	0.440963	0.469848	0.719532	0.400702	0.51345	0.429895	0.57121	0.887025	0.0885301	0.136221	0.342584
2610019F03Rik	chr8:13952007-13974777	5.98296	6.70014	6.27981	4.76339	5.24943	6.2337	6.40249	6.84196	7.07831	4.07268	2.95155	3.15865	4.17912	5.02782
2610020H08Rik	chr7:126937643-126992455	0.958493	1.1758	1.05519	0.789688	1.13521	0.842868	0.956466	1.17605	1.1378	1.49368	1.05816	0.453758	0.521904	0.809012
2610021K21Rik	chr12:100955740-101121652	0.0185707	0.01105	0.098962	0.0392135	0.104599	0.120545	0.198483	0.28856	0.215259	0.640546	0.251703	0.10249	0.112921	0
2610024G14Rik	chr5:77723193-77739111	4.26304	4.76759	3.66808	4.74832	5.82336	5.38548	5.51388	5.29364	6.24299	5.44396	4.2778	5.71749	5.53317	5.81678
2610027L16Rik	chr14:56364529-56374471	6.64328	6.52737	6.24236	5.83352	5.73339	6.87408	6.12399	6.13396	7.37711	6.13597	5.60207	6.68143	6.84769	6.04727
2610028E06Rik	chr4:125565094-125599554	0.0056574	0	0.00675604	0	0	0.0092687	0.00819281	0.00739305	0.00626924	0	0	0.0123768	0.0193202	0.0114001
2610028H24Rik	chr10:75911825-75923963	0.0103515	0	0	0	0	0	0.0268347	0	0.00977221	0.0136846	0.0133492	0	0	0
2610029G23Rik	chrX:102275113-102280525	3.34062	2.61808	3.27495	3.6049	2.80094	2.9069	3.94035	4.81196	3.98271	5.92126	5.25456	3.43578	3.42571	2.87396
2610029I01Rik	chr4:21684528-21694358	19.1895	14.0619	19.9583	13.4922	11.7916	12.7377	12.347	16.3252	10.8113	16.7306	16.9738	6.30156	6.29136	18.0432
2610034B18Rik	chr7:87070244-87080150	3.56532	3.95007	3.98889	4.71977	3.36642	3.73342	4.79796	6.03681	5.43914	9.49582	7.27359	7.64382	6.91777	7.67813
2610034M16Rik	chr17:59018230-59130798	0	0	0	0	0	0	0.00516446	0	0	0.00501045	0.00517386	0	0	0
2610035D17Rik	chr11:112905219-113063152	0.463073	0.459724	0.3446	0.565399	0.476998	1.11984	0.962396	2.22923	1.37449	2.43973	2.13641	0.619893	0.742597	0.776596
2610039C10Rik	chr16:90719556-90727616	2.86633	2.20185	3.06216	2.43863	2.66756	2.8201	4.24695	6.01633	4.74035	6.37764	6.84126	1.45177	3.42928	3.2818
2610044O15Rik	chr17:95214078-95233760	1.9523	1.46081	1.32066	1.85055	1.43498	1.30248	1.83236	1.89341	1.62368	2.28264	2.11027	0.534915	0.642896	1.3871
2610100L16Rik	chr3:17689920-17700071	0	0	0	0	0	0	0	0	0	0	0	0	0	0
2610101N10Rik	chr9:95357312-95412415	4.68661	6.03536	6.47113	6.02599	6.49373	5.57324	5.55997	6.86142	5.55002	7.48895	5.35625	1.83877	2.4255	5.78973
2610109H07Rik	chr4:147472545-147504807	0.00343335	0	0.00728303	0.0131546	0.00418563	0.00526263	0	0.0288229	0.00680895	0.018558	0.00905694	0	0.00656109	0
2610203C20Rik	chr9:41389421-41400570	0.217814	0.160074	0.115057	0.393677	0.223792	0.312769	0.182489	0.965299	0.481068	1.20686	0.891371	0.173293	0.805026	0.318291
2610203C22Rik	chr1:9550913-9621173	0.17496	0.0804639	0.181789	0.184687	0.241723	0.373338	0.255716	0.561981	0.580027	0.543748	0.18904	0.0331064	0	0.188282
2610204G22Rik	chr4:155135300-155137669	0.791054	0.728912	0.564634	0.37221	0.609505	0.574507	0.754609	0.823067	0.746729	1.13551	1.26043	0.970049	0.758524	0.462548
2610301B20Rik	chr4:10801644-10826570	2.85065	3.11421	3.22156	2.8613	3.40989	4.13522	3.7933	5.87353	3.63586	5.61816	4.42087	2.11713	3.30183	6.98426
2610301G19Rik	chr14:70537975-70553598	5.98236	5.76122	6.93814	7.13298	5.7825	5.92444	7.28144	9.4016	7.23568	11.2708	9.58283	7.14504	8.05424	7.16759
2610305D13Rik	chr4:146986044-147016617	0.0540196	0.122151	0.0281011	0.0207462	0.072927	0.504085	0.0911584	0.431845	0.224665	0.408039	0.257537	0	0.0294332	0.0874274
2610306M01Rik	chr6:86798400-86799434	2.75843	1.34356	1.86102	1.8901	1.32433	2.0996	2.09225	2.43065	2.34848	3.6145	4.09865	3.06467	2.5574	2.20202
2610318N02Rik	chr16:17113490-17125199	0	0	0	0.0618591	0.0799707	0.148853	0.0214543	0.0389621	0.0466576	0.0660607	0.0212246	0.0388106	0.0318439	0
2610507B11Rik	chr11:78075255-78104127	25.5659	37.0223	32.6282	37.5161	36.6391	30.2906	37.8405	38.4448	33.6808	39.5219	32.7399	22.145	24.0042	41.4135
2610524H06Rik	chr5:115271945-115273477	0.442234	0.46494	0.545849	0.816765	0.978968	1.90861	1.69785	4.17082	2.10883	3.48653	2.82148	2.09369	2.75627	1.06395
2610528E23Rik	chr16:57302112-57606980	3.55644	2.50073	3.1791	2.90184	2.3744	2.18627	3.09311	3.23646	2.51153	2.59063	2.70366	4.93412	4.07819	2.67949
2610528J11Rik	chr4:118199879-118202822	11.0263	10.2791	13.6764	12.4842	8.58306	10.4037	12.6028	11.9174	11.7137	13.0268	12.0165	18.7858	16.1237	18.0209
2700007P21Rik	chr2:106802685-106814554	4.15602	3.66316	4.3176	4.1486	3.73442	3.38054	4.08999	5.31083	3.38483	6.05907	4.73654	1.44594	2.16032	4.04233
2700023E23Rik	chr5:74489107-74490361	2.35997	1.88452	1.54014	1.01956	1.03048	0.953265	1.71453	1.18183	2.19403	1.37642	1.55476	1.49036	0.639488	0.883141
2700029M09Rik	chr8:63369247-63386369	5.91611	3.91428	5.53355	5.61135	6.39126	5.78418	6.40996	6.68038	5.01519	8.11181	6.80089	4.70662	4.28398	5.19261
2700046A07Rik	chr18:62911327-62916001	0.00819205	0.00945421	0.0563548	0.0222804	0	0.0131035	0.0344804	0.052265	0	0.0116688	0.045842	0.019293	0.0153015	0
2700046G09Rik	chr19:32463705-32465674	1.00153	0.480447	0.854872	0.969599	0.514146	0.600649	0.850455	1.54559	0.655194	1.18403	1.05812	1.31781	1.13214	0.930156
2700049A03Rik	chr12:72237834-72344290	0.62879	1.06097	1.01763	0.954665	0.865161	0.752566	1.2242	1.6178	1.30848	1.79514	0.967352	0.372548	0.557185	1.06633
2700050L05Rik	chr7:140829357-140864700	5.58528	6.46149	5.36064	4.21653	5.6253	3.97981	3.97281	3.36763	4.10368	3.93918	3.82116	1.31612	1.91592	3.87457
2700060E02Rik	chr14:20630623-20643045	23.2063	15.1866	13.8842	13.4786	12.0595	15.7116	14.1266	14.9632	18.3079	15.5069	16.9381	17.6376	14.5089	14.974
2700062C07Rik	chr18:24629371-24636268	5.98822	6.1223	5.13072	5.61392	5.04187	5.83658	6.32921	5.68641	6.05761	5.29209	5.39816	7.36662	6.61951	6.09374
2700078E11Rik	chr19:60600598-60656926	12.6493	15.8711	12.8443	13.9468	18.2931	13.8231	15.3072	18.6166	15.9479	23.7107	15.2537	5.66618	12.1105	22.6565
2700078K21Rik	chr7:149194457-149246939	16.7017	16.4135	13.7704	12.4593	11.9576	13.7489	13.1728	14.1294	16.5008	13.51	17.0032	19.6346	19.3474	15.4495
2700081O15Rik	chr19:7492114-7500394	0.787483	0.535984	0.507035	0.899826	1.38128	0.980482	1.38977	2.21339	1.30326	2.1252	2.00621	1.59336	1.86681	0.782946
2700086A05Rik	chr6:52151122-52163596	0.0352749	0	0	0	0	0	0	0	0	0	0	0	0	0
2700089E24Rik	chr6:133055256-133057764	32.3207	25.9129	21.9833	17.0645	19.7783	16.9577	18.8546	19.8004	16.7077	21.8211	20.4635	7.4599	8.75591	18.9582
2700094K13Rik	chr2:84509377-84510865	8.94266	5.00209	9.97074	6.98664	4.00618	8.05819	8.50024	14.7736	13.3232	17.5895	19.165	15.9778	20.8535	7.77525
2700097O09Rik	chr12:56146647-56181097	4.98173	3.08923	4.12083	3.77527	4.87779	3.22011	3.94827	3.61078	2.39545	4.7309	5.22644	2.62665	2.02529	3.12755
2700099C18Rik	chr17:95149439-95174469	0.124099	0.115031	0.224714	0.226318	0.196204	0.375644	0.360202	0.760211	0.68255	1.15064	0.478644	0.339901	0.533784	0.209867
2810001G20Rik	chr11:63892985-63896761	3.57288	1.85614	2.04681	1.62457	1.21843	1.68167	2.21397	2.0717	1.79356	1.38438	3.8005	2.14777	1.51634	1.64573
2810002D19Rik	chr2:94246863-94251837	1.90351	1.56464	1.86312	1.94907	1.73225	1.49775	2.0045	2.2152	2.09623	3.03689	2.70242	0.816661	1.01541	2.21375
2810002N01Rik	chr12:112951479-112993266	22.9209	16.9237	17.3775	15.2079	14.6602	16.1989	17.0671	16.5231	16.7473	16.5804	17.2675	19.2565	16.0351	16.2043
2810004N23Rik	chr8:127363254-127386929	19.6731	20.5823	18.103	14.5954	12.5675	16.0329	16.6902	17.511	16.9355	17.8386	18.1163	11.2431	7.67578	15.7749
2810006K23Rik	chr5:124778097-124791853	7.28032	6.97419	8.68945	7.53019	5.7258	6.00577	7.50918	7.5945	5.87377	8.71481	7.37484	4.09553	4.03488	5.35413
2810007J24Rik	chr7:14996034-15031936	314.935	511.936	352.489	151.402	197.372	321.713	59.1524	22.8721	66.7697	11.8243	51.8366	4.19648	3.18223	141.967
2810008D09Rik	chr11:116938096-116940269	10.5568	3.97576	2.26565	2.48646	3.12939	4.7482	7.0813	6.64939	5.27124	6.84754	8.6497	6.33222	5.34471	3.89589
2810008M24Rik	chr13:108834667-108839340	13.4808	12.8354	12.7427	17.3687	19.8388	18.8368	23.1338	25.6303	18.0888	26.7802	22.7552	4.71626	5.9406	23.9096
2810021B07Rik	chr13:17787246-17790939	3.09454	3.16837	2.4383	1.80396	2.46817	2.38615	2.84898	2.88653	2.57283	3.08	2.73902	0.783076	1.07812	2.49053
2810021J22Rik	chr11:58680741-58697840	0.598989	0.740906	0.816508	0.856668	0.677026	0.631398	0.931549	1.12915	0.754376	1.14154	1.07812	0.258996	0.305579	0.804442
2810025M15Rik	chr1:159342482-159350367	6.55015	5.35162	5.98526	6.34474	5.38091	5.7483	6.49018	7.75755	8.81961	7.96454	6.61844	8.96511	8.01679	5.52232
2810030E01Rik	chr2:17965713-17970076	0.121974	0.11123	0.158298	0.358346	0.212651	0.133812	0.512242	0.960601	0.349295	1.08882	0.741509	0.411787	0.390989	0.946542
2810032G03Rik	chr12:5383307-5422938	0	0	0.0172147	0	0.0181991	0.0474286	0	0.0546536	0.0957066	0.0795628	0.124974	0.197692	0.156732	0
2810046L04Rik	chr3:53267738-53285677	1.95428	2.46593	2.0733	2.8958	2.86679	2.44717	2.90176	3.48546	2.72982	3.37207	2.49496	1.08333	1.82846	1.94714
2810047C21Rik1	chr7:10034292-10041283	0.0337973	0.0257063	0.0129289	0.0150411	0.0554987	0.0715933	0.0465007	0.0278843	0.0599579	0.0770293	0.0780602	0.0256741	0.0827266	0
2810055F11Rik	chr12:73174414-73186300	15.5129	11.2102	13.6107	7.02672	7.31337	6.03814	7.67979	8.66912	7.41145	8.78259	9.67856	2.7099	2.72794	4.55688
2810055G20Rik	chr16:77329572-77558673	0.0895322	0.0512526	0.0853719	0.0707596	0.0895329	0.0775821	0.179546	0.108042	0.182209	0.212223	0.108885	0.0129684	0.048342	0.180706
2810403A07Rik	chr3:88489715-88516855	15.4543	18.1249	12.6435	11.6155	17.0707	14.9264	12.6474	13.9985	15.3271	15.9634	15.9715	4.7433	7.16447	12.5768
2810403D21Rik	chrX:106029816-106082235	0.636834	0.257671	0.0965395	0.0385284	0.287015	0.129976	0.302712	0.136055	0.179286	0.294224	0.338655	0.097729	0.18728	0.351266
2810405F15Rik	chr2:115900283-115901832	0	0	0	0	0	0	0.0194832	0	0	0	0	0	0	0
2810405K02Rik	chr4:154270538-154273152	17.6673	11.6798	11.1556	11.7255	9.48856	9.53338	9.52186	12.6066	17.3807	12.297	9.81975	18.9837	13.7616	12.6525
2810407C02Rik	chr3:58380579-58397466	52.716	55.4112	49.307	52.3618	57.7237	52.9761	51.8938	53.7967	45.4737	53.9091	48.3004	13.5457	20.055	58.3813
2810408A11Rik	chr11:69710859-69714488	0.108972	0.0114039	0.0224976	0.0962925	0.0533946	0.0834979	0.100344	0.261057	0.253645	0.574305	0.484444	0.105378	0.27813	0.106289
2810408M09Rik	chr2:165315611-165318814	4.79147	4.13024	3.81968	3.27635	3.52142	3.78183	4.32971	4.3786	4.62309	4.6853	5.64876	4.88528	4.89472	3.61549
2810410L24Rik	chr11:120047963-120051170	0.56061	0.390086	0.324443	0.406464	0.275616	0.371044	0.482346	0.596921	0.409142	0.488575	0.605854	0.347979	0.363743	0.227668
2810417H13Rik	chr9:65738129-65751358	0.0598512	0.0890348	0.257052	0.541141	0.69554	1.19475	1.0621	1.87063	0.79032	2.47477	0.989352	0.394032	0.342437	0.0880292
2810422J05Rik	chr8:73037294-73047079	43.1924	32.2178	35.1359	31.5803	26.0826	27.2863	25.566	25.8978	28.5215	24.4411	31.2269	42.5198	36.4994	22.9306
2810422O20Rik	chr1:165925075-165927374	3.15443	3.02856	3.8573	2.3351	2.52842	2.81511	3.82191	3.25469	3.08351	3.95417	4.3686	1.3715	1.83862	3.83553
2810428I15Rik	chr8:73028194-73030638	32.1638	24.71	26.0296	18.5675	10.8234	17.0865	24.3784	28.2157	28.4702	21.2524	39.1129	59.918	44.5428	15.0344
2810429I04Rik	chr13:3477548-3491644	0	0	0	0	0.0522852	0	0	0.0539678	0.136421	0.478964	0.0594339	0	0	0
2810432D09Rik	chr4:41659064-41660549	30.0355	22.2506	27.8894	19.7404	13.2779	15.1548	19.6765	19.6446	20.442	18.4476	21.1226	36.4177	33.1388	18.2291
2810432L12Rik	chr4:49597377-49610742	0.240486	0.202762	0.254362	0.394583	0.419965	0.466284	0.590176	1.21321	0.791884	1.2664	1.42567	1.63864	1.99843	0.618559
2810433D01Rik	chr11:102480820-102485730	0.0148518	0.0170635	0	0.0408301	0	0.0239201	0.0417367	0.131389	0.0318012	0.124935	0.0624211	0.135218	0.0535821	0.0295131
2810442I21Rik	chr11:16836725-16851096	0	0.008898	0	0.0206935	0.0656938	0.101609	0.0609823	0.0906606	0.0822475	0.0578852	0.0507954	0.0128127	0.00953143	0.0257285
2810453I06Rik	chr5:144309573-144325393	4.24336	4.76662	4.5402	4.22835	4.37705	4.46492	4.28267	5.0203	4.88743	5.59496	6.4881	2.95374	4.19217	4.43615
2810454H06Rik	chr6:134847978-134850803	0.0567542	0.0694275	0.0859037	0.0717893	0.0706911	0.0707305	0.103446	0.131578	0.161282	0.164775	0.071777	0.0305545	0.047459	0.170198
2810459M11Rik	chr1:87942437-87952031	27.6258	36.1551	30.8171	30.0093	26.6515	22.261	26.9849	27.5689	30.8169	30.3259	21.3791	23.5612	21.687	41.0944
2810474O19Rik	chr6:149257935-149284185	2.94162	2.67699	2.12087	4.36334	6.40835	5.92075	4.37553	5.66841	6.47113	6.48602	5.97246	1.88098	2.3956	6.28647
2900002K06Rik	chrX:7722552-7725089	0.178439	0.143267	0.0832048	0.136187	0.222289	0.11944	0.0689834	0.252611	0.0262892	0.354526	0.175873	0.176775	0.187405	0.251622
2900005J15Rik	chr5:24606792-24608825	1.10459	0.682479	0.623355	0.880428	1.00906	0.727221	0.605912	1.21205	0.844184	1.37028	0.758343	0.456563	0.463127	0.733123
2900006K08Rik	chr12:85750017-85774730	0.124352	0.121584	0.144391	0.206328	0.102402	0.317021	0.210808	0.28061	0.215415	0.164688	0.231526	0.130857	0.0643629	0.108368
2900010J23Rik	chr2:32134335-32143588	211.488	145.82	161.504	137.164	124.569	124.038	134.857	132.907	152.818	154.851	185.951	145.191	135.113	133.266
2900010M23Rik	chr17:27259609-27270836	65.9824	41.8725	50.2873	43.2159	36.4083	33.7235	53.5126	54.2384	49.4957	62.0639	75.0667	108.573	88.6967	40.771
2900011O08Rik	chr16:13986729-14101587	0.0308643	0.0351981	0.0439223	0.0101424	0.0566965	0.0491035	0.0315445	0.00940569	0.0484861	0.0514407	0.0317956	0.0171289	0.0271452	0.0147303
2900026A02Rik	chr5:113515342-113592333	20.1141	15.5941	11.793	33.4959	32.7865	33.5011	21.551	32.7	25.7717	34.5845	24.3744	30.8979	36.7207	26.2624
2900041M22Rik	chr11:117472560-117474731	0.0162078	0.0180648	0	0.0437738	0.0619462	0.103925	0.044951	0.12268	0.0841518	0.161007	0.31658	0.150606	0.182407	0.0328131
2900052N01Rik	chr9:46721685-46735449	0	0	0.00809395	0	0.00787027	0	0	0	0	0	0	0	0	0
2900053A13Rik	chr8:3621550-3624235	31.961	18.6727	17.9661	15.9878	15.2344	22.9854	18.0602	17.8093	22.8229	16.846	24.3663	25.9972	20.079	18.0362
2900060B14Rik	chr1:120355245-120355842	0	0	0	0	0.0670699	0	0.0754905	0.135989	0	0	0	0	0	0.105919
2900062L11Rik	chrX:132528358-132529898	0.0685476	0	0	0.0394983	0.0344339	0.0667754	0.0796166	0.126606	0.0302946	0.101395	0.019631	0.145966	0.202165	0.0833873
2900064A13Rik	chr2:112295181-112307593	77.1946	66.7904	67.0375	57.3003	62.6451	65.0309	65.8632	67.4751	74.804	68.34	75.0393	54.6878	60.7004	67.8123
2900073G15Rik	chr17:71343132-71351873	31.1261	27.9512	32.6403	37.1479	37.5829	50.5423	54.2555	63.9532	65.8999	84.0333	65.5941	113.918	117.615	59.3268
2900079G21Rik	chr9:112136780-112251429	0	0	0	0	0	0	0	0	0	0	0	0	0	0
2900092C05Rik	chr7:13097899-13141670	0	0	0	0	0	0	0	0	0	0	0	0	0	0
2900092D14Rik	chr1:42757180-42760021	0	0	0	0	0	0	0	0	0	0	0	0	0	0
2900092E17Rik	chr7:134158564-134160866	12.5161	10.1807	9.49926	13.261	10.1418	12.2748	14.1021	14.1968	20.2311	15.6156	15.2336	19.4492	17.1893	12.5863
2900097C17Rik	chr2:156213798-156218715	17.3142	21.2937	16.1199	18.2329	20.2897	18.5958	14.6697	17.8231	16.0439	19.1092	18.9709	9.85102	12.4278	18.4591
3000002C10Rik	chr9:109732667-109733945	1.47295	1.26488	0.956123	1.04944	1.14232	0.963241	1.3843	1.54401	1.23911	1.29134	1.75476	0.434378	0.54022	0.188815
3010026O09Rik	chr11:49988352-50013617	7.18325	9.98578	9.6319	6.55121	8.18135	5.56743	5.47973	6.97813	6.27243	6.1568	7.36547	9.50087	6.74713	4.12423
3110001D03Rik	chr4:74923257-74924190	36.5507	38.0705	31.3914	28.4632	23.9961	28.7891	33.2606	34.4828	34.5496	32.1612	36.0982	45.9686	34.5415	29.3656
3110001I22Rik	chr16:13672112-13678478	1.24673	1.53075	1.37438	1.65305	2.34958	1.92084	1.51145	1.52681	1.41281	1.51077	1.72876	0.486994	0.953505	1.35368
3110002H16Rik	chr18:12327238-12348478	10.8414	11.4984	10.0641	12.0481	11.3274	11.1561	10.4116	9.58651	13.144	10.326	8.76064	7.45768	7.90061	12.2137
3110003A17Rik	chr10:17731066-17743058	19.0343	9.16545	11.7615	9.14411	11.4579	12.1408	12.5651	14.7505	9.2894	20.7474	16.9495	8.7686	12.5173	10.8518
3110007F17Rik	chrX:120217167-120256902	0.0931941	0.113473	0.114058	0.101662	0.150836	0.0385183	0.171648	0.122287	0.0790492	0.567057	0.243368	0.0499209	0.0397852	0.0923705
3110009E18Rik	chr1:122017763-122084766	0.851553	0.760864	0.829855	0.412687	0.376101	1.07552	0.77603	0.921159	0.497254	0.950318	1.50116	2.89898	1.57952	2.59751
3110021A11Rik	chr6:119798210-119799034	0	0.0699355	0.169522	0.0443054	0.0457566	0.105715	0.0455604	0.127359	0.162921	0.149203	0.229926	0	0	0
3110035E14Rik	chr1:9591347-9617223	0.0282119	0.0134903	0.0066865	0.101424	0.11022	0.239029	0.324516	0.256888	0.447872	0.255022	0.103376	0.0972271	0.0662613	0.140608
3110039M20Rik	chr12:50490638-50508333	0	0	0	0	0	0.0423855	0	0	0	0	0	0	0	0
3110040N11Rik	chr7:88927072-88934339	12.8958	10.4107	11.2582	9.57142	9.04997	11.0415	14.8555	15.2442	13.1652	15.1387	16.4438	17.849	15.2174	9.4816
3110043O21Rik	chr4:35138530-35173129	3.34878	4.48237	4.03852	3.57234	4.04525	6.91575	4.05831	5.51826	5.2519	7.57429	6.71627	4.36467	5.47648	5.28425
3110047P20Rik	chr5:64040341-64201782	0.0507643	0.0297596	0.0202477	0.0379501	0.019679	0.0160966	0.025046	0.0303882	0.040202	0.0253574	0.0441062	0	0.00369663	0.0159475
3110048L19Rik	chr17:22065586-22099417	0.0778572	0.0872507	0.105229	0.0988793	0.158006	0.0658521	0.079403	0.144463	0.0404182	0.15239	0.110658	0.0132524	0.0116875	0.0813688
3110049J23Rik	chr10:62487259-62521560	85.9297	81.3482	68.1657	81.264	77.5832	83.709	63.47	41.9427	79.0359	29.9161	41.2374	30.1063	27.8799	53.9224
3110052M02Rik	chr17:21787577-21801933	2.46453	1.30992	1.48093	1.57589	2.10259	0.829858	1.84367	1.87084	1.18855	2.1838	2.06841	0.417886	0.546324	1.51449
3110056O03Rik	chr10:80318019-80331453	3.72133	3.61906	4.56787	4.5641	3.19565	3.32821	4.94651	6.77331	5.82062	6.84681	6.17577	10.0458	8.48875	5.0772
3110057O12Rik	chr3:40698198-40740229	6.03247	8.20336	8.00046	6.89645	6.69149	6.39957	6.9957	5.32992	4.67397	4.36122	4.50148	1.28264	1.13305	8.33363
3110062M04Rik	chr6:34821770-34828065	0.981116	1.03301	0.710312	1.00221	0.797358	0.601796	1.06519	1.14746	1.13368	1.61529	1.37532	0.859361	0.646439	0.955275
3110070M22Rik	chr13:120276063-120277191	0.488197	0.591101	0.434243	0.321216	0.446772	0.389963	0.359383	0.590544	0.282581	0.670089	0.545663	0.670053	0.868238	0.581221
3110079O15Rik	chr1:89366838-89372034	0	0	0	0	0	0	0.084752	0.23029	0	0.0890799	0	0.146727	0.49309	0.129503
3110082D06Rik	chr17:42452895-42644690	0	0	0	0.00394443	0	0	0	0.00361125	0.00618104	0	0.00396341	0	0	0
3110082I17Rik	chr5:139835692-139936488	4.19973	7.70926	3.75178	2.51015	2.3381	4.36166	3.76276	4.1983	3.39421	5.47615	4.13057	3.6829	4.68045	2.20413
3110099E03Rik	chr2:115319248-115337937	0	0	0	0	0	0	0	0	0	0	0	0	0	0
3200002M19Rik	chr7:109044928-109048057	6.59126	3.67617	3.87099	3.99986	4.3737	5.44009	4.90063	5.55782	6.39964	5.70579	6.29273	8.84015	5.71216	3.41224
3230401D17Rik	chr2:163231557-163245206	3.43096	4.02374	2.75104	2.9428	4.03748	3.64605	3.21288	3.31836	3.94201	3.24858	3.69922	3.6948	3.33066	3.09973
3300002I08Rik	chr2:150136672-150188501	0.21628	0.39717	0.315085	0.244264	0.36982	0.285822	0.403815	0.592396	0.599261	0.831066	0.551667	0	0.207612	0.148742
3425401B19Rik	chr14:33472304-33498458	0	0	0	0	0	0.00448488	0	0.00693449	0	0.0193771	0.0343519	0.0141181	0.0228851	0
3632451O06Rik	chr14:50301693-50403042	0.20004	0.0339567	0.128521	0.204438	0.101132	0.104766	0.16252	0.01471	0.113098	0.0563524	0.0819582	0.0700524	0.0676688	0.0807674
3830403N18Rik	chrX:53389748-53406673	0	0	0.0659232	0	0.0421301	0	0.0265254	0.144066	0.0825412	0.154028	0	0	0	0
3830406C13Rik	chr14:13116722-13135745	7.16672	4.84894	5.89375	4.90739	5.30578	4.47275	5.1032	7.18031	4.08382	8.23719	6.50394	2.73596	2.71616	4.57798
3830408C21Rik	chr13:107812649-107823598	0.0714951	0.144145	0.264527	0.141308	0.102367	0.0163686	0.159394	0.249117	0.122684	0.263363	0.130836	0.0223858	0.0177429	0.163648
3830417A13Rik	chrX:61426722-61431953	0	0	0	0	0	0	0	0	0	0	0	0	0	0
3830431G21Rik	chr12:81793587-81825203	0.00526671	0.0054716	0.0215483	0.0520574	0.0254644	0.024069	0.0682011	0.18754	0.131039	0.15541	0.190234	0.1276	0.124932	0.0616523
3930402G23Rik	chr8:10924426-10928457	0.256005	0.16737	0.247555	0.060442	0.0903793	0.156408	0.0989443	0.129839	0.02694	0.0272272	0.098775	0.151068	0.12196	0.143718
4430402I18Rik	chr19:28997553-29038644	1.31747	0.507736	0.758571	1.35004	0.741997	0.681525	1.27713	0.625634	0.688163	1.04276	1.41575	0.650302	0.764454	1.27741
4632411B12Rik	chr1:36392574-36426026	10.3219	14.3058	9.83935	10.6707	11.8191	10.4875	10.9382	13.0887	14.8663	14.0986	14.4672	9.79659	11.0486	11.2168
4632415K11Rik	chr8:122284486-122302316	3.05351	3.20066	4.62105	3.89744	2.83258	3.44339	3.73033	5.00514	3.07495	4.85007	4.14089	4.49011	4.51007	3.30168
4632415L05Rik	chr3:19794870-19798984	2.15801	2.05754	1.88483	1.87987	1.84899	1.52203	2.50975	2.79045	1.63893	3.55679	3.2319	0.851132	1.12544	2.42227
4632427E13Rik	chr7:99889215-99889969	0.622608	0.620895	0.789901	0.288664	0.82944	0.177795	0.455057	0.329646	0.324404	0.223367	0.492446	0.29787	0.240899	0.40525
4632428C04Rik	chr16:30008752-30021516	0.313601	0.379914	0.364033	0.33841	0.294171	0.250359	0.437571	0.493963	0.361332	0.915241	0.633691	0.420628	0.213288	0.477078
4632428N05Rik	chr10:59809598-59835432	1.67655	2.19601	2.85002	4.59537	3.65634	4.88399	5.37181	7.66518	5.63046	7.99509	8.42112	5.68967	5.79262	2.94271
4632434I11Rik	chr7:100006036-100022742	0.156298	0.192762	0.454068	1.25515	2.02147	1.52009	2.00903	2.52437	2.07761	1.08335	0.31161	0.106686	0.14791	0.27544
4732415M23Rik	chr8:125736757-125745945	0.142031	0.202235	0.196471	0.180197	0.175395	0	0.610876	0.278524	0.281865	0.441502	0.694702	0.343608	0.935804	0.271824
4732416N19Rik	chr6:148160809-148184185	0	0.406551	0.250372	0.0627604	0.117888	0.292955	0	0.229868	0.482217	0.262136	0	0.1098	0.274198	0.282086
4732418C07Rik	chr4:115410677-115449932	5.72503	5.9626	6.57171	7.6434	7.76341	6.8865	7.32094	8.25833	6.42212	10.2858	8.188	3.77832	4.67624	7.30001
4732456N10Rik	chr15:101382786-101393381	0	0	0	0	0	0	0	0	0	0	0	0	0	0
4732471D19Rik	chr13:54605165-54652651	1.46956	2.66937	1.58846	1.36129	1.54131	1.95097	1.19788	1.20833	2.21337	1.43316	1.41928	0.507877	0.661658	1.40091
4732471J01Rik	chr7:26180432-26351436	0.0528755	0.0907782	0.133491	0.262215	0.0650999	0.130728	0.0715346	0.0390867	0.125613	0.162247	0.0843449	0.025045	0.0404833	0.126167
4831426I19Rik	chr12:106168158-106248019	0.671122	0.836361	0.60639	1.81794	1.48908	1.2746	1.47746	1.66248	1.9187	1.6812	0.770962	0.519012	0.629472	0.950906
4831440E17Rik	chr5:25005614-25010291	0.405475	0.416232	0.338414	0.281505	0.230667	0.222739	0.226311	0.279465	0.404968	0.361387	0.488494	0.0846159	0.0966059	0.323314
4832428D23Rik	chr1:44260914-44275776	0	0	0	0	0	0	0	0.00757699	0	0	0	0	0	0
4833403I15Rik	chr18:47009692-47065100	0.0356759	0.00683799	0.0135193	0.0164781	0.0148794	0	0	0.00763653	0	0.00851894	0.0166193	0	0	0
4833413D08Rik	chr2:154083614-154096979	0	0	0	0	0	0	0	0	0	0	0	0	0	0
4833418N02Rik	chr17:87674225-87682154	1.12834	0.73213	0.792269	0.908442	0.693094	0.773945	0.737909	0.55338	0.810543	0.925782	0.615698	0.532797	0.420348	0.656741
4833420G17Rik	chr13:120251565-120274924	10.451	10.6924	8.04194	8.03136	10.5506	11.3275	8.41563	10.6634	12.2571	11.8008	11.2386	7.34939	8.56829	9.47177
4833422C13Rik	chr13:91841269-91881477	0.6346	0.477192	0.544722	0.592852	0.687139	0.717915	0.639964	0.974353	0.656781	1.27648	0.780249	0.333655	0.611717	0.555176
4833422F24Rik	chr2:165220949-165225894	0.436675	0.455395	0.399805	0.407081	0.215414	0.419394	0.722986	1.4109	0.764708	1.02581	0.843718	0.624404	1.23087	0.393819
4833423E24Rik	chr2:85324248-85359092	0	0	0	0	0	0	0	0.0137375	0.0238545	0	0	0	0	0
4833424O15Rik	chr3:117278378-117392424	0.0630996	0.0947613	0.0313142	0.089423	0.0914145	0.150792	0.111	0.12668	0.128747	0.180356	0.153466	0.0202238	0.0302435	0.0292478
4833427G06Rik	chr9:50889417-50910183	0	0	0	0	0	0	0	0	0	0	0	0	0	0
4833439L19Rik	chr13:54652579-54666743	23.5951	26.0226	20.5802	39.9736	41.3639	46.4838	43.7051	44.3937	41.3687	37.7836	31.8538	40.4608	39.7844	49.5471
4833442J19Rik	chr6:149090118-149099692	12.1602	60.7109	6.89413	13.3168	10.6316	23.5649	10.1197	14.2014	69.0242	15.0531	16.292	5.7173	5.90876	17.8197
4921501E09Rik	chr17:33201087-33205003	0	0	0	0	0	0	0	0	0	0	0	0	0	0
4921504E06Rik	chr2:19384463-19475537	0	0	0	0	0	0	0	0	0	0	0	0	0	0
4921506M07Rik	chr12:58665101-58723096	0.280651	0.247384	0.278769	0.0957069	0.226361	0.162621	0.0995297	0.223078	0.156426	0.237884	0.352345	0.155515	0.0312539	0.279354
4921507P07Rik	chr6:50523302-50546589	0.169519	0.128662	0.126664	0.106801	0.0945515	0.0624042	0.119348	0.292796	0.313114	0.360047	0.357121	0.11545	0.244054	0.265639
4921509C19Rik	chr2:151296277-151301887	0	0	0	0	0	0	0	0.00695789	0	0	0	0	0	0
4921510H08Rik	chr10:97155692-97157560	0	0	0	0	0	0	0	0.0118416	0	0	0	0	0	0
4921511C20Rik	chrX:123928824-123930430	0	0	0	0	0	0	0	0	0	0	0	0	0	0
4921511H03Rik	chr5:7304163-7311491	0	0	0	0	0	0	0	0	0	0	0	0	0	0
4921513D23Rik	chr16:14109258-14159367	10.9959	13.6555	12.1534	13.6424	14.2054	9.43787	9.95652	11.1837	10.06	12.7117	9.72485	5.06951	6.33299	10.1006
4921515J06Rik	chr3:108743001-108763694	0	0	0	0	0	0.0347148	0.0458389	0.0415695	0.0229082	0	0	0	0.0190029	0.0214608
4921517D21Rik	chr9:107830799-107834792	0	0	0	0	0	0	0	0	0	0	0	0	0	0
4921517D22Rik	chr13:59788762-59795462	0	0	0	0	0	0	0	0	0	0	0	0	0	0
4921517L17Rik	chr2:156138208-156201374	0.0669006	0.135029	0.148284	0.193554	0.216829	0.343118	0.222087	0.379242	0.484264	0.471565	0.439253	0.160907	0.370907	0.243803
4921521F21Rik	chr1:65059659-65079322	0.0138553	0	0	0	0	0	0.0190018	0.0171487	0.0592513	0	0	0	0.0246014	0
4921523A10Rik	chr17:53646784-53678776	0	0	0.00868122	0	0	0.0119018	0	0	0	0.01019	0	0	0.0126281	0
4921524J17Rik	chr8:87932657-87956740	4.53339	4.69173	4.48747	4.78881	6.77124	6.14944	7.04229	6.26903	5.46898	6.25277	6.06137	2.83646	3.87255	5.31665
4921524L21Rik	chr18:6603630-6638964	0	0	0	0	0	0	0	0	0	0	0	0	0	0
4921528I01Rik	chr18:21969397-22329897	0	0	0	0	0	0	0	0	0.0110515	0	0	0	0	0
4921528O07Rik	chr1:164954432-165015801	0	0	0	0.00861657	0	0	0.0348173	0.00786149	0.00677399	0	0	0	0	0
4921530D09Rik	chr2:25464148-25473198	0	0.0103866	0	0.0119868	0	0.0147935	0	0.0226093	0	0.0126265	0.0253749	0.0471652	0.0191248	0.018076
4921530L21Rik	chr14:96280484-96281994	0	0	0	0	0	0	0	0	0	0	0	0	0	0
4921531C22Rik	chr2:179711557-179713718	0.981309	0.622345	0.674957	0.617542	0.523008	0.596391	0.802041	0.953293	0.678832	1.1673	0.949362	0.775318	0.699139	0.788332
4921533I20Rik	chr18:17392991-17393991	0	0	0	0	0	0	0	0	0	0	0	0	0	0
4921536K21Rik	chr11:3786090-3795129	0	0	0	0	0.0100561	0	0.0442996	0.0100013	0.0166199	0.033389	0.0221996	0.0533611	0.028646	0
4921539E11Rik	chr4:102903050-102963468	0	0	0	0	0	0	0	0	0	0	0	0	0	0
4922501C03Rik	chr9:87086797-87150367	0.525975	0.786753	0.869273	1.05599	1.12614	0.887467	1.02441	1.57992	1.38785	2.34825	1.45498	0.504763	0.546054	1.03812
4922501L14Rik	chr3:154374096-154411976	0	0	0	0	0	0	0	0	0	0	0.0104302	0.0191546	0	0.0149832
4922502D21Rik	chr6:129272182-129281799	0	0	0	0	0	0	0.0160044	0	0.0251658	0	0	0	0	0
4922505E12Rik	chr1:184677256-184679311	0	0	0	0	0	0	0	0	0	0	0	0	0	0
4922505G16Rik	chr2:157034285-157105285	0.00547205	0.017893	0.0117319	0.0140966	0	0	0	0.00668176	0.00549523	0.00746672	0.0146033	0.0127115	0.0102522	0
4930402F06Rik	chr2:35231081-35252695	0	0	0	0.0199407	0	0	0.0203275	0	0	0	0	0	0	0
4930402H24Rik	chr2:130533588-130665846	4.87462	9.66248	7.86597	7.1497	7.10838	5.92061	6.74437	9.644	9.1337	14.4131	7.90357	2.22546	3.12781	7.77762
4930403L05Rik	chrX:14687711-14688615	0	0	0	0	0	0	0	0	0	0	0	0	0	0
4930403N07Rik	chr12:73202278-73286016	0	0	0	0	0	0	0	0	0.0143979	0	0	0	0	0
4930404A10Rik	chr11:54184153-54240257	0	0	0	0	0	0	0	0	0	0	0	0	0	0
4930404H21Rik	chr7:140778706-140793798	0	0	0	0	0	0	0	0	0	0	0	0.0462611	0	0
4930404I05Rik	chr16:91011493-91016748	0	0.0225831	0.0222596	0	0	0	0	0	0	0	0.02775	0	0	0.0396243
4930404N11Rik	chr10:80826768-80828565	0	0	0	0	0	0	0	0	0	0	0	0	0	0
4930407I10Rik	chr15:81889580-81896968	0	0	0	0	0	0	0	0	0	0	0	0	0	0
4930408F14Rik	chrX:3546313-3547091	0	0	0	0	0	0	0	0	0	0	0	0	0	0
4930408F14Rik	chrX:30823249-30824027	0	0	0	0	0	0	0	0	0	0	0	0	0	0
4930408F14Rik	chrX:31428919-31429697	0	0	0	0	0	0	0	0	0	0	0	0	0	0
4930412C18Rik	chr4:9697731-9750558	1.0608	1.30429	1.10765	0.740859	0.823735	0.657801	0.693363	0.825128	0.682466	0.850105	1.06843	0	0	0.00842471
4930412F15Rik	chr4:43672493-43681731	0	0	0	0	0	0	0	0.0248967	0	0.0277479	0.0135252	0	0	0
4930412O13Rik	chr2:9802872-9808394	0	0	0	0	0	0.00749708	0.00645217	0.0118579	0.00951924	0.0337569	0	0	0	0
4930415F15Rik	chr11:11389268-11415193	0	0	0	0	0	0	0.0418666	0.0376702	0.031319	0	0	0	0	0
4930415L06Rik	chrX:87175435-87178191	0	0	0	0	0	0	0	0	0	0	0	0	0	0
4930417G10Rik	chr12:4720610-4745189	0.0552457	0.0709607	0.0213279	0.0248442	0.0150762	0.0197502	0.0255284	0.0461728	0.0594404	0.0169283	0.0429224	0	0.0224148	0.0239949
4930417O13Rik	chr6:125215542-125223795	0	0	0	0	0.0906759	0.0291697	0	0	0.0578848	0.0786579	0.0507573	0	0	0
4930420K17Rik	chr5:9100736-9118983	69.5977	74.6369	50.3393	36.1118	45.5336	72.3831	35.3123	41.8929	48.0005	37.1987	40.585	25.3671	26.2291	62.3165
4930422G04Rik	chr3:127256406-127320941	0.0560723	0.0798816	0.185195	0.2215	0.200024	0.13575	0.245293	0.464495	0.347377	0.372371	0.209498	0.0646436	0.0589038	0.114766
4930426L09Rik	chr2:18919945-18921431	0.0567558	0.0647736	0.0321521	0.0386121	0.0353045	0.0226108	0.0590434	0.10692	0.135444	0.138972	0.117757	0.0922324	0	0.0836855
4930427A07Rik	chr12:114394631-114403669	0.058149	0.0424627	0.151301	0.14946	0.237142	0.295948	0.334226	0.777701	0.535858	1.17113	0.5193	0.268763	0.5032	0.142328
4930428D18Rik	chrX:73638688-73643318	0	0	0	0	0	0	0	0	0	0	0	0	0	0
4930428E23Rik	chrX:72391395-72409090	0.031178	0	0.0785185	0.0915301	0	0.103543	0.0453817	0.0815219	0.109785	0.0441024	0.138299	0	0	0
4930429B21Rik	chr3:32264410-32266360	0.0232619	0.0124334	0.0122306	0.0763631	0.044204	0.0727543	0.173272	0.187532	0.149456	0.0327922	0.109689	0.1321	0.0422351	0.0925391
4930429F11Rik	chr17:79874963-79877225	0	0	0	0	0	0	0	0	0	0	0	0	0	0
4930430A15Rik	chr2:111033410-111069757	0	0	0	0	0	0	0	0	0	0	0	0	0	0
4930430D24Rik	chrX:35391375-35396291	0	0	0	0	0	0	0	0	0	0	0	0	0	0
4930430F08Rik	chr10:100034907-100051893	2.53514	2.60266	3.19511	3.34787	2.96061	2.0619	3.40361	2.68808	2.95202	3.00337	3.0728	0.274106	0.580562	3.17363
4930431A04Rik	chr6:128656525-128673064	0	0	0	0.0454784	0.0801946	0	0.133463	0.120853	0	0	0.0457205	0	0	0
4930432K09Rik	chr5:88254721-88275411	0	0	0	0	0	0	0	0	0	0	0	0	0	0
4930432K21Rik	chr8:86671936-86696496	0.0144985	0.0221797	0.0287499	0.0264025	0.0175147	0.0436702	0.0886183	0.159811	0.136732	0.1045	0.15904	0.0178896	0.0742283	0.0280872
4930433I11Rik	chr7:48242978-48250203	0	0	0	0	0	0	0	0	0	0	0	0	0	0
4930433N12Rik	chr9:3190268-3199813	0	0	0	0	0	0	0.0188998	0.0168969	0	0.0186001	0	0	0	0
4930434E21Rik	chr5:150331253-150414469	0	0.00738965	0	0	0	0.0108321	0.00931015	0.0254603	0.0343611	0.0193137	0.0556751	0.017322	0.0424043	0.0140127
4930435E12Rik	chr16:38812317-38828862	0	0	0	0	0	0	0	0	0	0	0	0	0	0
4930441O14Rik	chr13:67830198-67857775	0.262342	0.154457	0.268943	0.181589	0.254551	0.0688852	0.105517	0.190174	0.0679641	0.270612	0.261043	0.0804162	0.125155	0.302031
4930442L01Rik	chr3:96633748-96635993	0	0	0	0	0	0	0	0	0	0	0	0	0	0
4930443G12Rik	chr3:108883416-108919500	0	0	0	0	0	0	0	0	0	0	0	0	0	0
4930444A02Rik	chr8:27091075-27104593	2.48729	2.1211	2.99907	3.86054	2.75433	3.19859	3.94629	4.7643	3.30813	5.55614	4.3931	4.35292	3.96831	4.56422
4930444G20Rik	chr10:21786112-21787885	0	0	0	0	0	0	0	0	0	0	0	0	0	0
4930447C04Rik	chr12:73982095-74018752	0	0	0	0	0	0	0	0	0	0	0	0	0	0
4930448K20Rik	chr4:9843111-9844544	0	0	0	0	0	0	0	0	0	0	0	0	0	0
4930449I24Rik	chr5:147313974-147316759	0	0	0	0	0	0	0	0	0	0	0	0	0	0
4930451C15Rik	chr16:17544557-17561340	0.00836081	0.0189402	0	0.01122	0	0	0	0.0495227	0.0175165	0.022945	0.0441397	0.0190095	0.0151659	0.0163677
4930451I11Rik	chr7:133973987-133975010	0	0	0	0	0	0	0	0	0	0	0	0	0	0
4930452B06Rik	chr14:9263685-9498804	0.496697	0.457732	0.682562	0.227067	0.266816	0.101833	0.218123	0.538825	0.414363	0.976656	0.63416	0.258681	0.365338	0.32895
4930453N24Rik	chr16:64765930-64770765	17.993	16.6682	16.4854	16.2214	17.2302	18.2986	14.3321	16.1587	15.0741	16.1355	15.2491	12.1624	10.6344	20.0917
4930455C21Rik	chr16:38497924-38522747	22.449	19.6901	19.4382	14.0449	12.886	11.4168	12.2416	11.1982	11.0617	16.9207	15.5394	11.1233	9.65768	12.3411
4930455F23Rik	chr1:166205728-166217978	2.62463	2.31981	2.88704	3.64091	2.96201	3.51796	3.37271	4.6391	5.23832	5.7471	5.05503	4.10362	3.37681	4.30223
4930458L03Rik	chr13:65018713-65024503	0	0	0	0	0	0	0	0	0	0	0	0	0	0
4930465K10Rik	chr18:77952922-77954184	0	0	0	0	0	0.0299626	0.0262803	0.0243167	0	0	0.0515672	0	0	0.0393106
4930467E23Rik	chr8:19729575-19753602	0.00684391	0	0	0	0	0	0	0.00923048	0.00821574	0.00988926	0.0102349	0	0.0108594	0.0135324
4930469G21Rik	chr1:163086973-163089445	0	0	0	0	0	0	0	0	0.0240655	0	0	0	0	0
4930470P17Rik	chr2:170404917-170427517	0	0	0	0	0	0	0	0	0	0	0	0	0	0
4930471G03Rik	chr18:36265856-36269608	0	0	0	0	0	0	0	0	0	0	0	0	0	0
4930471M23Rik	chr5:30950311-30962102	8.97613	10.0963	11.8659	11.9211	10.5131	11.7474	14.7493	14.6455	14.5861	14.5311	12.6216	13.0939	13.3736	10.3821
4930473A06Rik	chr4:83171448-83510574	1.105	1.27176	1.58908	0.770375	1.06439	1.19945	0.540876	0.78074	1.20694	0.775738	1.0715	0.149492	0.215318	0.315988
4930474M22Rik	chr17:14526113-14535949	0	0	0	0	0	0	0	0	0	0	0	0	0	0
4930474N05Rik	chr14:36908150-36910041	0	0	0	0	0	0	0	0	0	0	0	0	0	0
4930479M11Rik	chr7:31455740-31456624	0	0	0	0	0	0	0	0	0	0	0	0.0670538	0.0678232	0
4930480E11Rik	chrX:75614981-75616278	0	0	0	0	0	0	0	0	0	0	0	0	0	0
4930481A15Rik	chr19:5406873-5422847	7.88436	5.9383	7.25821	3.83068	4.64365	4.47841	4.24243	4.79724	3.61956	4.64151	7.17935	3.49459	7.35559	1.36466
4930483J18Rik	chr15:81021282-81023187	0.0159551	0	0	0.0210251	0	0	0	0	0.0165446	0	0	0	0	0
4930486L24Rik	chr13:60943972-60965777	0.330639	0.241656	0.512044	0.424138	0.530734	0.678216	0.471175	0.80815	0.848699	0.468212	0.746409	0.184211	0.270468	0.48668
4930488L21Rik	chr8:96335593-96337455	0	0	0	0	0	0	0	0	0	0	0	0	0	0
4930502E18Rik	chrX:51028007-51041399	0	0	0	0	0	0.0275441	0	0	0	0.0473503	0.145799	0	0	0
4930503B20Rik	chr3:146309222-146314281	0	0	0	0.0226911	0	0.0265107	0	0	0	0.0460194	0.0230161	0.0393169	0	0
4930503E14Rik	chr14:44740831-44749036	0	0	0	0	0	0	0	0	0	0	0	0	0	0
4930503E24Rik	chr10:123906129-123961544	0	0	0	0	0	0	0	0	0.0132337	0	0	0	0	0
4930503H13Rik	chrX:152974025-152974660	0	0	0	0	0	0	0	0	0	0	0	0	0	0
4930503L19Rik	chr18:70612793-70632134	0.546463	0.727425	0.974121	0.87756	1.40316	1.32304	1.41238	2.48995	1.38946	2.39304	1.97559	0.308085	0.207836	0.764909
4930504O13Rik	chr11:58259644-58266468	0	0	0	0	0	0	0	0	0	0	0	0	0	0
4930505A04Rik	chr11:30326005-30371829	0	0	0	0.025009	0	0	0.0257184	0.159312	0.0611634	0.0242157	0.0260149	0.0401797	0	0
4930506M07Rik	chr19:59047847-59150559	10.0572	16.1712	12.8013	10.0882	10.1846	13.8271	10.2692	12.8382	10.6328	15.2685	11.4044	4.70118	6.21862	14.958
4930507D05Rik	chr10:61911907-61914101	0.0203638	0	0.01032	0	0.0124854	0.061853	0.0266573	0.0123371	0	0.0282144	0.0133245	0.0241464	0.0195044	0.0201048
4930511I11Rik	chr17:28667805-28675920	0	0	0	0	0	0	0.0272185	0.0249567	0.0197131	0.0284857	0.0269278	0	0.0400782	0.0409823
4930511M06Rik	chr18:57705014-57712051	0.0317167	0.0183427	0.064746	0.0328695	0.0748278	0.0492957	0.071154	0.0791021	0.0338738	0.0540471	0.0652709	0	0	0.0149165
4930511M11Rik	chr5:3657003-3679544	0	0	0	0	0	0	0	0	0	0	0	0	0	0
4930512B01Rik	chr12:70891330-70942867	0	0	0	0	0	0	0	0	0	0	0	0	0	0
4930513N10Rik	chr8:98330729-98345628	0.0574312	0.0447109	0.0262503	0.0771432	0.0516531	0.143054	0.0339011	0.176027	0.123723	0.117889	0.0663056	0.0371027	0.161841	0.1009
4930515G01Rik	chr5:115223741-115224992	0.21274	0.0998434	0.153759	0.175479	0.314009	0.351875	0.311124	0.286814	0.352167	0.35745	0.331116	0.230304	0.184392	0.233942
4930515G16Rik	chr6:67515227-67515693	0	0	0	0	0	0	0	0	0	0	0	0	0	0
4930519F09Rik	chr10:28641768-28643313	0.0252345	0.0147749	0.0587889	0.0344783	0.0157762	0.0413262	0.0176354	0.0317403	0.0411896	0.0174471	0.0357675	0	0.0227942	0.0488311
4930519F16Rik	chrX:100427619-100451945	0	0	0.018885	0	0	0	0	0	0	0	0	0	0	0
4930519G04Rik	chr5:115303722-115333888	0	0	0	0	0	0	0	0	0	0	0	0	0	0
4930521A18Rik	chr1:31279683-31281132	0	0	0	0	0	0	0	0	0	0	0	0	0	0
4930522H14Rik	chr4:109177936-109203902	0	0	0	0	0	0	0	0	0	0	0	0	0	0
4930523C07Rik	chr1:161974510-162008717	3.16699	2.99006	2.86485	4.21197	4.50306	4.23005	4.15585	5.84444	5.30808	5.10523	5.16504	1.79413	2.05438	2.24205
4930524B15Rik	chr11:31865632-31879651	0	0	0.012292	0	0	0	0.0148001	0	0	0.014628	0.0148151	0.0217324	0	0
4930524E20Rik	chrX:112021190-112022119	0	0	0	0	0	0	0	0	0	0	0	0	0	0
4930524L23Rik	chrX:7150725-7158142	0.0651177	0.0554206	0.0069456	0.025409	0.0229208	0.110992	0.043409	0.023507	0.0387854	0.0263061	0.0425957	0.0396073	0.0207884	0.0737892
4930525F21Rik	chr2:125809363-125971987	0	0	0	0	0	0	0	0	0	0	0	0	0	0
4930526D03Rik	chr2:181431499-181433147	0	0	0	0	0	0	0	0	0	0	0	0	0	0
4930526I15Rik	chr9_random:53408-56293	0	0	0	0	0	0	0	0	0	0	0	0	0	0
4930528A17Rik	chr4:21773473-21775595	0.0300466	0.0604023	0.0356866	0.0295507	0.0384081	0	0.0885117	0.106454	0.0334703	0.0595049	0.0435094	0.130669	0.0837397	0.102978
4930528F23Rik	chr17:24941326-24976732	6.0263	4.12914	5.05636	5.86418	10.0055	12.9752	4.24902	4.63129	3.6501	4.3362	3.21311	2.20901	1.93746	5.10087
4930529C04Rik	chr3:90875583-90879114	0	0	0	0	0	0	0	0	0	0	0	0	0	0
4930529F22Rik	chr8:41878626-41882657	0	0	0	0	0	0	0	0	0	0	0	0	0	0
4930529M08Rik	chr2:145760519-145789962	0	0	0.0139747	0	0	0	0.0495391	0.0296213	0.0130135	0.0326422	0.0168118	0	0.0206201	0.0228667
4930534B04Rik	chr12:92236931-92622849	0.292008	0.353524	0.350464	0.499201	0.619036	0.48984	0.458609	0.946659	0.544295	1.20122	0.723578	0.312968	0.491072	0.306078
4930538K18Rik	chr4:118877659-118890822	0.0396547	0.0155047	0.0619576	0.0368152	0.0654931	0.042463	0	0.0671002	0.173758	0.037089	0.0556433	0.114492	0.0676501	0.0522575
4930539E08Rik	chr17:29033339-29052269	0.0356197	0.0415934	0.053462	0.0447976	0.0627415	0.0423811	0.0674195	0.118167	0.0964702	0.363268	0.165919	0.160994	0.176297	0.310303
4930539J05Rik	chr3:135099186-135101629	0.24484	0	0.0517056	0.0636312	0.129017	0	0.134159	0.188245	0.294218	0.0725588	0.200439	0.12363	0.100075	0.104521
4930542N07Rik	chrX:150916544-150919225	0	0	0	0	0	0	0	0	0	0	0	0	0	0
4930544D05Rik	chr11:70429395-70430392	0	0	0	0	0	0	0	0	0	0	0.0520655	0	0	0
4930544G11Rik	chr6:65902564-65904008	0	0	0	0	0	0	0	0	0	0	0	0	0	0
4930544O15Rik	chr4:115452438-115453639	0.167219	0.0308011	0.0922099	0.0753024	0	0	0	0.069402	0.056554	0.155679	0.11595	0.188559	0.153661	0.0557868
4930547C10Rik	chr4:52609145-52625035	0	0	0	0.0101959	0	0	0	0	0.00809548	0	0	0	0	0
4930547N16Rik	chr10:87554142-87609686	0.0307088	0.0375795	0.149005	0.0953207	0.100608	0.185627	0.243811	0.408116	0.308621	0.87605	0.302204	0.0551402	0.153151	0.100192
4930548H24Rik	chr5:31788231-31790635	0	0	0	0	0.0138582	0.0183073	0.0929749	0.0559315	0.155193	0	0	0	0	0.0222898
4930549C01Rik	chr4:136166351-136169128	0	0	0	0	0	0	0	0	0	0	0	0	0	0
4930550C14Rik	chr9:53213390-53240908	0.0284196	0.016858	0	0.133683	0.0338964	0.136105	0.15572	0.349343	0.235436	0.317271	0.51998	0.0632629	0.0250808	0.205502
4930550L24Rik	chrX:56164637-56173481	0	0	0	0	0	0	0	0	0	0	0	0	0	0
4930555G01Rik	chr14:5153653-5162268	0	0	0	0	0	0	0	0	0	0	0	0	0	0
4930555I21Rik	chr4:135051901-135093718	0.0161964	0.00866189	0	0	0.00997651	0.0621168	0.129997	0.0587226	0.0555335	0.0220374	0.0856081	0.0941564	0.0455819	0.0319028
4930558C23Rik	chr3:95190379-95206763	0	0	0	0	0	0	0	0	0	0	0	0	0	0
4930562C15Rik	chr16:4835415-4867691	0	0	0	0.00560448	0	0	0	0	0	0	0	0	0	0
4930563D23Rik	chr16:92319007-92321686	0.00642837	0.00724802	0	0.00851255	0	0	0	0	0	0	0.0087329	0	0	0
4930563E22Rik	chr11:72028639-72031952	0.0114156	0.0549321	0.0545367	0.055425	0.0140796	0.0555051	0.0401254	0.101634	0.0504544	0.158588	0.0650009	0.0727664	0.0284123	0
4930567H12Rik	chr8:128108537-128140570	0	0	0	0	0	0	0	0	0	0	0	0	0	0
4930567H17Rik	chrX:67647075-67647915	0	0	0	0	0	0	0	0	0	0	0	0	0	0
4930568D16Rik	chr2:35209737-35223249	0	0	0	0	0	0	0	0	0	0	0	0	0	0
4930571K23Rik	chr7:132512374-132514527	0	0	0	0	0	0	0	0	0	0	0	0	0	0
4930572J05Rik	chr15:74551663-74554803	2.10673	1.44172	1.96821	2.79129	2.15803	2.05405	4.91223	7.18799	5.49341	9.18203	7.68288	11.7138	10.5828	5.12191
4930578C19Rik	chrX:17995552-18038400	0.0217121	0	0.0491736	0.0149542	0.0411741	0	0.0306162	0.0412692	0.0231141	0.0153891	0.0303592	0	0.0196169	0
4930578I06Rik	chr14:64589958-64606617	0	0	0	0	0	0	0	0	0	0	0	0	0	0
4930578N16Rik	chr2:69596113-69627543	0.117119	0.164181	0.258168	0.184045	0.179027	0.173573	0.187834	0.503294	0.329859	0.668273	0.575078	0.0446797	0.297904	0.310749
4930579C15Rik	chr4:94573983-94595501	0	0.0371613	0.054951	0.0212176	0.0369388	0	0	0	0	0.0205365	0.0435245	0	0.0254404	0.0287406
4930579F01Rik	chr3:137827098-137849677	0.0234503	0.0128135	0	0.0903516	0.140196	0.144243	0.203044	0.0560585	0.176685	0.0309025	0.0312646	0.299894	0.326962	0.395703
4930579G22Rik	chr5:130384409-130387151	0.333362	0.150713	0.283458	0.135382	0	0.324666	0.142593	0.134535	0.0939336	0.166497	0.346163	0.449589	0.375081	0.121558
4930579G24Rik	chr3:79433000-79436741	0.621591	0.631662	0.923884	0.51509	0.691385	0.618188	1.23267	1.80693	1.52661	2.5113	1.15874	0.648937	0.812685	0.782552
4930579J09Rik	chr19:10548746-10557387	0.0448029	0.0116986	0	0.0564222	0.0681984	0.0337176	0.0586047	0	0.0434385	0.0603573	0.0580727	0.134626	0.0870948	0.022009
4930579K19Rik	chr9:98462878-98464030	0.11102	0.0519158	0.153158	0.0956845	0.0571748	0.0729009	0.128214	0.206578	0.288453	0.263614	0.288045	0.048417	0.075347	0.135587
4930581F22Rik	chr9:34924312-34938507	8.35911	5.92943	6.4582	4.59401	5.19624	3.62764	3.55629	3.41234	3.10559	4.94108	4.58621	2.54474	2.53794	3.88494
4930583H14Rik	chr3:51192334-51200469	0.0164631	0	0	0.0365774	0	0	0	0.0410422	0.0138395	0.0233642	0.0220523	0.0396986	0.0641526	0
4930583K01Rik	chr7:125387420-125389065	0.021705	0	0	0.062725	0.0277772	0	0	0.0282417	0.0494557	0	0.0954992	0	0	0
4930584F24Rik	chr5:26786609-26819854	0	0	0	0	0	0	0	0	0	0	0	0	0	0
4930588N13Rik	chr5:150242280-150273195	0.0169941	0	0	0	0	0	0.0236681	0.042785	0.0362834	0	0	0.038657	0	0
4930590J08Rik	chr6:91854226-91900719	0	0	0.0116693	0	0	0.00845248	0	0	0	0	0	0	0	0
4930592I03Rik	chr18:83087796-83089952	0	0	0	0	0	0	0	0	0	0	0.0286402	0	0	0
4930594C11Rik	chr1:37542695-37545450	0.0128943	0	0	0.00923011	0	0	0	0.0252396	0.0148019	0.0363518	0.0281042	0	0.0109259	0
4930595M18Rik	chrX:78664913-78703461	0	0	0	0	0	0	0	0	0	0	0	0	0	0
4930596D02Rik	chr14:36622671-36625164	0	0	0	0	0	0	0	0	0	0	0	0	0	0
4931406B18Rik	chr7:50747413-50761308	0	0	0	0	0	0	0	0	0	0	0	0	0	0
4931406C07Rik	chr9:15087780-15110892	94.6129	119.356	104.16	91.3788	97.1585	72.778	113.279	89.5645	72.8103	71.643	66.366	29.7967	35.4105	80.8161
4931406H21Rik	chr14:26406289-26410147	0	0.00503582	0.015244	0	0.0225348	0.00718831	0	0	0.00465434	0	0.0124152	0.0108116	0.0175833	0.00900944
4931406P16Rik	chr7:35021732-35070628	2.53392	3.36371	3.194	4.26093	5.83942	5.2407	5.76107	7.6228	5.08584	7.16947	6.63668	2.39815	3.50011	4.35209
4931407G18Rik	chr5:88408475-88410566	0	0	0	0	0	0	0	0	0	0	0	0	0	0
4931408A02Rik	chr16:90831103-90905130	0.250988	0.190118	0.153534	0.167853	0.180528	0.226507	0.257871	0.776396	0.338493	0.905103	1.13411	1.1622	1.10908	0.252106
4931408C20Rik	chr1:26738645-26744305	0	0	0	0	0	0	0	0	0	0	0	0	0	0
4931409K22Rik	chr5:24049251-24061287	0	0	0	0	0	0	0	0	0	0	0	0	0	0
4931414P19Rik	chr14:55202499-55224745	1.01015	1.22865	1.72426	1.77059	0.992437	0.802217	1.50122	1.85193	1.65145	2.61076	1.96953	1.05328	0.966567	1.68308
4931417E11Rik	chr6:73418575-73419661	0	0	0	0	0	0	0	0	0	0	0	0	0	0
4931417G12Rik	chr6:113546755-113550709	0	0	0	0	0	0	0	0	0	0	0	0	0	0
4931423N10Rik	chr2:23062995-23122649	0	0	0	0.0134437	0	0.0317697	0	0	0.0108245	0	0.0274769	0	0	0.0189415
4931428F04Rik	chr8:107804308-107813428	0.392478	0.5808	0.414782	0.610803	0.497262	0.554323	0.321896	0.635848	0.436742	1.25582	0.689556	0.506046	0.474598	0.259292
4931428L18Rik	chr1:31197922-31279501	0	0	0	0	0	0	0	0.0733792	0.0208123	0	0	0	0	0
4931429I11Rik	chr9:40702931-40772195	0	0	0	0	0	0	0	0	0	0	0	0.0130642	0.0310555	0
4931429L15Rik	chr9:46111443-46128069	0	0	0	0	0	0	0	0	0	0	0	0	0	0
4931440F15Rik	chr11:29722394-29725668	0	0	0.0124472	0	0	0	0.0164289	0.0149974	0.00590673	0.0172459	0	0	0	0
4931440L10Rik	chr1:136437521-136443599	0.0137667	0	0	0	0	0	0	0	0	0	0	0.0319558	0.025946	0
4931440P22Rik	chr3:65331406-65333336	0.0576843	0.0485243	0.0150535	0.0427277	0.0479965	0.0542878	0.022673	0.0866298	0.0740277	0.0538734	0.0880855	0.156214	0.0844092	0.0791652
4932411E22Rik	chr11:89251536-89280262	0	0	0	0	0	0	0	0	0	0	0	0	0	0
4932411G14Rik	chr13:59827285-59833113	0	0	0	0	0	0	0	0	0	0	0	0	0	0
4932411N23Rik	chrX:123346993-123350397	0	0	0	0	0	0	0	0	0	0	0	0	0	0
4932412H11Rik	chr5:3845172-3866596	0.0501609	0.00842345	0.00830818	0.0195117	0.0152313	0.0107314	0.0288596	0.0173515	0.062032	0.0183507	0.009456	0	0	0
4932414J04Rik	chr11:21394732-21411183	0	0	0	0	0	0	0	0	0	0	0	0	0	0
4932414N04Rik	chr2:68495940-68586522	0	0	0	0	0	0	0	0	0	0	0	0	0	0
4932415G12Rik	chr10:94136237-94151358	0.860074	0.779252	0.92744	0.84478	0.793712	0.748162	1.06888	2.18127	1.22818	2.3666	1.82788	1.12155	1.28793	1.30725
4932415M13Rik	chr17:53863075-53865058	0	0	0	0	0	0	0	0	0	0	0	0	0	0
4932416H05Rik	chr2:129624104-129627195	0.262201	0.236971	0.309579	0.212035	0.329591	0.356587	0.411436	0.556398	0.446739	0.547652	0.668766	0.276885	0.378755	0.630446
4932418E24Rik	chr2:26127166-26150077	0.00555327	0	0	0	0.00671312	0	0.00710636	0	0	0	0	0	0	0
4932425I24Rik	chr16:38297839-38341946	0.0307528	0.0195868	0.063688	0.120728	0.107229	0.19508	0.714311	0.364671	1.07496	0.35932	0.213089	0.0578245	0.0939882	0.0914402
4932429P05Rik	chrX:86997606-87000830	0	0	0	0	0	0	0	0.00823702	0	0	0	0	0	0
4932435O22Rik	chr11:114274718-114310174	0	0	0	0	0	0	0	0	0	0	0	0	0	0
4932438A13Rik	chr3:36762027-36951955	3.63648	7.83717	6.26836	4.56438	4.20938	2.93487	3.64716	4.26551	2.98515	5.43904	4.23651	0.642119	1.11215	4.2574
4932438H23Rik	chr16:91054179-91069390	0.03379	0	0	0	0.0190761	0.0249515	0.0109689	0	0	0.0215716	0.065683	0.016701	0.013042	0
4932441B19Rik	chr13:65134365-65139312	0	0	0	0	0	0	0	0	0	0	0	0	0	0
4932441J04Rik	chr5:57961322-58109158	0	0	0	0.0791293	0	0	0	0.105317	0	0	0	0.0542447	0	0
4932443I19Rik	chr8:13705888-13743066	0	0	0	0	0	0	0	0	0	0	0	0	0	0
4933400A11Rik	chrX:166214309-166217567	0	0	0	0	0	0	0	0	0	0	0	0	0	0
4933400C05Rik	chr11:103069440-103079746	0	0	0	0	0	0	0	0	0	0	0	0	0	0
4933400F21Rik	chr1:91573081-91580467	0	0	0	0	0	0	0	0	0	0	0	0	0	0
4933401B06Rik	chrX:104737920-104739139	0	0	0	0	0	0	0	0	0	0	0	0	0	0
4933402E13Rik	chrX:59536673-59545253	0	0	0	0	0	0	0	0	0	0	0	0	0	0
4933402J07Rik	chr8:90087805-90113096	0	0	0	0	0	0	0	0	0	0	0	0	0	0
4933402N03Rik	chr7:138281860-138289797	0	0	0	0	0	0	0	0	0	0	0	0	0	0
4933402N22Rik	chr5:11918042-11922804	0	0	0	0	0	0.0230445	0	0.0180261	0	0	0	0	0	0
4933402P03Rik	chr11:69630067-69631942	0	0	0	0	0	0	0	0	0	0	0	0	0	0
4933403F05Rik	chr18:68419838-68459987	9.25699	18.079	13.1784	9.61062	9.08795	7.40574	7.20923	7.02417	9.68629	7.3855	7.85206	2.15235	2.82505	8.54916
4933403G14Rik	chr8:128193717-128197265	0.190309	0.138828	0.232211	0.184361	0.236808	0.167667	0.522848	0.613232	0.422674	0.517493	0.2899	0.264433	0.324065	0.56565
4933403O03Rik	chr10:57692726-57694761	0	0	0	0	0	0	0	0	0	0	0	0	0	0
4933403O08Rik	chrX:109352657-109357461	0	0	0	0	0.0146744	0	0.0347667	0.0156112	0.0539198	0	0	0	0.0202208	0
4933404M02Rik	chr2:70346875-70378941	0.0123401	0	0	0.0158456	0.045216	0.0191003	0.0822671	0.254959	0.14576	0.253427	0.307654	0.0874668	0.13967	0.0727408
4933404O12Rik	chr5:137395015-137412979	1.35917	1.94556	1.75983	1.32575	1.17982	0.728822	0.96582	1.00023	0.853834	0.945767	0.734645	0.756875	0.500558	1.41452
4933405L10Rik	chr8:108232202-108234068	0	0	0	0	0.0232358	0	0	0	0.0177872	0	0.0243822	0.0475974	0	0
4933405O20Rik	chr7:57854559-57855898	0	0	0	0	0	0	0	0	0	0	0	0	0	0
4933406F09Rik	chr14:8244986-8255199	0	0	0	0	0	0	0	0	0	0	0	0	0	0
4933406I18Rik	chr7:121458992-121558675	0.227401	0	0.097626	0.240218	0.166791	0.0711836	0.117027	0.0560913	0.0696441	0.119903	0.0611679	0.104118	0.0334678	0.044787
4933406J08Rik	chr2:122012007-122032129	0	0	0	0	0	0	0	0	0	0	0	0	0	0
4933406K04Rik	chr12:107923816-107954534	0	0	0	0	0	0	0	0	0	0	0	0	0	0
4933406M09Rik	chr1:136282516-136287560	0	0	0	0	0	0	0	0	0	0	0	0	0	0
4933407C03Rik	chr8:119780918-119985405	7.73861	6.33362	7.6772	10.1255	12.0264	8.11332	13.3919	16.787	10.5783	14.6008	10.5465	10.9327	14.6632	9.86111
4933407H18Rik	chr5:33721344-33762403	1.50896	1.82024	1.63928	1.95608	2.1849	1.78449	1.70092	2.09476	1.80888	2.38149	2.25261	0.545615	0.675938	1.73672
4933407K13Rik	chrX:72970796-73010038	0.223565	0.175629	0.28934	0.358788	0.405478	0.231982	0.264646	0.412749	0.310117	0.589786	0.410955	0.20691	0.221647	0.312847
4933407L21Rik	chr1:87825057-87828331	0	0	0	0	0.0215606	0.0544698	0.023563	0.0213393	0.141834	0.0240715	0	0.0406846	0.0331023	0
4933407P14Rik	chr11:104047640-104052480	0	0	0	0	0	0	0	0	0	0	0	0	0	0
4933408B17Rik	chr18:34739499-34757122	0.0356195	0.0435775	0.0174167	0	0.0780597	0.0232675	0.0305818	0.0554942	0.137456	0.161655	0.061221	0.0154752	0.0599105	0.0699953
4933409G03Rik	chr2:68420469-68454520	0	0	0	0	0	0	0	0	0	0	0	0	0	0
4933409K07Rik	chr4:42452732-42476567	0	0	0	0	0	0	0	0.00452669	0	0	0	0	0	0
4933409K07Rik	chr4:41902018-41925853	0	0	0	0	0	0	0	0	0.00384667	0	0	0	0	0
4933409K07Rik	chrUn_random:588638-612480	0	0	0	0	0	0	0	0	0	0	0	0	0	0
4933411G11Rik	chr5:143942695-143966747	0	0	0	0	0	0	0	0	0	0	0	0	0	0
4933411K16Rik	chr19:42126717-42128118	1.47965	2.5351	2.46791	2.90065	2.74226	1.42343	1.52808	1.58805	1.0974	2.89119	2.47922	0.434348	0.806744	1.72093
4933411K20Rik	chr8:47254909-47280944	3.5368	4.92364	4.05968	4.53614	4.88135	4.31717	4.23564	4.3128	4.16783	4.74384	4.85603	1.22152	1.68945	4.67551
4933412E24Rik	chr15:59846420-59848173	0	0	0	0	0	0	0	0	0	0	0	0	0	0
4933413G19Rik	chr6:128325527-128335162	0	0	0	0	0.0229765	0	0	0	0	0	0	0	0.0351588	0
4933415F23Rik	chr1:23107312-23109092	0	0	0	0	0	0	0	0	0	0	0	0	0	0
4933416C03Rik	chr10:115548719-115550973	0	0	0	0	0	0	0	0	0	0	0	0	0	0
4933417A18Rik	chr13:35016277-35045065	0	0	0	0	0	0	0	0	0	0	0	0	0	0
4933417G07Rik	chr3:55651026-55651987	0	0	0	0	0	0	0	0	0	0	0	0	0	0
4933421E11Rik	chr3:106487904-106539494	3.8799	2.95321	3.1201	2.60753	3.2471	2.37512	2.77695	3.99572	2.84363	5.06409	4.29249	1.66758	2.38669	4.27154
4933421I07Rik	chr7:49700831-49703450	0	0	0	0	0	0	0	0	0	0	0.017977	0	0	0
4933421O10Rik	chr4:33114113-33118298	0.689075	0.938629	0.618845	0.658243	0.489866	0.794142	0.754863	0.888622	0.925248	1.27664	1.33832	0.455967	0.381268	0.840861
4933422H20Rik	chr11:115301858-115309582	0.282375	0.0733196	0.379015	0.152818	0.0891676	0.0627812	0.400042	0.388493	0.12607	0.264013	0.264168	0.392226	0.427548	0.0821356
4933424B01Rik	chr6:146498153-146526357	6.8919	8.02725	6.62399	7.07787	6.8659	6.76398	6.84008	6.53789	6.94559	8.12057	7.58139	2.64652	3.01175	6.09757
4933425L06Rik	chr13:105872201-105911862	0	0	0	0	0	0	0	0	0	0	0	0	0	0
4933425O20Rik	chr2:130232257-130233530	0	0	0	0	0	0	0	0	0	0	0	0	0	0
4933426M11Rik	chr12:81891545-81981820	11.2758	12.6639	13.6183	26.7836	32.3254	25.3575	28.9848	30.3065	33.2159	27.8925	26.7892	15.9547	22.5096	25.132
4933427D06Rik	chr6:89046108-89060031	0	0	0	0	0	0	0	0	0	0	0	0	0	0
4933427D14Rik	chr11:71967598-72016873	0.951754	0.801676	0.916061	1.12489	1.08833	0.963213	1.14334	1.53752	1.37886	1.74217	1.69551	0.574159	0.958297	0.859757
4933427E11Rik	chr15:74539590-74540804	0.0337948	0.0180102	0.0866871	0.0891452	0.0834039	0.0259153	0.249953	0.234194	0.116362	0.219515	0.111851	0.283974	0.0988317	0.0345772
4933429O19Rik	chr14:49498547-49506787	0	0	0	0	0	0	0	0	0	0	0	0	0	0
4933430H15Rik	chr3:87540844-87552545	0.0217912	0.0046322	0.0137889	0.0164734	0.0157854	0.0266797	0.022807	0.0311445	0.0258041	0.00583809	0.0172064	0.0312216	0.0503314	0.00844617
4933430I17Rik	chr4:62186402-62209027	0.0477782	0.0319539	0.0313213	0.0981308	0.0563896	0.0883998	0.050562	0.0460036	0.0487684	0.152265	0.0381635	0.0220065	0	0.0181061
4933431E20Rik	chr3:107691767-107699131	0.860533	0.833887	1.10029	2.30982	1.72616	1.69751	2.92507	3.87967	4.44944	5.71718	4.45594	1.26252	1.7975	2.41932
4933432B09Rik	chr15:79440005-79489386	0.0503469	0.0837562	0.0829017	0.107044	0.11002	0.12989	0.108764	0.257196	0.205799	0.31529	0.254612	0.0821745	0.128666	0.144491
4933432I09Rik	chr16:18209778-18213956	0	0	0	0	0	0.0451308	0	0	0	0	0	0	0	0
4933433C11Rik	chr2:25068078-25070150	0	0	0	0.0193803	0	0	0	0	0	0	0	0	0	0
4933433P14Rik	chr12:106923561-106941267	4.02561	3.76982	4.42778	5.3844	6.38922	6.48639	7.64168	10.2445	7.28675	10.5337	11.5647	7.53698	8.69043	8.71514
4933434E20Rik	chr3:89856738-89866369	20.7892	12.6039	13.6541	13.9478	15.9742	17.1166	17.3331	20.7014	16.3957	21.9075	19.3918	23.3327	21.4176	19.1992
4933434I20Rik	chr8:85872370-85903301	0	0	0	0	0	0	0	0	0	0	0	0	0	0
4933436C20Rik	chr8:94849936-94880019	0.0545448	0	0.0368724	0	0.0230245	0	0.0241865	0.0446218	0	0.0255519	0.0484952	0.043899	0.0362764	0
4933436I01Rik	chrX:65173038-65174625	0	0	0	0	0	0	0	0	0	0	0	0	0	0
4933437F05Rik	chr12:88562072-88579551	0.0802448	0.184177	0.152521	0.0739046	0.153395	0.0864769	0.0381721	0.102696	0.0715203	0.17385	0.170957	0.0911671	0.0969434	0.0813796
4933439C10Rik	chr11:59319186-59324569	1.85478	0.792825	1.07348	0.983003	1.44457	1.38118	1.11775	2.18175	1.05993	1.48536	1.58784	1.99847	1.19583	1.61104
4933439F11Rik	chr11:102746482-102748045	0	0	0	0	0	0	0.0204433	0	0	0	0	0	0	0
4933439F18Rik	chr11:60230646-60258779	8.9318	11.2715	9.23153	7.19634	7.97423	5.82343	6.08349	7.05097	7.48077	6.85856	6.99359	3.52148	3.96816	6.93886
5031410I06Rik	chr5:26425207-26431854	0	0	0	0	0	0	0	0	0	0	0	0	0	0
5031414D18Rik	chr14:75415833-75452339	0.260098	0.195538	0.248578	0.623485	0.467448	0.78656	0.654304	0.910112	0.988818	1.00199	1.0274	1.13013	1.15252	0.419719
5031425F14Rik	chr2:166272950-166284270	0.168516	0.0671375	0.223028	0.224912	0.315567	0.353749	0.220275	0.589456	0.317159	0.470543	0.337167	0.304559	0.155261	0.0710919
5031426D15Rik	chr2:6843747-6849768	0	0	0	0	0	0.00540508	0	0.00868488	0	0	0.00478777	0	0.0102638	0
5031434O11Rik	chr3:51363678-51371038	0.102946	0.11177	0.146591	0.0915415	0.087027	0.377581	0.237988	0.344502	0.0343682	0.388937	0.235934	0.0813986	0.199992	0
5031439G07Rik	chr15:84776149-84818401	6.53923	7.69447	9.73842	8.01206	9.42961	8.26664	9.54538	10.3652	7.74486	10.3096	8.72817	8.68157	7.45511	7.09707
5033404E19Rik	chr1:187321184-187321893	0	0	0	0	0	0	0	0	0	0	0	0	0	0
5033406O09Rik	chr12:113180201-113182693	3.34113	5.50523	4.10439	4.19138	4.17909	7.28159	7.62516	6.68867	12.7799	8.39211	7.24248	6.21787	5.35372	5.94144
5033411D12Rik	chr13:16949309-17786599	19.694	26.2209	20.0743	18.9247	20.7319	20.8852	18.891	16.0174	21.7255	10.1053	16.1779	6.96249	9.0899	24.1683
5033414D02Rik	chr19:29423166-29436361	8.82517	3.67561	7.06065	15.791	13.7543	17.9696	20.6918	27.3791	22.2396	27.3137	22.979	22.2579	20.9365	17.5014
5133401N09Rik	chr13:58259009-58266054	25.3415	18.5348	22.477	25.2787	19.9514	29.2307	20.9578	19.8552	25.159	18.1625	21.2206	27.2448	23.2305	18.1651
5330413P13Rik	chr2:131645741-131673392	0	0	0	0	0	0	0	0	0	0	0	0	0	0
5330417C22Rik	chr3:108260986-108339440	0.26538	0.291473	0.38495	0.506972	0.489476	0.330128	1.14819	3.13724	1.47073	4.42789	3.28716	1.62507	2.58954	1.38972
5330426P16Rik	chr16:50726863-50732886	0.287749	0.299221	0.442147	0.501737	0.809432	0.44372	0.571031	0.99977	0.435249	1.00642	0.69512	0.258394	0.167332	0.102321
5330434G04Rik	chrX:102568332-102587093	0	0	0	0	0	0	0	0	0	0	0	0	0	0
5330437I02Rik	chr18:65857921-65911191	0.00536673	0	0	0	0	0.0170032	0.0150188	0.0475266	0.0113414	0.19728	0.066996	0.0245139	0.0194712	0.0214133
5330439B14Rik	chr6:142563114-142574982	0.0129525	0	0	0	0	0.0413879	0.0182112	0	0.0289517	0	0.0553223	0	0.0219753	0.0244066
5430402E10Rik	chrX:75233629-75238906	0	0	0	0	0	0	0	0	0	0	0	0	0	0
5430402O13Rik	chr6:50516641-50544864	1.29266	0.432508	0.545563	0.373544	0.514185	0.575076	0.785446	0.575372	0.759195	0.528601	0.934963	0.913894	0.398048	0.85073
5430405G05Rik	chr2:151527743-151533046	0.0178082	0	0.0335417	0	0	0	0.0924433	0	0.0638827	0.100434	0.0449042	0.133875	0.0733531	0.0747801
5430405H02Rik	chr2:156678138-156688681	0.898791	0.997235	0.714513	0.813034	0.966791	1.15707	1.22727	1.53847	1.37604	1.11951	1.44362	1.148	1.05158	0.890078
5430407P10Rik	chr2:6019545-6051231	4.77233	4.54893	5.97989	3.15091	4.51926	3.83677	3.04916	4.7266	2.80499	3.74363	6.6021	6.36113	5.67653	2.91428
5430411K18Rik	chr18:78135205-78231766	2.90803	4.62213	3.85675	4.71291	3.91496	3.36819	3.82566	4.60443	3.86143	3.70315	3.1838	1.3797	1.82228	2.92782
5430413K10Rik	chr2:154132979-154146378	0	0	0	0	0	0	0	0	0	0	0	0	0.0152606	0
5430416N02Rik	chr5:100849860-100858554	4.86351	4.0257	4.59257	2.48812	2.40755	3.71551	4.52912	5.18129	4.61845	3.90762	5.53473	3.43911	3.62208	1.6924
5430416O09Rik	chr4:43742905-43747406	0.126997	0.0755871	0.113689	0.127727	0.134644	0.12717	0.114587	0.352874	0.180022	0.243777	0.399102	0.119708	0.13545	0.200101
5430417L22Rik	chr2:118571497-118574543	5.80518	4.74167	4.27155	3.44744	5.19393	4.19442	4.4384	4.96591	5.01242	5.12569	5.2994	5.47203	6.49883	4.70457
5430419D17Rik	chr7:138317915-138394459	0	0	0	0	0	0	0.0079898	0	0.00593245	0	0	0	0	0
5430427O19Rik	chrX:83115611-83136838	0.100709	0.11116	0.155675	0.28917	0.312385	0.506903	0.470533	0.598054	0.558349	0.658492	0.965666	0.131839	0.131268	0.258189
5430435G22Rik	chr1:133585271-133610041	0.757366	0.51058	0.794631	1.56464	1.88567	2.95685	2.31589	3.13363	2.4102	4.05837	4.26576	1.53756	0.759261	0.687306
5430437P03Rik	chr8:73920753-73928671	39.1552	38.852	34.6837	36.0309	27.2996	33.6668	41.8103	41.2071	49.8083	39.3155	43.1855	61.9123	56.2122	31.0824
5530400C23Rik	chr6:133242233-133245808	0	0	0	0	0	0	0	0	0	0	0	0	0	0
5530601H04Rik	chrX:102236192-102265463	0.617619	0.694569	0.883666	0.709959	0.698066	0.533126	0.742393	0.942423	0.446963	1.22677	1.08951	0.218076	0.307301	0.408425
5730403B10Rik	chr16:4765460-4789935	23.1389	22.5378	23.5555	21.3766	24.5484	21.1992	19.2489	20.0347	21.1949	14.8662	26.0396	18.5446	19.0817	19.3617
5730408K05Rik	chr19:8962876-8963260	0.980342	1.88623	0.922923	0.956369	0.127934	0.93914	1.9501	1.29611	0.873758	2.7913	3.78117	0.763394	0.407667	0.649155
5730409E04Rik	chr4:126287097-126291615	2.72117	2.51362	2.79519	2.9654	1.73027	1.69677	2.63672	4.26304	2.79305	4.58639	3.3555	1.98737	2.99584	2.42704
5730416F02Rik	chrX:106196823-106197635	0.0261383	0	0	0	0	0	0	0	0	0	0	0	0	0
5730419I09Rik	chr6:142959439-143048627	1.05942	1.40912	1.24513	1.93743	1.58298	1.52256	1.91728	2.87658	1.67401	2.81543	2.37613	0.898125	1.22306	1.81214
5730422E09Rik	chr5:149931140-149995639	0.0330375	0.0123708	0	0	0.0411989	0.0173383	0.030289	0.0137031	0.0114272	0	0	0.0251565	0.0202547	0.0215959
5730437N04Rik	chr17:5410863-5440260	54.449	42.2756	45.461	36.5652	31.6875	36.8678	43.5854	41.1009	42.5112	44.9169	52.3619	61.9587	52.2816	43.5327
5730455O13Rik	chr19:38262968-38298622	11.9991	9.27253	8.86247	8.03489	8.58586	8.78153	7.97292	7.8389	8.3677	7.3335	5.95397	3.75303	4.12821	7.96159
5730455P16Rik	chr11:80173993-80191517	3.96762	5.46066	5.03636	5.39643	6.31528	5.80177	5.69078	6.3702	5.53787	5.93171	6.15457	1.14269	1.44723	6.22971
5730469M10Rik	chr14:41807028-41827064	48.2853	54.1684	52.1221	54.5377	44.0946	41.591	42.3464	43.2986	44.617	40.3592	41.5191	23.8342	31.9074	45.2261
5730494M16Rik	chr18:25285723-25327378	2.04973	1.97822	1.88933	1.80442	1.55872	1.3619	1.64054	1.75521	1.74813	2.3374	1.84225	1.7369	1.30242	1.66882
5730494N06Rik	chr2:132065227-132073524	12.261	11.6296	11.1276	11.7395	14.5012	14.3465	12.3936	12.3314	12.2288	13.1355	12.2721	12.3605	10.4038	13.0896
5730507C01Rik	chr12:18521351-18542057	0.141415	0.113048	0.0925113	0.0540379	0.20713	0.14776	0.162208	0.0974866	0.0605856	0.166589	0.139128	0	0.0236872	0.0432746
5730508B09Rik	chr3:127572605-127599241	2.56948	1.66051	1.5905	2.31953	2.13664	2.55685	2.91504	2.62606	3.09298	2.54686	2.58395	1.08254	1.38712	1.97433
5730522E02Rik	chr11:25516845-26110576	0.0910561	0.11238	0.0798735	0.129316	0.111742	0.150506	0.0556837	0.0497166	0.0148693	0.107199	0.131066	0.0273033	0.0425408	0.0994993
5730528L13Rik	chr4:48552817-48574792	0.221679	0.163452	0.232991	0.546919	0.44902	0.543369	0.831962	1.94676	1.21192	2.36702	1.52839	0.70305	1.42009	0.592544
5730559C18Rik	chr1:138110107-138130841	0	0.0285545	0.0351335	0.0177079	0.00919306	0.0557318	0.177777	0.821456	0.421297	3.34145	1.8939	0.871138	2.01539	0.371607
5730577I03Rik	chr9:20411918-20421715	0.0356414	0.0179857	0.0358531	0.0204992	0.0521802	0.0355455	0.0619654	0.120308	0.0578181	0.110076	0.103585	0.12115	0.0581161	0.152291
5730590G19Rik	chr7:86805081-86843031	0.00472834	0.00263172	0.0337823	0.0799198	0.0537682	0.0807337	0.107863	0.217901	0.144724	0.267127	0.0538404	0.0647472	0.0605005	0.0182355
5730601F06Rik	chr9:20299512-20325863	2.98459	4.31972	4.6983	4.31116	4.36484	3.73373	4.94353	5.95282	4.11782	7.22728	5.2952	1.03588	1.96839	4.97254
5830403L16Rik	chr1:155696671-155698325	0.0134818	0.0612865	0.107361	0.0372299	0.0516759	0.0645263	0	0.0344665	0.0141946	0.0385228	0	0.0299852	0.0478141	0.0813417
5830405N20Rik	chr10:129759907-129799698	0.0684474	0.0330936	0.109371	0.128867	0.272027	0.318384	0.172008	0.342771	0.315939	0.349295	0.619793	0.199284	0.143602	0.12723
5830411N06Rik	chr7:147433199-147485690	0	0.0069173	0.00696429	0.0166726	0.0245992	0.0202122	0.0263216	0.0621841	0.0314643	0.0538584	0.120336	0.115494	0.109265	0.0262886
5830415F09Rik	chr4:46389846-46402295	2.66902	2.21836	2.64178	1.98958	2.82502	2.53562	2.61461	2.23992	2.51983	2.5268	2.78693	3.05914	3.17871	1.79667
5830416P10Rik	chr19:53515701-53539286	0.060218	0.0140958	0.0349587	0.0661473	0.046284	0.118779	0.0341593	0.119885	0.0914608	0.0561241	0.0681204	0.0445386	0.0774151	0.0431425
5830417I10Rik	chr3:88580978-88633293	1.01041	1.43577	1.28353	1.4775	1.42696	1.16308	1.28257	1.68355	1.34951	1.745	1.24295	0.976436	1.14234	1.05346
5830418K08Rik	chr9:15121357-15162232	0.834809	1.0393	1.0285	1.1676	1.32948	1.1168	1.37724	1.82702	1.37152	2.0442	1.36638	0.276006	0.431474	1.01741
5830432E09Rik	chr7:142840139-142843997	0.101508	0.0275191	0.0136932	0.0486469	0.172281	0.198208	0.152461	0.244423	0.126782	0.187468	0.187412	0.0594203	0.0728869	0.0991237
5830433M19Rik	chr4:94166769-94223487	1.85057	1.98021	1.92881	1.70825	2.2377	2.35222	2.0846	2.21953	1.66562	3.17978	2.31886	0.375457	0.836337	1.77343
5930412G12Rik	chr5:129085004-129106562	0	0	0	0	0	0	0.0100428	0	0	0.0310963	0	0	0	0.0147846
5930416I19Rik	chr6:128307017-128312915	3.74081	2.28799	3.07388	3.38616	3.41455	3.43336	3.67161	5.58516	4.77953	7.87106	6.1289	7.83281	8.95409	5.48488
5930434B04Rik	chr2:26865485-26876609	16.4614	14.4572	14.9303	16.5459	12.5755	11.4171	14.2103	15.9048	11.1922	16.4628	12.8357	18.3654	19.2572	12.9708
6030405A18Rik	chr3:54700990-54719809	0	0	0	0	0	0	0	0	0.00672001	0.00918811	0.00885659	0.0291696	0.023067	0
6030408B16Rik	chr15:101123642-101127857	0	0	0.011623	0	0	0.0327802	0.0144169	0	0	0	0.0287538	0.0237457	0	0
6030419C18Rik	chr9:58336409-58347549	0.0289785	0.00911345	0.0267648	0.0111839	0.02378	0	0.0714816	0.483712	0.15253	2.19176	1.12326	0.443297	0.223432	0.115996
6030422M02Rik	chr1:9898718-9931035	0.0445337	0	0.018433	0.0219379	0.00929476	0.0371687	0	0.0298045	0.00856493	0.0864581	0.0219133	0.0485333	0.0250554	0.0297755
6030429G01Rik	chr7:4474558-4484044	0.136487	0.0385637	0.187981	0.395016	0.243026	0.263676	0.362953	0.608915	0.739747	0.843207	0.927729	0.749101	0.885185	0.215649
6030446N20Rik	chr18:12140447-12279962	2.31873	1.44885	2.17272	3.05066	2.43819	1.97151	2.19857	2.51811	2.22415	2.4345	2.59254	1.42751	1.72401	1.87017
6030458C11Rik	chr15:12737931-12754412	4.96027	5.65587	6.39341	6.26293	6.1617	6.03487	6.91368	6.79036	5.62838	6.74338	4.77694	2.93362	3.46797	5.33191
6030468B19Rik	chr11:117658973-117668622	0	0	0	0.0253003	0.0260937	0	0.0265723	0.0961737	0.0577765	0.0832705	0.158829	0.0993011	0	0
6030498E09Rik	chrX:36125956-36315865	0.0169462	0.0418102	0.020844	0.0728921	0.103952	0.0562247	0	0.0221952	0.058703	0.0242323	0.0487551	0	0	0.0334622
6230400D17Rik	chr14:21521233-21522321	0.0226567	0.130846	0	0.131061	0.0594349	0.0374809	0.0331588	0.0917806	0.0986856	0.0698746	0.293653	0.0518369	0	0.0481012
6230409E13Rik	chr4:21858472-21928608	0.00394001	0.0143248	0.0191625	0.0426119	0.0495972	0.0843385	0.0810448	0.182827	0.0997523	0.201277	0.177649	0.056565	0.118122	0.0598135
6230427J02Rik	chr9:107886554-107888247	0.555968	0.447638	0.618039	0.931853	0.726016	0.620873	1.27495	1.16627	1.13388	1.63363	0.687328	1.14063	1.12431	0.372442
6330403A02Rik	chr1:182364365-182413635	0.0499727	0.0377243	0.0293401	0.0744754	0.061486	0.0779369	0.0929419	0.173214	0.093198	0.226393	0.201224	0.0812443	0.0724587	0.0833294
6330403K07Rik	chr11:70845442-70847119	0.0140182	0.0147639	0.0290966	0.108391	0.105401	0.240062	0.0558817	0.0686394	0.0687643	0.0589351	0.148618	0.0664984	0.134367	0.0566924
6330406I15Rik	chr5:150214380-150234278	0.207699	0.0720554	0.0714925	0.178367	0.21815	0.436626	0.277791	0.204238	0.219634	0.415455	0.515323	0.193289	0.119211	0.229957
6330407A03Rik	chr4:3642110-3643953	0	0	0	0	0	0	0	0.01475	0	0	0	0	0.0174005	0
6330407J23Rik	chr10:28863801-28919434	0	0	0	0	0	0	0	0	0.00982644	0	0	0.0135614	0	0.0105526
6330408A02Rik	chr7:13844315-13864070	0.954818	0.58632	0.955816	0.726432	0.639553	0.550496	0.890124	1.49554	1.00498	2.01453	1.53015	0.926502	1.1887	1.02711
6330409N04Rik	chr14:62153141-62175723	17.3274	19.8282	15.2405	16.3092	15.1594	18.537	17.5172	15.8212	21.6913	16.9001	18.4976	6.91538	7.98175	19.2122
6330416G13Rik	chr4:63221393-63247387	2.37676	2.39605	3.20581	3.52444	2.99919	4.20579	4.9832	5.37245	4.632	6.44593	5.63198	4.99205	4.73622	2.88064
6330439K17Rik	chr2:144296292-144353134	0.0931754	0.0839293	0.143552	0.150926	0.121505	0.0633711	0.127695	0.167616	0.1093	0.248309	0.165487	0.0393929	0.0973288	0.137121
6330503K22Rik	chr7:125856124-125880532	0.896253	1.48734	1.06378	1.36029	1.80026	1.14129	1.49698	1.62064	1.58238	1.95443	1.27583	0.292965	0.460652	1.4902
6330512M04Rik	chr7:149512014-149558164	0.0178525	0.0201308	0.0403251	0.0403087	0.0150242	0.0378271	0.0666482	0.0675786	0.0870722	0.0761181	0.0580737	0.0682135	0	0.0362502
6330527O06Rik	chr2:135883662-135895653	0	0	0	0	0	0	0	0	0	0	0	0	0	0
6330545A04Rik	chr4:140769870-140776029	0.132149	0.19149	0.187563	0.13204	0.200813	0.401439	0.275321	0.378942	0.178789	0.58057	0.561249	0	0.0506576	0.102739
6330549D23Rik	chr3:96410584-96433742	0.657844	0.849128	0.914771	1.08343	0.955021	1.01559	1.15882	1.49331	1.30238	1.46723	0.978563	0.863607	1.30453	1.27867
6330577E15Rik	chr19:47806245-47810078	22.9146	24.9318	21.1569	20.3069	19.478	19.9636	16.7803	22.0873	24.17	25.0863	20.3018	14.0847	17.1484	19.3279
6330578E17Rik	chr1:37473929-37486948	29.1743	38.5109	30.8631	29.9839	32.4831	32.3037	29.8838	32.1762	31.7626	30.8716	29.5053	15.0127	19.0109	31.9106
6430411K18Rik	chr12:110829746-110831063	0	0	0	0	0	0	0.0202219	0.092941	0.0460705	0	0	0.0347726	0.0282065	0.0294422
6430527G18Rik	chr12:88221652-88225764	4.37396	3.00901	2.53274	4.73965	4.75491	3.69824	4.33392	7.27336	3.73213	5.92654	6.2592	5.32082	10.1388	4.5188
6430531B16Rik	chr7:147158201-147164654	0	0	0	0	0	0	0.0437503	0.0802982	0	0.0230872	0.260459	0.0838374	0.137285	0
6430548M08Rik	chr8:122638051-122689207	0.986382	2.3732	1.84867	2.96298	2.5825	2.06265	2.96132	2.9066	2.80355	2.19728	2.10541	1.90634	1.61385	1.45011
6430550D23Rik	chr2:155826178-155833713	0.584213	0.249931	0.277085	0.366078	0.538881	0.604906	0.626417	0.339385	0.494559	0.50509	0.3535	0.368509	0.104039	0.582143
6430562O15Rik	chr13:100180790-100182781	0.0869253	0.0957307	0.0953779	0.141557	0.121339	0.0848652	0.102759	0.263456	0.177476	0.177291	0.236682	0.0507233	0.0824849	0.191049
6430571L13Rik	chr9:107242970-107252014	0.379764	0.255753	0.493816	0.563698	0.233834	0.352181	0.607112	0.632887	0.499171	0.655256	0.339098	0.275973	0.846807	0.284948
6430573F11Rik	chr8:37552244-37576067	1.20211	3.0093	2.59871	0.82288	1.14343	1.1847	0.98374	1.8129	1.86534	1.82663	1.75072	1.01578	0.677927	1.78402
6430598A04Rik	chr5:138172190-138181226	0.0483787	0.0419794	0.098334	0.0703403	0.0459233	0.0160703	0.129241	0.249275	0.0973491	0.238821	0.249224	0.137821	0.191722	0.0107298
6430704M03Rik	chr4:56973007-57003263	0	0	0	0	0	0	0	0	0	0	0	0	0	0
6530401D17Rik	chrX:132567905-132569485	0	0.0326043	0.015862	0	0	0	0	0.055651	0	0	0	0	0.0954399	0
6530401N04Rik	chr12:53098493-53107488	4.47993	4.04362	4.59521	4.11118	3.37456	4.13841	4.10254	4.27039	4.64458	3.63349	4.28553	2.71581	2.09886	3.60992
6530402F18Rik	chr2:29100635-29108513	0.249996	0.267599	0.347757	0.611259	0.623751	0.55081	0.629102	0.911556	0.684277	1.06808	0.848125	0.455269	0.658586	0.627667
6530411M01Rik	chr17:9340583-9360887	0	0	0	0	0	0	0	0	0	0	0	0	0	0
6530418L21Rik	chr3:105507516-105523760	0.0605402	0.0587233	0.0261017	0.637034	0.822907	0.648773	1.42112	1.13187	0.97641	0.254456	0.0970137	0.0345523	0.0414337	0.0672144
6720401G13Rik	chrX:47908920-47988435	4.77982	3.22263	3.10626	4.34929	5.5574	4.16342	4.3143	6.41762	4.3013	7.36108	6.10069	3.57338	4.56061	4.99584
6720456B07Rik	chr6:113554765-113566945	80.7611	62.1647	65.929	66.5407	67.6217	67.9986	69.0455	78.4915	77.4874	88.1937	91.3869	111.355	94.2533	71.7553
6720456H20Rik	chr14:49066026-49134834	4.16303	6.83023	6.18945	6.15035	6.51922	6.03881	6.45981	8.27732	8.21209	9.25264	7.11942	3.96956	4.59008	7.90461
6720463M24Rik	chr14:99445595-99473326	0.244137	0.343661	0.308789	0.568364	0.280748	0.451933	0.479788	1.05541	0.672947	0.861378	0.625547	0.304553	0.422463	0.302943
6720489N17Rik	chr13:62704374-62725542	0.164081	0.045696	0.126505	0.245392	0.438647	0.219327	0.437615	0.647092	0.207716	0.707705	0.33832	0.0138199	0.0209736	0.194227
6820408C15Rik	chr2:152241322-152270064	0.0101195	0	0.0101145	0.0124157	0	0.0455118	0.0129701	0.0238704	0	0	0	0.0248635	0	0
6820431F20Rik	chr8:19863863-19893010	0.424095	0.513361	0.531489	0.563751	0.561225	0.639876	0.661485	0.704555	0.625639	0.806677	0.815429	0.328101	0.47777	0.506215
6820431F20Rik	chr8:19991155-20020278	2.40626	2.63196	2.60731	2.91679	4.31517	3.67505	3.73454	4.76498	3.9134	4.76403	3.64189	2.4419	3.26769	5.56184
7420426K07Rik	chr9:98803537-98805041	0	0	0	0	0	0	0	0	0	0	0	0	0	0
7420461P10Rik	chr1:164577373-164588350	0	0	0	0	0	0	0	0	0	0	0	0	0	0
7530420F21Rik	chr1:151923790-151946896	0	0	0	0	0	0	0	0	0	0	0	0	0	0
8030411F24Rik	chr2:148607744-148611672	0	0	0	0	0	0.0677586	0.0580463	0	0	0	0	0	0	0
8030462N17Rik	chr18:77872019-77952749	2.37428	3.5176	3.4002	3.24066	4.02646	2.92762	2.93034	3.0628	3.00305	3.10406	2.78755	0.700946	1.43025	2.77993
8430406I07Rik	chr2:144096770-144106965	4.74528	4.90704	4.66435	4.14753	3.53193	2.65399	3.88339	3.81989	3.75202	3.93211	3.88366	1.52831	1.85473	3.13468
8430408G22Rik	chr6:116600701-116602865	129.411	103.747	171.459	92.816	134.995	93.4294	35.9728	75.2352	28.9069	41.218	79.0849	107.907	214.373	127.553
8430410A17Rik	chr6:87863969-87886607	7.38466	6.47363	6.03778	6.29299	7.07621	8.81661	7.53342	7.80738	10.3957	11.6567	9.46488	13.7442	13.4993	10.4588
8430410K20Rik	chr9:4383536-4386869	11.2757	11.4632	11.7104	11.1009	11.1969	10.1277	13.2062	15.635	11.152	15.3915	13.7873	4.4872	6.34669	12.8142
8430419L09Rik	chr6:135148004-135186258	9.27154	9.52619	10.011	14.4778	11.3873	10.3962	11.466	13.3406	14.0025	12.4189	13.4067	12.0576	11.8405	15.8592
8430427H17Rik	chr2:153233196-153355707	0.263815	0.309766	0.279574	0.480497	0.403629	0.307479	0.881722	1.65605	1.35449	2.36407	1.16706	0.730215	1.21313	1.06004
8430429K09Rik	chr11:3352439-3379834	0.131229	0.0693994	0.0682477	0.168349	0	0.0674358	0.0581751	0.0532251	0.107161	0.0299896	0.0875665	0.0512132	0	0
8430431K14Rik	chr19:31288032-31290886	0	0	0	0	0	0	0	0	0	0	0	0	0	0
9030025P20Rik	chr17:15115827-15128541	0.206146	0.15463	0.0769219	0.131033	0.105537	0.212055	0.106497	0.108536	0.318095	0.362069	0.213604	1.50948	1.19119	0.4844
9030224M15Rik	chr10:40403087-40530889	0.0753829	0.0445606	0.0430946	0.0558818	0.0558057	0.134004	0.155768	0.235616	0.139252	0.509307	0.806826	0.189719	0.0941854	0
9030409G11Rik	chr4:141658304-141795316	0.221678	0.282924	0.273017	0.468669	0.433781	0.485137	0.860303	1.15092	0.896662	0.878434	0.805973	1.06834	1.08837	0.855309
9030418K01Rik	chr2:178149238-178156866	0.0507451	0.0638121	0.19768	0.23879	0.268415	0.366975	0.359292	0.326648	0.294077	0.529081	0.661078	0.257552	0.17555	0.331478
9030425E11Rik	chr9:40494046-40592129	0.364018	0.332995	0.404744	0.487549	0.557477	0.533805	0.684489	3.05868	1.16449	3.6119	4.11986	0.58098	0.728945	0.864404
9030612E09Rik	chr10:42894509-42896368	0.0117223	0	0	0.0156057	0.0148012	0.0183773	0.048366	0.0890622	0.0710524	0.0170543	0.160077	0.082356	0.0219373	0.0482183
9030617O03Rik	chr12:102017332-102110820	18.8005	13.8137	18.2905	65.2759	66.9411	56.945	79.1113	69.1721	84.1129	39.1217	28.4187	26.6805	28.8944	34.3465
9030619P08Rik	chr15:75258035-75262259	125.841	6.68166	94.8737	107.632	129.307	26.0656	178.92	91.9384	21.4426	40.1501	45.6174	45.4311	92.9661	65.8576
9030624J02Rik	chr7:125883784-125985005	9.07229	10.2913	10.7072	11.9778	10.2274	9.78166	9.88191	13.1906	13.9798	15.8556	11.6219	14.7075	15.4753	9.61384
9030625A04Rik	chr14:77424007-77436424	7.65847	3.37162	7.53066	9.44338	9.67	9.43827	13.7404	13.8767	12.5701	16.6541	13.8311	4.99534	7.1424	7.40167
9130008F23Rik	chr17:41012430-41017507	0.124005	0.0615564	0.161744	0.197712	0.286268	0.271932	0.505165	1.54525	0.68435	1.50427	1.41128	0.222502	0.314755	0.324341
9130011E15Rik	chr19:45892633-46072978	2.32457	3.52617	3.2199	3.44435	3.55692	3.1716	3.85957	4.48647	3.86482	4.5321	3.43647	2.54372	2.84771	3.37673
9130011J15Rik	chr8:75089096-75094947	30.1727	24.7011	27.8392	25.1275	27.6023	28.545	28.771	28.9891	26.0706	32.8095	34.0046	39.4943	34.3764	31.1973
9130017N09Rik	chr10:79283765-79293197	0.0920571	0.148993	0.25754	0.648804	0.348708	0.411721	1.23721	2.86988	1.92234	5.31974	4.27874	7.00133	8.21654	5.18456
9130019O22Rik	chr7:134525773-134530680	0.713828	0.698085	0.822116	0.829215	0.91461	0.809381	1.34551	1.14892	1.29042	1.22448	1.59228	0.968122	1.24847	1.08616
9130019P16Rik	chr6:54219674-54380215	0	0	0	0	0	0	0	0.00545644	0.00451478	0.0608301	0.0298075	0.0196885	0.00781856	0
9130023H24Rik	chr7:135377964-135381545	1.50777	0.988842	1.30011	1.57058	1.34038	1.23302	2.1578	1.98367	1.32404	2.28015	1.34272	1.26443	1.33181	1.53974
9130024F11Rik	chr1:57028312-57032040	0.0196195	0	0.0215814	0	0	0	0.00949735	0.00883022	0	0.0101308	0.0185579	0	0.0119668	0.0142051
9130204L05Rik	chr3:90892058-90894727	0	0	0	0	0	0	0	0	0	0	0	0	0	0
9130206I24Rik	chr4:114581893-114593723	0.0064711	0.0213776	0.00697699	0.0421178	0.00782142	0.050879	0.034663	0.0794329	0.0657628	0.150473	0.112659	0.0453948	0.0362776	0.0756605
9130209A04Rik	chr18:47612321-47630522	0	0	0	0	0	0	0	0	0	0	0	0	0	0
9130230L23Rik	chr5:66379166-66395524	0.0538548	0.0148229	0	0	0	0	0	0.0326268	0.0816627	0.0364275	0	0	0.0763284	0
9130401M01Rik	chr15:57853826-57865849	13.143	11.528	10.0989	8.33719	6.6188	10.3509	12.1485	12.8717	14.4767	13.7778	15.2735	17.639	15.5069	10.2656
9130404H23Rik	chr17:66904591-66943962	0	0.0217569	0.0213845	0.0130336	0.0244759	0	0.0404964	0.0366469	0.0402065	0.013831	0.147093	0.0234748	0.0569242	0
9130409I23Rik	chr1:182981367-182990798	2.82602	7.9648	3.31687	3.79072	5.65631	11.036	4.54467	8.42669	7.45584	9.37235	6.69482	2.24826	1.60226	5.91525
9230102K24Rik	chr10:110037705-110053017	0.0151115	0.0365268	0	0	0.0184386	0	0.0213356	0.0192225	0.0508903	0	0	0	0	0
9230104L09Rik	chr2:148672449-148676670	0	0	0	0	0	0	0	0.0379738	0	0	0	0	0	0.0578547
9230105E10Rik	chr7:111487267-111501872	5.4396	3.43123	5.75225	6.22332	6.09149	6.38541	4.00452	8.09391	4.69286	8.13508	5.51008	2.71394	3.97805	5.86239
9230107M04Rik	chr7:14140214-14156416	0	0	0	0	0	0	0	0	0	0	0	0	0	0
9230110C19Rik	chr9:8021671-8042823	0.249502	0.123712	0.292681	0.200732	0.157421	0.267861	0.513836	0.662344	0.515095	0.963688	1.15231	0.451747	1.02537	0.970756
9230110F15Rik	chr9:35645913-35651735	0	0	0	0	0	0	0	0	0	0	0	0	0	0
9230113P08Rik	chr9:35716007-35718381	0	0	0	0	0	0	0	0	0	0	0	0	0	0
9230114K14Rik	chr5:52581919-52589223	0.422241	0.501496	0.456445	1.03224	1.1531	0.62832	1.2356	1.26	0.675081	0.645687	0.33382	0.086444	0.0661614	0.566482
9230115E21Rik	chr9:51647597-51683990	0	0	0	0	0	0	0	0	0	0	0	0	0	0
9230116N13Rik	chr1:138308492-138312096	0.117365	0.104613	0.0622919	0.0243407	0.110578	0.17267	0.248194	0.191238	0.144323	0.283707	0.237771	0.05864	0.092771	0.0345144
9330020H09Rik	chr15:98397754-98401295	0.440431	0.389501	0.326733	0.193004	0.283356	0.289056	0.245793	0.261232	0.341368	0.303218	0.479323	0.254429	0.230548	0.16212
9330111N05Rik	chr13:81103334-81218856	0	0	0	0	0	0.0439576	0.0190961	0	0	0	0.0387184	0	0	0
9330129D05Rik	chr5:122048289-122068947	2.61714	2.67708	2.41819	2.91564	2.47879	2.73826	4.23696	4.7687	3.93254	5.11268	3.66619	5.46129	3.89844	2.73174
9330133O14Rik	chr8:124969167-124975222	0	0	0	0	0.0119383	0	0.0387528	0.0344967	0	0	0	0	0	0
9330151L19Rik	chr12:70298197-70300855	1.77914	1.72102	0.859919	1.03204	1.02593	1.00512	1.08364	1.20205	1.42092	1.59783	1.74827	0.829696	0.81465	0.980081
9330158H04Rik	chr6:36283137-36338234	0	0	0	0	0	0	0	0	0	0	0.00929326	0	0	0
9330159F19Rik	chr10:28931448-28950585	0	0	0	0	0	0	0.00500223	0	0	0	0.00496431	0	0	0
9330175E14Rik	chr8:96957026-96959003	0.272325	0.105329	0.149803	0.413395	0.386885	0.469932	0.184838	0.3849	0.307907	0.638858	0.66228	0.0923406	0.197838	0.377836
9330176C04Rik	chr9:119129608-119140810	0.134607	0.0430992	0.114876	0.0348828	0.0503864	0.08328	0.0361809	0.032864	0.0673168	0.0187378	0.0179758	0.064195	0.0520987	0.0270379
9330182L06Rik	chr5:9266192-9480717	0.242049	0.128646	0.192098	0.156038	0.08462	0.08154	0.0985888	0.153457	0.0941779	0.113569	0.0925223	0.0170375	0.00657547	0.0451348
9430007A20Rik	chr4:144109724-144119256	0	0	0	0	0	0	0	0	0	0	0	0	0	0
9430008C03Rik	chr2:158179435-158187258	2.06143	2.01667	2.26103	2.64389	2.31161	2.07755	2.62966	2.50365	2.51377	3.49654	2.86316	2.62399	3.16059	2.64983
9430015G10Rik	chr4:155484106-155501372	1.84449	1.68666	1.96592	2.2405	2.24644	1.73883	1.81645	2.71693	2.66689	3.51184	2.19	1.39252	1.95229	1.6605
9430016H08Rik	chr1:57463391-57472802	14.2914	11.2911	11.7844	12.2568	12.5697	15.0262	14.2075	13.4357	14.4945	12.9745	12.8133	13.8807	12.3319	16.3013
9430020K01Rik	chr18:4634926-4682867	1.42297	1.74264	2.45385	2.23031	2.57123	1.73858	3.08277	3.62983	2.34161	5.03744	3.90179	1.1796	2.12128	2.69823
9430021M05Rik	chr2:162486898-162500940	0.00909749	0	0	0	0	0	0	0	0	0	0	0	0	0
9430023L20Rik	chr15:101114731-101121365	45.4157	34.6176	35.8631	22.3672	17.2838	20.9395	22.2864	27.9535	27.9842	25.9525	28.3312	34.3366	32.2219	26.785
9430031J16Rik	chr1:81073891-81268226	0	0	0	0	0	0	0	0	0	0	0	0	0	0
9430038I01Rik	chr7:144567251-144602439	7.03787	3.28911	5.21086	4.11329	4.05561	3.49006	4.63901	3.95339	3.94321	3.73333	5.22849	2.71701	3.17476	4.01096
9430041J12Rik	chr7:4025726-4072330	0	0	0	0	0.0104255	0.0131366	0	0	0	0	0.0229662	0	0	0
9430060I03Rik	chr1:94830119-94847167	0.0303204	0.0462513	0.0149663	0	0	0.0464038	0.0604845	0.0371904	0.04304	0.0649777	0.119999	0.0372813	0	0.0310154
9430070O13Rik	chr1:158295059-158330121	0.0265464	0	0	0.0123348	0.0106923	0.0289277	0.0125423	0.0340607	0.0394314	0.0123048	0.0125168	0	0	0
9430076C15Rik	chr6:53237288-53347210	0	0	0	0	0.014538	0.018652	0	0	0.00623826	0.0164898	0.0328607	0.013525	0	0
9430083A17Rik	chr13:51193106-51196096	0.233282	0.177328	0.167903	0.144562	0.085784	0.188987	0.272927	0.257164	0.322513	0.26547	0.156097	0.302104	0.118513	0.380971
9530002B09Rik	chr4:122366501-122382378	0	0	0	0	0	0	0	0	0	0	0	0	0	0
9530003J23Rik	chr10:116670808-116675737	0	0	0	0	0	0	0	0	0.0175546	0	0	0	0	0
9530008L14Rik	chr13:41858516-41942985	84.2715	65.9245	81.7121	52.5513	68.9628	70.6188	72.7133	47.3315	51.5271	45.3113	49.07	40.516	35.6242	51.8183
9530009M10Rik	chr1:136676299-136700175	0.0373801	0.0705925	0.0860239	0.146319	0.225254	0.155232	0.118979	0.279349	0.100922	0.24112	0.265723	0.0262329	0.101466	0.159466
9530026P05Rik	chr6:92890575-93061743	0.112255	0.166579	0.0828948	0.137386	0.0877297	0.187453	0.344552	0.27944	0.314067	0.240625	0.441799	0	0.0736834	0.372702
9530036O11Rik	chr5:28793523-29045749	0	0	0	0	0	0	0	0	0	0.00789611	0.00835306	0	0	0
9530053A07Rik	chr7:28914484-28949830	0.00451169	0.00236592	0.00234632	0	0.0055861	0.0104126	0.0296601	0.0590623	0.0553244	0.0522231	0.0650721	0.0661598	0.09903	0.00895907
9530059O14Rik	chr9:122481618-122489765	0	0	0	0	0	0	0	0	0	0	0	0	0	0
9530068E07Rik	chr11:52209929-52222225	72.2774	71.3449	76.3617	60.9327	79.4137	73.1919	76.7558	95.5671	75.7574	98.1351	83.6128	77.3196	90.654	85.2307
9530077C05Rik	chr9:22216020-22249123	0.0508775	0.0380363	0.102911	0.135993	0.114137	0.119457	0.349841	0.887838	0.654819	1.2262	1.16308	0.873679	0.602566	0.399626
9530082P21Rik	chr17:23886202-23891032	0.84894	0.669926	0.909318	1.96098	1.39254	1.42045	2.13601	2.74626	1.91858	2.49818	2.19456	1.70076	2.28148	1.57871
9530091C08Rik	chr9:68613152-68621129	0.00688534	0.00559054	0.00561532	0	0.0114348	0.00375603	0.00663798	0.0119284	0.00258683	0.00650914	0	0.00494044	0.00771473	0.00454268
9630013A20Rik	chr14:84858644-84876231	0	0	0	0	0	0	0	0	0	0	0	0	0	0
9630028H03Rik	chr2:135406265-135408956	0	0	0	0	0	0	0	0	0	0	0	0	0	0
9630033F20Rik	chr6:127035133-127059570	4.83409	4.31794	4.84883	5.25031	4.26705	4.37948	4.69706	4.12641	5.29437	3.76108	3.15387	2.3356	3.10193	4.43854
9830001H06Rik	chr2:156836177-156905001	0.310438	0.481427	0.496424	0.899965	0.93005	0.697729	0.971547	1.58082	0.910638	1.65928	1.03173	0.702377	0.869279	0.570597
9830107B12Rik	chr17:48262554-48283257	0	0	0.0115138	0	0.00596521	0.0543167	0.00682789	0	0.0100088	0.0198306	0.0205057	0.0106639	0	0.00962513
9930012K11Rik	chr14:70554211-70559309	0.40902	0.247058	0.488619	0.3938	0.299113	0.171724	0.323333	0.75967	0.604256	0.94853	0.495479	0.404951	0.478437	0.52014
9930013L23Rik	chr7:91081366-91235015	0	0.00251415	0.00500675	0.00901797	0.0113711	0.00722848	0.0124807	0.0141872	0.00705223	0.0127374	0.0187082	0	0.0181427	0.00914131
9930014A18Rik	chr15:60654519-60662955	0.13938	0.0417341	0.152625	0.154113	0.18025	0.0766941	0.406137	0.508489	0.253763	0.496765	0.30181	0.437811	0.342377	0.465641
9930021D14Rik	chr17:24610828-24612414	0.109128	0.0673721	0.0222971	0	0.0833275	0.0336472	0.0577591	0.0780038	0.0209906	0.0295755	0	0.0542898	0	0
9930021J03Rik	chr19:29788891-29880499	2.63299	4.54562	3.92455	4.04646	4.50981	3.1416	3.38509	4.25969	3.44932	4.85834	3.50881	0.718719	1.24117	3.86737
9930023K05Rik	chr19:56536126-56561219	0.0653662	0.0644525	0.0869047	0.354565	0.306836	0.375195	0.564187	3.24392	1.36462	2.12595	3.10077	0.686358	1.031	0.686012
9930032O22Rik	chr5:86914901-86947625	0	0	0	0	0	0	0.0319908	0	0.0327719	0.0105171	0	0	0	0
9930104L06Rik	chr4:124614291-124621905	1.95488	1.92265	2.4048	2.33306	2.86058	2.55329	2.83338	3.15044	2.3136	3.40036	3.22741	1.66501	2.53861	2.37166
9930111J21Rik1	chr11:48759651-48792883	0.137633	0.220553	0.377756	0.776423	0.838233	0.75735	0.589343	1.16034	0.483253	0.923818	0.780934	0.0279725	0.0641838	0.25329
9930111J21Rik2	chr11:48851161-48864744	0.00776851	0.00962764	0	0.0108261	0	0.0124755	0.0109697	0.0400702	0	0.0432218	0	0.0169118	0.0307277	0
9930111J21Rik2	chr11:48779318-48792900	0.00776652	0.00923083	0.0183727	0.0108246	0	0.0124718	0.010968	0.0297622	0.0256015	0.0648232	0.0328757	0.0845392	0.0132763	0.0150298
a	chr2:154839305-154876748	0	0	0	0	0	0	0	0	0	0	0	0	0	0
A030009H04Rik	chr11:69154270-69156149	0.397042	0.345965	0.344749	0.301428	0.34806	0.327488	0.259271	0.369463	0.523917	0.604487	0.419205	0.196646	0.0952567	0.223901
A130010J15Rik	chr1:194999662-195004026	3.02243	3.26334	3.19573	3.08898	4.19011	4.48216	3.25002	3.07671	4.22102	3.69217	3.83903	1.74142	2.3763	4.35773
A130022J15Rik	chr6:97060937-97098877	1.42231	2.51398	2.13518	2.37806	2.04895	1.65077	2.00891	3.15203	1.82392	3.9682	2.50061	0.667247	1.2893	2.38496
A130040M12Rik	chr13:62184506-62397849	0.112433	0.0820302	0.154692	0.251432	0.362042	0.426287	0.443761	0.615108	0.386828	0.498883	0.399564	0.0539448	0.0320606	0.275113
A130049A11Rik	chr3:103768458-103772239	0.0750641	0.121321	0.0607416	0.0317512	0.0697573	0.00876289	0.0939939	0.183219	0.162317	0.182438	0.301055	0.041623	0.0232763	0.132894
A1bg	chr15:60749143-60752825	55.0835	1.61053	162.863	93.3654	965.356	1.10771	947.934	573.087	0.814942	966.538	637.638	1808.88	1152.49	3.14604
A1cf	chr19:31943250-32023896	25.3103	59.3383	50.9209	37.334	56.9281	31.6133	33.9593	30.0291	32.1076	36.9627	28.4661	3.96075	5.08064	36.6635
A230020J21Rik	chr1:192849229-192853660	0	0	0	0	0	0	0	0	0.0151929	0	0	0.0422757	0	0
A230046K03Rik	chr10:83006685-83059218	4.73238	6.78427	6.00786	5.47867	7.13079	5.54561	5.90491	6.96065	5.54802	7.97016	6.49057	0.69798	1.18554	6.30328
A230050P20Rik	chr9:20673085-20678751	16.6268	13.7351	12.8482	13.2648	11.0354	12.5705	16.3739	20.6885	20.1321	21.5559	16.2743	20.7656	22.7961	13.7241
A230051G13Rik	chr11:58968870-58977244	3.86877	4.55943	4.14055	2.58899	3.92932	3.63033	3.65822	3.82583	3.50718	3.47884	3.16055	5.0163	4.73891	3.2313
A230056P14Rik	chr7:63217900-63235466	0.36548	0.602544	0.527062	0.358423	0.516313	0.342435	0.578958	0.441637	0.507991	0.946786	0.790681	0.0295162	0.0233816	0.0742996
A230057D06Rik	chr7:68850735-69072460	0	0	0	0	0	0	0.0255239	0	0	0.0122607	0	0	0	0
A230065H16Rik	chr12:112645019-112650288	0	0	0	0	0.0444166	0	0	0.082862	0.032551	0	0.137042	0	0.148321	0
A230072C01Rik	chrX:20538801-20564475	2.0263	2.15492	1.99496	1.28961	1.49612	1.04856	1.15729	1.17182	1.36657	1.40223	1.73174	0.692365	0.528166	1.25101
A230072E10Rik	chrX:147747877-147776422	0.0372545	0.039667	0.0397825	0.0230574	0.019654	0.0352769	0.0310677	0.027793	0.0488572	0.0225176	0.0542975	0.0115289	0.0178129	0.0623124
A230073K19Rik	chr7:66537248-66544536	0	0	0	0	0	0	0	0	0	0	0	0	0	0
A2ld1	chr14:123290081-123312387	72.9837	68.8551	73.8669	43.7525	36.4613	40.6139	38.7167	37.0013	46.5479	38.5347	36.8514	60.9575	52.4395	46.7179
A2m	chr6:121586190-121629256	0.0149499	0.0704864	0.0448966	0.0241783	0.0313597	0.0231125	0.044881	0.0903581	0.0420316	0.444604	0.0999478	0.840979	0.84794	0.0997173
A330021E22Rik	chr5:5580981-5664232	0.123435	0.0652133	0.0784263	0.076713	0.122974	0.0591337	0.137989	0.398888	0.220982	0.494643	0.322383	0.116982	0.159646	0.305468
A330023F24Rik	chr1:196843592-196864102	1.38826	1.49879	0.991087	0.639835	0.663662	0.692128	0.551601	0.82295	0.787297	1.00944	1.23871	0.619937	0.465587	0.815549
A330035P11Rik	chr14:122497160-122506196	0.433249	0.672435	0.489988	0.417551	0.464951	0.332324	0.520446	0.593233	0.474613	0.765122	0.659767	0.152248	0.200716	0.375888
A330040F15Rik	chr19:12660357-12671056	0.14654	0.305626	0.397791	0.0321059	0.160984	0.153772	0.0998623	0.151967	0.210881	0.381627	0.16351	0.33254	0.224737	0.400878
A330049M08Rik	chr4:134925491-134954142	2.37875	0.297995	1.66716	0.613478	0.80878	0.287746	0.791276	2.1223	0.757591	1.24646	1.82305	0.967481	1.17192	0.407715
A330050B17Rik	chr3:35898834-35907750	0.0132572	0.0334057	0.0222461	0.019597	0.016526	0.022117	0.032701	0.0176603	0.0258621	0.0319097	0.0391906	0.00939845	0.00712059	0
A330050F15Rik	chr17:69788665-69838573	0	0	0	0.012888	0	0	0	0	0.00997269	0	0	0	0	0
A330069E16Rik	chr2:91077302-91078514	0.652638	0.412411	0.463341	0.387725	0.316437	0.411606	0.215384	0.326739	0.439274	0.359529	0.361848	0.225528	0.314151	0.402756
A330076H08Rik	chr7:69088786-69127189	0	0	0	0	0	0	0	0	0	0	0	0	0	0
A3galt2	chr4:128436501-128446542	0	0.00644931	0.00641429	0.00785201	0.022557	0.00939164	0	0.00738366	0.0180808	0.0251791	0.0161722	0.0141959	0.0685229	0.0240207
A430005L14Rik	chr4:153331345-153336033	30.9901	24.1863	25.2612	19.3437	15.4263	18.6523	22.2964	18.6972	26.1836	19.1991	23.9844	24.8679	22.0184	17.8367
A430033K04Rik	chr5:139064086-139090054	1.99232	2.24911	2.64611	2.33821	2.22296	1.89303	2.33444	2.80617	2.07386	2.98354	2.99284	0.679854	1.24025	1.89593
A430078G23Rik	chr8:3353414-3390299	0.0424373	0.0609581	0.0676448	0.139019	0.166882	0.163809	0.0420377	0.191258	0.0632084	0.232563	0.234512	0.042538	0.0114104	0.0493872
A430084P05Rik	chr11:70604433-70626063	1.73596	1.06377	2.38233	2.9467	4.35763	6.21319	3.37796	3.57592	4.09955	3.8953	3.22792	5.83392	3.38682	2.54151
A430089I19Rik	chr5:94731543-94735821	0	0	0	0	0	0	0	0	0	0	0	0	0	0
A430089I19Rik	chr5:95380098-95384376	0	0	0	0	0	0	0	0	0	0	0	0	0	0
A430089I19Rik	chrUn_random:1585650-1589928	0	0	0	0	0	0	0	0	0	0	0	0	0	0
A430093F15Rik	chr19:10815436-10860533	0.0182602	0	0	0.160353	0.158545	0.203273	0.0503671	0.0796806	0.233576	0.178801	0.0506521	0.0415135	0.0165872	0.0181791
A430105I19Rik	chr2:118579880-118588397	0.61746	0.607009	0.622409	1.29923	0.961718	0.929485	1.45421	2.15191	1.74143	2.17074	1.70513	0.669355	1.07274	0.942021
A430107O13Rik	chr6:21935909-22205606	9.26692	14.9619	12.491	11.5644	13.1019	11.8049	10.8965	10.2326	11.5062	11.9813	11.1076	2.14669	3.01781	11.4068
A430110N23Rik	chr7:4877445-4896399	0.0571579	0.0283647	0.0359967	0.200839	0.149182	0.236132	0.341148	0.894071	0.409064	0.834768	0.54471	0.651185	0.872871	0.128097
A4galt	chr15:83057151-83082204	0.250523	0.091127	0.178859	0.264456	0.351578	0.702001	0.665246	1.97877	1.1012	5.22115	2.19223	1.69129	2.43605	0.810533
A4gnt	chr9:99512920-99522786	0.00664933	0	0	0	0	0.0106435	0.0093779	0.00844048	0.0285464	0.0843113	0.345589	0	0.0118314	0.0397348
A530013C23Rik	chr2:167516707-167522913	0.193481	0.127255	0.021288	0.140048	0.232269	0.167475	0.341964	0.237369	0.17772	0.147603	0.118605	0.22012	0.160755	0.0584191
A530016L24Rik	chr12:113727658-113738138	0.0347187	0.0290331	0.0288022	0.0350125	0.0597342	0.0317901	0.0183176	0.058149	0.0470456	0.00947838	0.0909451	0.0510864	0.0278907	0.0554589
A530023O14Rik	chr7:111503911-111507160	0.0889558	0.0289775	0.0968417	0.297716	0.289013	0.443298	0.252784	0.37864	0.346832	0.342327	0.228621	0.288673	0.152168	0.0598853
A530032D15Rik	chr1:85084713-85106428	0.0394546	0	0.0225481	0.119884	0.0836447	0.281582	0.0813269	0.123063	0.083798	0.067881	0.0948274	0.180698	0	0.0575293
A530053G22Rik	chr6:60229036-60353701	0	0	0	0	0	0	0	0	0	0	0	0	0	0
A530054K11Rik	chr13:67717937-67738690	1.41983	1.64691	1.66579	1.57057	2.12834	1.43805	1.83779	1.92507	1.44149	2.11669	2.15896	0.305085	0.270781	1.76745
A530058N18Rik	chr2:113839300-113858028	0	0	0	0	0	0	0	0	0	0	0	0	0	0
A530064D06Rik	chr17:48288845-48304207	0.148421	0.0622392	0.177488	0.321195	0.300427	0.506614	0.482019	0.691374	0.878313	0.862843	0.586853	0.355711	0.281875	0.121625
A530088E08Rik	chr17:32539958-32541753	0	0.0120938	0.0120939	0.0435651	0	0.034048	0.0149796	0.0134606	0.0111709	0.0910266	0.075328	0	0.0197382	0.0214984
A530098C11Rik	chr1:44066252-44076851	0	0	0	0	0	0.0296187	0	0	0	0	0	0	0	0
A530099J19Rik	chr13:19819285-19824820	0.0828603	0.0806512	0.0722498	0.237242	0.188633	0.312923	0.348642	0.392424	0.265865	0.701181	1.1289	0.125488	0.147551	0.29044
A630001G21Rik	chr1:87613657-87633181	0.333325	0.139326	0.330637	0.587022	0.666053	1.2024	0.598552	0.997188	0.89237	0.816156	0.867577	0.739262	0.801354	0.351149
A630007B06Rik	chr19:56865452-56888173	1.28527	2.96939	2.68689	2.90583	3.16231	2.76101	2.79331	2.95771	2.04013	3.33828	3.02787	0.252042	0.656199	2.73042
A630010A05Rik	chr16:14562409-14621377	0	0	0	0	0	0	0	0	0	0	0	0	0	0
A630033H20Rik	chrX:104344265-104369000	0.233835	0.218717	0.346645	0.715818	0.446542	0.42347	0.544126	0.889781	0.503884	0.488036	0.520452	0.0140621	0.083438	0.455049
A630055G03Rik	chr16:10835151-10843328	0.016267	0.0125137	0.0626726	0.0831289	0.069524	0.0966564	0.147091	0.18196	0.122203	0.347815	0.0925566	0.0611139	0.0875483	0.0335189
A630066F11Rik	chr10:7383168-7384421	0.99421	0.859736	0.828495	0.798786	0.631746	0.694475	1.03377	1.36414	1.25787	1.24532	1.27408	0.810179	0.885934	1.12048
A630072M18Rik	chr5:20456806-20462216	0.694172	0.797425	0.661376	0.598875	0.940199	1.04902	0.648498	0.813612	0.762024	1.07996	1.09289	0.690868	0.819743	0.572287
A630073D07Rik	chr6:132575128-132577529	0	0	0	0	0	0	0	0	0	0	0	0	0	0
A630075F10Rik	chr2:169886739-169896278	0	0.0226383	0	0	0	0	0.0135317	0.0123598	0	0	0	0	0	0
A630089N07Rik	chr16:98283676-98303604	0.173082	0.153259	0.158232	0.170213	0.103988	0.0785911	0.153236	0.214713	0.154644	0.263703	0.278397	0.0453614	0.0348889	0.0508962
A630095E13Rik	chr9:36443338-36446187	0	0	0	0	0	0	0	0	0	0	0	0	0	0
A730008H23Rik	chr1:90161402-90174132	12.4506	15.4597	20.1561	38.9039	23.1068	15.7135	27.0633	25.7376	20.488	28.2058	17.0737	2.06842	5.55279	7.67723
A730011L01Rik	chr11:119352660-119372779	1.29122	1.21649	1.38455	1.60324	1.44527	1.54083	1.8715	2.62316	1.87367	2.93779	2.69829	2.19651	2.43362	1.35618
A730017C20Rik	chr18:59222034-59236614	0	0	0	0	0	0	0.0160669	0.0132666	0	0	0	0.024894	0	0
A730017L22Rik	chr2:130698276-130732132	3.8983	2.52536	2.64063	2.97155	2.77078	2.14394	2.76603	3.05924	2.492	3.74684	2.4334	3.61859	3.12012	3.13017
A730018C14Rik	chr12:113649233-113661409	0	0	0	0	0	0	0	0	0	0	0	0	0	0
A730020M07Rik	chr3:121337855-121349371	0.0436764	0.0949698	0.0879347	0.0911586	0.156505	0.0936852	0.152939	0.379091	0.191077	0.634639	0.642249	0.359339	0.137651	0.489719
A730037C10Rik	chr3:54943959-54976857	0.0248231	0.0623836	0.0206768	0	0.0103984	0	0.0122551	0.0220374	0.019305	0.0359022	0.0122359	0.0174864	0	0.0164359
A730069N07Rik	chr8:37998637-38015490	0.0144402	0.0498278	0.0530501	0.0697952	0.0366982	0.0226676	0.0772625	0.12305	0.103611	0.109797	0.0539762	0	0	0.104305
A830007P12Rik	chr2:25048239-25052333	2.68337	2.32764	3.43075	4.85798	4.26736	4.51273	5.86311	8.46187	5.63047	8.80131	9.37922	7.06424	8.50276	5.39754
A830010M20Rik	chr5:107926763-107941575	0.428609	0.334726	0.662846	0.853934	0.74857	0.868766	1.45814	1.74494	1.69688	1.93405	1.01795	0.397142	0.46198	1.42751
A830018L16Rik	chr1:11404185-11965983	0	0	0.00837932	0.00488563	0	0.0110071	0.104786	0.123235	0.0782836	0.0871509	0.21824	0	0.0114815	0.0127925
A830080D01Rik	chrX:155970599-156031013	0.639222	0.59093	0.610573	0.654385	0.980003	0.630593	0.653794	1.07808	0.606256	1.07233	0.990705	0.143483	0.311547	0.73813
A830082N09Rik	chr10:33707232-33709101	0.0652862	0.137344	0.0861655	0.0989289	0.0959198	0.0224053	0.137699	0.14044	0.239862	0.113369	0.0390466	0.0276858	0.105282	0.0259069
A830093I24Rik	chr12:4753021-4776073	0.241639	0.14841	0.139199	0.188583	0.111789	0.0996936	0.0781387	0.111366	0.0690471	0.0997665	0.121429	0.0155394	0.0234968	0.0902615
A930001N09Rik	chr17:26852594-26913571	3.00264	3.99766	2.81605	6.01181	4.96174	4.08831	4.82981	6.97018	7.13096	7.4791	6.68107	2.10776	2.47503	7.4095
A930003A15Rik	chr16:19876660-19884367	0	0	0	0	0	0	0	0	0	0	0	0	0	0
A930003O13Rik	chr5:22244728-22252702	0	0	0	0	0	0	0	0	0	0	0	0	0	0
A930004D18Rik	chr2:17946815-17959368	0.435451	0.195528	0.472446	0.348754	0.282365	0.193392	0.417545	0.848107	0.522445	0.905942	0.673254	0.466125	0.277484	0.508919
A930005H10Rik	chr3:115584496-115591048	9.85603	8.84417	8.58566	7.86478	10.3643	10.1166	10.7787	9.88768	11.3419	8.93577	9.65941	16.397	21.7893	17.4152
A930005I04Rik	chr5:35258563-35266488	0.0281791	0.0377338	0.0375344	0.0450898	0.139764	0.0876935	0.0653392	0.0506049	0.07003	0.114105	0.112903	0.130074	0.212422	0.0275462
A930007I19Rik	chr19:29578152-29596477	0.0173935	0.0105253	0.0212023	0.0497551	0.0329379	0.0142912	0.0380099	0.0566964	0.0486811	0.0618995	0.1009	0.0184532	0	0.0345795
A930011G23Rik	chr5:99726262-100158079	0.0488492	0.025685	0.0702305	0.0746601	0.092782	0.0436356	0.11404	0.184378	0.0650395	0.133326	0.0534917	0	0.00917001	0.0415124
A930012L18Rik	chr18:44821318-44835925	0	0.021698	0.075174	0.013693	0.0120605	0.0152885	0.0555667	0.0885343	0.081458	0.0854697	0.0271438	0.0207433	0.0161581	0.0197815
A930013F10Rik	chr8:23744856-23747281	0.311314	0.346822	0.339426	0.579454	0.629074	0.623024	0.299536	0.586962	0.47033	0.901002	0.516444	0.0859094	0.162747	0.365249
A930015D03Rik	chr17:36131448-36175119	0.432469	0.241749	0.474655	0.515387	0.308737	0.463654	0.79697	0.600549	0.721801	0.504982	0.271022	2.81931	2.58566	2.08926
A930017M01Rik	chr15:44712939-44716289	0.067487	0.00603435	0.0240814	0.0211681	0.0504586	0.0081598	0.0216478	0.0130158	0.0446306	0.0215065	0.0144694	0.0345249	0.00917956	0
A930018P22Rik	chr2:103962925-103964903	0.08167	0.0371798	0.0709981	0.0487574	0	0	0.154432	0	0.0348206	0	0.198372	0.106545	0	0
A930038C07Rik	chr6:65621604-65656924	0	0	0	0.0269804	0.00462698	0.00622284	0.0109026	0.0196975	0.0128714	0.00536949	0.0488889	0	0.00639815	0.0222321
AA387883	chr19:52997670-53001421	0	0	0	0	0	0	0	0	0	0	0	0	0	0
AA388235	chr17:34118436-34122303	0.07991	0.0855281	0.0307121	0.11536	0.138284	0.0582282	0.11672	0.236129	0.096385	0.185582	0.166945	0.119954	0.0594473	0.070026
AA408296	chr1:194930596-194956445	2.11417	2.64931	2.24717	1.90271	2.20393	1.8506	1.82163	1.88097	1.74318	2.26137	2.08352	1.2882	1.7223	1.98208
AA415398	chr4:119202922-119211374	1.98254	2.32488	1.91909	1.77756	1.95078	1.54876	1.31411	1.47503	1.91228	1.49313	1.33694	1.76426	0.855859	1.30869
AA465934	chr11:83105200-83108139	0.928067	0.252441	0.246032	0.208974	0.642492	0.959016	0.331228	1.18317	0.630796	0.921747	0.779205	0.732055	1.81271	0.98895
AA467197	chr2:122463622-122466812	0.0434947	0	0.244537	0.359716	0.163552	1.90397	0.678992	1.28574	0.645111	0.676853	2.24823	1.66077	1.39193	0.172183
AA474331	chr10:39612565-39619044	0.700249	0.564296	0.590617	1.58044	0.650244	0.524814	1.04182	1.6331	1.31815	1.89749	2.05826	0.849778	1.00732	1.96928
AA543186	chr2:25182969-25188091	0.337928	0.32705	0.230605	0.11537	0.27822	0.131391	0.11723	0.336096	0.227878	0.190723	0.199602	0.026858	0.0637992	0.263228
AA545190	chr6:10921467-10924378	0	0	0	0	0	0	0	0	0	0	0	0	0	0
AA619741	chr1:34690379-34693055	0	0	0	0	0	0	0	0	0	0	0	0	0	0
AA792892	chr5:94806364-94813359	0	0	0	0	0	0	0	0	0.0178408	0	0	0	0	0
AA881470	chr5:141180976-141195288	2.64818	3.17571	3.89643	3.42716	2.59947	2.43415	4.19776	5.12918	4.1979	5.44216	4.14957	3.39793	3.78586	2.98773
AA960436	chr8:97856183-97871413	7.43544	7.24387	7.82822	8.35424	6.43482	9.08505	8.97832	9.41925	11.8917	10.6943	8.80194	8.73483	9.63169	8.82356
AA986860	chr1:132628552-132641199	0.825534	0.321321	0.364071	0.869704	1.96305	1.89531	1.51105	2.82909	4.64143	2.4934	7.82529	18.045	24.5804	4.36783
Aaas	chr15:102168677-102181190	4.885	6.68732	5.70407	9.17409	10.6073	10.2022	9.54407	13.6569	12.9472	10.4273	7.11681	6.44067	6.63404	5.05581
Aacs	chr5:125956242-125997773	35.0561	22.9987	19.7858	47.9257	26.7868	25.6221	49.7946	17.6004	25.482	30.2491	30.8944	26.6075	29.0422	8.53546
Aadac	chr3:59835709-59844079	675.715	785.183	675.767	535.65	533.505	562.146	455.805	348.986	550.177	349.242	446.04	133.157	117.274	361.815
Aadacl2	chr3:59810664-59829342	0	0	0	0	0	0	0	0	0	0	0	0	0	0
Aadacl3	chr4:144043673-144053659	0	0	0	0	0	0	0	0	0	0	0	0	0	0.0211655
Aadat	chr8:62984920-63024474	61.1301	116.224	61.1686	40.675	37.1569	44.9122	39.8462	29.4952	34.234	22.0313	34.8569	24.1457	20.3883	38.041
Aagab	chr9:63450461-63489696	16.8976	17.4097	19.3742	17.7586	16.3385	15.3447	17.1723	18.5113	17.4589	17.2702	16.748	11.151	10.7779	14.6849
Aak1	chr6:86799510-86953221	1.07256	1.66304	1.30639	2.4813	2.17964	1.79889	2.03086	2.70987	2.06499	3.27478	2.27059	0.996973	1.50598	2.44429
Aamp	chr1:74326413-74331312	98.699	90.8525	88.6869	89.549	75.9797	82.5716	96.6145	94.8677	115.66	95.093	108.733	141.936	123.51	73.2457
Aanat	chr11:116455000-116458994	0	0	0	0	0	0	0	0	0	0	0	0	0	0
Aard	chr15:51871652-51877269	1.63209	0.908517	1.10185	1.44155	2.05506	0.981682	2.35091	2.65256	1.31926	2.84613	1.49406	1.45064	1.9552	0.776843
Aars	chr8:113557866-113580770	65.879	73.9352	57.4009	71.0282	56.5156	64.517	58.0668	57.3391	76.3171	54.8253	50.745	56.799	54.1432	45.6546
Aars2	chr17:45643789-45657792	5.08646	5.33704	4.87219	4.08671	2.48236	2.86448	4.46104	4.25988	3.62492	4.25785	4.82864	5.00789	4.6045	3.0462
Aarsd1	chr11:101268153-101278747	17.1134	14.7905	14.3405	15.9346	11.8893	12.9217	15.8515	14.8753	17.8735	14.8909	15.0958	18.9719	17.4869	12.3004
Aasdh	chr5:77304959-77334539	2.37215	2.20398	2.95007	2.72929	2.13305	1.97571	2.11207	2.81093	1.64089	2.49599	2.11633	1.30473	1.15237	2.09727
Aasdhppt	chr9:4294792-4309494	13.2407	16.3044	12.7155	8.24734	10.5726	9.01659	10.1817	11.2299	9.93782	9.77682	10.2182	4.81625	5.25491	10.8409
Aass	chr6:23022172-23082986	77.7611	88.7905	88.0667	82.9531	58.941	49.9168	67.1117	53.5546	55.675	46.3292	78.2957	31.7871	37.3406	96.4356
Aatf	chr11:84236357-84327003	7.5301	7.49348	7.23483	6.41736	5.9253	5.92847	5.58964	6.63542	6.2	6.8655	6.99724	7.67561	7.18524	6.1599
Aatk	chr11:119868631-119908459	0.554385	1.65905	0.315439	0.567057	0.354017	0.929128	0.746118	1.01507	0.753167	0.85725	0.801473	0.746881	1.06838	0.204964
AB056442	chr19:7938878-8040517	16.3641	0.152027	13.0759	6.6997	6.16036	0.129908	2.98528	3.06399	0.141002	3.18772	6.64973	2.61799	4.71917	0.56354
AB099516	chr15:100183630-100214866	0.178004	0.090298	0.213701	0.0291376	0.056591	0.183298	0.0609684	0.0400393	0.0440616	0.0897746	0.0403973	0.0660804	0.165758	0.0908806
AB124611	chr9:21330620-21349775	3.8428	2.69127	5.72094	8.96693	8.27218	13.2384	11.1234	11.6369	10.4943	9.4155	11.1081	11.987	10.1806	5.35143
Abat	chr16:8513521-8621660	90.8805	119.972	115.736	188.979	140.747	112.273	149.854	129.528	135.641	90.4936	97.8205	74.0371	70.9819	166.696
Abca1	chr4:53043660-53172767	20.5041	32.6186	27.796	27.9216	25.8227	19.5167	21.8173	25.601	14.2053	24.3692	15.5703	5.77813	9.33674	17.6051
Abca12	chr1:71289663-71461484	0	0	0	0.00275553	0.00492363	0.00640125	0.00565568	0.0153633	0.0215469	0	0.00280402	0	0	0
Abca13	chr11:9091944-9584262	0	0	0.00129446	0.00153906	0.00267239	0.00882157	0.00782018	0.00564655	0.0120182	0.0092455	0.00772024	0	0.00370781	0.00429725
Abca14	chr7:127347477-127468866	0.0431575	0.0201331	0.0200278	0.0236884	0.0528204	0.076048	0.0239742	0.0434735	0.0187207	0.00476008	0.05711	0.00726796	0.0223819	0.0393607
Abca15	chr7:127472197-127551201	0	0.00411561	0	0.00481129	0	0.00550247	0	0.00438953	0	0.00955071	0.00965024	0	0	0
Abca16	chr7:127565214-127688325	0	0	0	0	0	0	0	0	0	0	0	0	0	0
Abca17	chr17:24401223-24484197	0	0.00403525	0.00399838	0.00967518	0.0043812	0.0225001	0.00494809	0.00449719	0.00748377	0.00502476	0.00491434	0.0482459	0.0255623	0.0141441
Abca2	chr2:25284193-25304059	7.93486	9.59555	10.9847	10.2447	8.07598	4.59666	9.21515	10.1716	8.28204	11.1161	9.27122	6.66069	8.59648	5.91491
Abca3	chr17:24488990-24547146	19.7428	14.7527	25.0633	19.9036	14.3609	5.3422	10.4919	15.9248	6.26573	17.5493	13.0107	36.4111	42.8611	36.377
Abca4	chr3:121747377-121882979	0.0656801	0.0492772	0.0383235	0.0341756	0.0590022	0.03002	0.0226156	0.0677515	0.057648	0.0495444	0.0766908	0.0693044	0.0650261	0.0190696
Abca5	chr11:110130682-110199030	0.971377	1.23572	1.25917	0.946084	1.07599	0.810045	1.14102	1.46593	0.801177	3.57837	2.98812	0.686978	1.16436	1.84814
Abca6	chr11:110038135-110113090	51.254	72.6265	73.9292	64.8872	76.4878	54.7869	57.3893	50.2322	48.5132	44.2224	48.7509	10.5498	12.708	61.7288
Abca7	chr10:79460359-79478317	0.927254	1.03076	0.903318	1.57893	1.05585	1.10818	1.2865	1.85845	2.07902	1.8304	1.47337	1.34081	1.44212	0.859855
Abca8a	chr11:109886947-109957251	22.9056	40.3463	34.8532	36.2508	50.636	25.9753	18.511	16.1899	16.748	22.4327	19.0692	11.8891	16.2559	26.7591
Abca8b	chr11:109794719-109857130	13.8087	18.2344	22.4177	17.5613	23.1633	13.0941	14.872	14.2975	13.6846	17.9859	14.5643	5.37997	7.40502	12.5185
Abca9	chr11:109962135-110029467	0.692909	0.821863	1.24238	1.64265	1.92992	1.08752	1.83628	2.52765	1.57949	3.5794	2.86303	0.737909	0.786973	1.53454
Abcb10	chr8:126476358-126507022	11.3967	16.3483	8.92131	11.4892	7.7948	8.83972	8.06809	6.5363	9.35097	8.03302	7.46768	6.03505	6.62979	9.2424
Abcb11	chr2:69076338-69180673	209.893	269.899	280.515	225.582	192.695	130.215	131.904	145.707	174.02	135.158	132.102	59.9625	67.4713	122.783
Abcb1a	chr5:8660091-8748570	1.5876	0.432379	1.50693	2.2757	1.5136	0.776876	1.60072	2.1626	2.02049	4.47891	4.34144	1.24351	1.42417	1.568
Abcb1b	chr5:8798146-8866314	0.296463	0.51442	0.172151	0.258111	0.186305	0.496727	0.364524	0.373638	0.469171	0.995954	1.18793	1.0842	1.13481	0.891439
Abcb4	chr5:8893720-8959226	66.6205	75.0268	73.58	62.9002	91.6344	138.273	123.706	110.84	143.849	82.2807	63.2117	43.3484	49.8352	84.477
Abcb5	chr12:120106296-120204894	0	0	0	0	0	0	0.00641232	0	0.0100847	0	0	0	0	0
Abcb6	chr1:75168214-75176857	30.4974	29.5609	29.3351	24.4297	26.5543	25.4341	27.6691	23.2114	36.2034	25.3755	25.2893	33.0813	25.14	22.8234
Abcb7	chrX:101475903-101609185	9.65945	10.4358	10.1303	9.12894	11.0216	8.39143	8.97925	10.0062	7.75119	9.89667	8.11644	1.88338	2.90366	9.94175
Abcb8	chr5:23899973-23915765	12.1508	11.8876	11.6435	12.0486	9.63802	9.67419	13.7273	13.4179	14.0175	14.6259	14.2915	19.5807	17.5293	9.89335
Abcb9	chr5:124511865-124545807	0.357829	0.324745	0.630804	0.893865	0.566183	0.709528	1.13656	1.39608	1.20425	0.993845	1.20055	1.85211	1.38985	0.761533
Abcc1	chr16:14361652-14474967	0.408162	0.458221	0.594055	1.25665	1.37888	1.55348	1.66314	2.58694	2.08477	3.28448	2.61979	1.40451	1.76873	0.970312
Abcc10	chr17:46440178-46464972	1.38277	1.30544	1.25799	2.11735	1.68357	1.33897	1.78858	2.56693	2.12267	2.74509	2.09778	2.69394	3.07793	1.34732
Abcc12	chr8:89028739-89090489	0.0491855	0.0415776	0.0654513	0.0929655	0.295211	0.730208	0.535331	1.02136	1.93742	1.25331	0.565243	0.236647	0.375383	0.394007
Abcc2	chr19:43856797-43912708	75.0337	99.4176	96.081	155.478	171.759	140.982	111.368	128.411	162.285	117.67	108.131	33.1126	49.8545	97.2124
Abcc3	chr11:94204608-94254290	58.5566	78.5576	71.3398	65.0358	65.7965	68.206	71.5172	81.1313	72.3187	51.5157	44.2037	46.0791	40.9429	39.8635
Abcc4	chr14:118881913-119105441	0.464889	0.459479	0.705037	1.2342	1.24099	1.16309	2.06125	4.37757	2.85639	5.18487	4.14705	0.812947	0.959563	0.602844
Abcc5	chr16:20331376-20426467	0.969961	1.04708	1.27575	2.11324	2.56117	2.62067	2.44566	4.48651	3.64565	7.23539	4.26341	2.01285	2.44139	1.69146
Abcc6	chr7:53231749-53285656	30.4806	34.5603	36.8765	36.7943	24.471	19.564	24.4608	24.8831	25.8715	20.4348	23.0505	8.42143	9.06291	6.012
Abcc8	chr7:53359892-53435403	0	0	0	0.00480817	0	0	0	0	0.0109777	0.00532282	0.0050436	0.00984372	0.00808301	0.0078326
Abcc9	chr6:142536381-142650794	4.1829	4.54021	4.77542	8.69287	10.4893	5.95537	10.0588	11.7511	8.22515	10.4875	7.55826	3.62246	4.17726	7.53073
Abcd1	chrX:70961935-70983626	6.96377	6.33704	7.51153	11.6746	7.19688	7.35175	10.0773	11.0443	10.3795	11.0684	9.20064	11.5754	11.095	9.26512
Abcd2	chr15:90976301-91022238	26.8663	2.88674	36.7354	13.3683	24.3565	2.12096	14.7625	11.3779	2.92871	10.5944	10.5327	1.72973	3.55963	2.85689
Abcd3	chr3:121461827-121518133	233.911	260.531	225.583	176.436	211.308	232.921	215.486	146.293	155.429	110.533	114.597	56.8008	64.0975	150.729
Abcd4	chr12:85943480-85958416	4.67434	4.05609	4.46916	4.50161	4.03635	3.44001	4.32016	4.69407	3.41027	5.17354	4.68695	4.19171	3.64705	3.9937
Abce1	chr8:82207340-82235639	27.5247	35.8871	26.9069	23.7324	25.204	25.0835	27.3127	26.0622	25.1521	26.422	24.5815	4.82271	6.18435	26.0269
Abcf1	chr17:36093763-36106695	20.6927	19.6868	18.1603	20.2355	19.5262	20.1841	20.6671	23.5666	22.0563	22.8707	20.0615	26.5705	26.0152	17.2806
Abcf2	chr5:24071158-24083285	20.1123	21.8016	18.5177	21.5917	20.6251	21.9449	21.2247	21.3863	25.154	21.6445	21.2576	20.0952	20.3739	20.4569
Abcf3	chr16:20548675-20561676	23.2451	22.9939	22.3811	19.1663	21.5238	18.5118	19.0235	17.7527	18.7171	17.9607	19.0823	18.4267	17.2963	16.5259
Abcg1	chr17:31194638-31254926	1.37265	1.46069	1.99825	2.67866	3.03112	3.33496	3.69173	5.09187	3.72018	3.62877	3.14093	3.10718	3.07481	1.75477
Abcg2	chr6:58546665-58642445	17.2648	55.5567	21.2822	17.8868	18.9799	42.3135	18.051	23.9136	36.6496	24.6323	24.9938	13.3167	14.4677	40.7256
Abcg3	chr5:105364075-105411736	1.40321	1.4144	2.29695	3.22912	4.49346	3.28573	3.6183	3.28571	2.74988	3.91365	3.70587	1.12667	0.819433	1.28745
Abcg4	chr9:44081272-44096327	0.00568056	0.0115338	0.00574214	0.00708384	0.0142602	0.00862705	0.0148947	0.0271184	0.0322134	0.0466768	0.0664535	0.0407928	0.011198	0.0342294
Abcg5	chr17:85057573-85082263	75.9007	40.466	62.8361	86.1408	105.05	62.3652	109.43	70.3432	70.6549	26.1689	55.45	49.8629	61.7654	54.1119
Abcg8	chr17:85082470-85099673	34.1242	30.2341	36.0556	46.8256	53.4363	35.1533	47.0954	29.8799	37.2521	13.4756	30.2062	34.3923	37.9627	26.7608
Abhd1	chr5:31252438-31257468	2.47011	1.92293	2.02837	2.16402	1.47698	2.23027	2.32783	2.04623	2.57481	2.78767	2.06598	3.30213	3.95846	1.91664
Abhd10	chr16:45730509-45743019	2.97765	2.47234	2.69055	2.77053	2.76841	3.29803	3.26482	3.9751	3.70647	3.81196	3.39804	1.49461	1.95371	2.19643
Abhd11	chr5:135485021-135488045	41.692	29.0112	27.1948	31.6533	28.099	27.7893	37.3565	32.2991	44.4418	32.218	36.3183	54.8798	45.1035	28.9156
Abhd12	chr2:150658250-150730467	17.5576	15.1813	17.8991	22.4268	21.7668	28.0946	26.5568	32.0274	29.2771	28.7315	27.7785	39.67	32.9618	23.8182
Abhd12b	chr12:71255157-71284193	0	0	0	0	0	0.0298375	0.183793	0.144027	0.259388	0.0265123	0	0	0	0
Abhd13	chr8:9977716-9992154	5.86288	7.46621	6.29034	6.60396	8.37854	8.90108	8.40125	8.7087	8.12455	7.64109	7.40246	3.09607	4.30709	8.82087
Abhd14a	chr9:106342381-106350009	10.8055	8.07337	8.38682	7.16397	5.76155	5.82544	6.51874	5.83653	8.04995	7.24525	7.53674	6.70391	5.71087	3.74473
Abhd14b	chr9:106350970-106355249	198.238	165.764	180.565	193.891	173.379	145.637	145.614	128.31	177.71	119.661	131.855	142.136	115.982	125.585
Abhd15	chr11:77328618-77334130	9.51125	9.84552	11.6375	17.6376	10.6423	9.14144	14.2443	14.3116	14.5624	9.04838	11.2073	9.64389	8.01209	10.8834
Abhd16a	chr17:35226235-35239932	21.7629	17.613	20.0459	22.8477	19.2554	23.1122	26.9954	28.1085	26.063	28.4742	33.4045	41.2777	40.4492	20.2246
Abhd16b	chr2:181227910-181229685	0	0	0	0	0	0.0190876	0	0	0	0	0	0	0	0
Abhd2	chr7:86418151-86506487	22.5656	9.98386	38.3505	61.5613	87.5208	29.7765	144.467	144.693	39.024	118.867	54.2743	33.6764	68.2543	59.699
Abhd3	chr18:10644408-10706694	41.8118	41.1124	47.5504	40.9943	44.2135	37.6358	48.9157	41.4507	43.2188	40.1423	38.6409	9.72498	13.4457	43.1432
Abhd4	chr14:54878971-54888840	20.3748	22.8291	21.6519	35.7956	33.583	36.8597	35.5164	43.9291	51.2827	41.6485	33.474	37.7382	41.0761	32.7751
Abhd5	chr9:122260733-122290641	12.6101	23.9266	12.6228	13.427	14.0579	13.9909	15.7177	15.5699	14.7321	19.7963	13.7752	10.852	10.9651	15.322
Abhd6	chr14:8835415-8889069	20.8627	21.3233	19.1692	20.8665	25.8206	25.626	32.5144	19.921	23.363	13.0666	12.9418	16.0957	14.6075	18.755
Abhd8	chr8:73980598-73987556	1.33457	1.41805	1.43228	1.16661	0.76299	1.0125	1.74529	3.24613	2.81041	3.54404	3.92432	3.93864	4.27622	0.959465
Abi1	chr2:22795508-22895760	11.8755	13.7697	13.8874	14.1754	19.3663	17.849	17.7532	21.7161	16.0246	23.6867	20.172	5.00264	7.44197	18.1991
Abi2	chr1:60466462-60538007	0.416732	0.426969	0.861605	0.819781	1.34799	0.726607	1.16866	1.72155	0.735815	1.68405	1.3283	0.56631	1.07428	0.636533
Abi3	chr11:95691385-95703790	1.04995	1.00812	1.62259	2.37273	2.35866	2.7838	3.46984	5.28328	3.58144	3.84146	3.32856	3.65004	3.03996	1.29052
Abi3bp	chr16:56477958-56690248	1.28388	1.54411	1.92922	3.22359	3.29644	2.18948	2.77095	3.60843	2.50994	4.77938	5.47678	1.0183	1.37956	2.65622
Abl1	chr2:31544075-31659747	3.38585	4.34077	5.00691	7.87338	5.40402	4.64341	8.80907	10.6001	8.99533	12.0822	8.2866	5.08281	7.39382	6.45434
Abl2	chr1:158488917-158579750	0.993071	1.35273	1.32854	1.52951	2.1143	1.55563	1.8837	2.36371	1.58512	2.56101	1.9507	0.890881	1.48106	1.90648
Ablim1	chr19:57107753-57290522	6.9897	5.24648	7.55923	12.068	8.86856	7.15996	14.8861	15.4237	13.1801	20.0091	14.0192	10.4762	15.9222	12.2535
Ablim2	chr5:36100528-36227628	0.640363	0.586568	0.58613	0.796799	0.479784	0.556185	0.793505	1.58367	0.898479	1.72935	1.87023	1.15457	1.63012	0.609403
Ablim3	chr18:61959046-62071506	6.16287	11.7877	8.09541	4.54942	5.27269	4.43559	7.62412	8.19618	7.64173	7.64575	7.18165	7.23532	6.6095	5.43457
Abo	chr2:26698022-26720499	0	0	0	0	0	0.0160996	0	0	0	0.0147244	0.014264	0.0243059	0.0196673	0
Abp1	chr6:48845253-48859186	0.0716102	0.0208372	0.0548434	0.1347	0.104712	0.0602376	0.315035	0.68057	0.2097	0.789872	1.08642	0.965825	1.80873	0.378692
Abpa	chr7:34806585-34807900	0	0	0	0	0	0	0	0	0	0	0	0	0	0
Abpb	chr7:34796950-34798961	0	0	0	0	0	0	0	0	0	0	0	0	0	0
Abpd	chr7:34149361-34151338	0	0	0	0	0	0	0	0	0	0	0	0	0	0
Abpe	chr7:32087787-32089996	0	0	0	0	0	0	0	0	0	0	0	0	0	0
Abpg	chr7:34728015-34730004	0	0	0	0	0	0	0	0	0	0	0	0	0	0
Abpz	chr7:34522211-34524314	0	0	0	0	0	0	0	0	0	0	0	0	0	0
Abr	chr11:76230235-76391229	0.90764	0.960722	1.30305	3.13399	3.46095	4.3797	3.61889	7.07575	3.82598	6.77888	6.04813	3.30114	5.26941	2.39845
Abra	chr15:41696838-41701266	0	0	0	0	0	0	0	0	0	0.0143042	0	0	0	0
Abt1	chr13:23510229-23515735	2.96732	3.18112	3.35261	2.41133	2.05888	2.46025	2.53003	2.40498	3.10272	2.21213	2.71988	2.60391	2.73092	2.09685
Abtb1	chr6:88785907-88791929	13.9842	16.8234	16.5581	12.1933	10.0385	11.5452	11.999	15.5104	17.3041	13.1936	15.8207	22.1543	21.0167	9.50479
Abtb2	chr2:103406466-103558580	3.41923	4.27267	4.31539	4.13377	1.97215	1.33599	3.58493	4.39239	3.52941	6.32562	4.75306	4.77779	6.59214	4.36593
Acaa1a	chr9:119250411-119259413	102.326	87.206	74.3752	71.0157	69.8855	86.6292	97.9104	78.269	78.6362	66.9953	70.7658	142.59	120.866	70.2532
Acaa1b	chr9:119057160-119066211	453.762	549.766	372.27	156.051	189.042	224.306	238.711	139.842	174.196	113.411	165.615	149.113	77.2565	97.4057
Acaa2	chr18:74938865-74965861	1053.24	864.752	847.23	626.323	617.973	728.435	755.437	494.558	706.384	357.149	512.524	568.549	510.871	512.07
Acaca	chr11:84008939-84215153	8.77324	9.58031	7.23179	9.50506	5.6897	4.50429	5.68311	4.62659	4.68334	5.3401	5.60665	3.49495	3.85511	3.2035
Acacb	chr5:114615526-114700767	9.04792	12.0797	10.6901	7.08319	2.57729	1.21134	3.71117	2.88119	2.14491	2.16428	2.77397	1.55184	2.94161	1.19548
Acad10	chr5:122071037-122110519	7.12958	8.48289	6.88928	9.42983	5.93241	6.47176	8.30338	6.83715	7.9145	5.60725	6.43578	9.71858	9.55214	7.28589
Acad11	chr9:103966032-104029976	163.321	178.853	181.218	113.943	146.178	141.897	154.137	99.8151	119.605	75.1685	84.7992	43.9156	43.7853	104.754
Acad8	chr9:26781725-26807134	40.8296	44.7368	44.5624	27.3824	28.1257	26.5198	24.4093	22.6279	26.2921	19.7533	24.8752	16.8936	14.1184	24.5062
Acad9	chr3:35964921-35991779	15.272	11.5354	15.6916	13.5237	12.9211	9.47426	16.1757	16.6944	11.0561	19.5819	18.4544	10.3086	8.95255	11.7689
Acadl	chr1:66877426-66909841	175.81	125.727	146.326	102.181	125.354	98.1399	118.291	81.2185	93.5613	79.0847	82.2146	63.0086	66.1344	90.0449
Acadm	chr3:153585322-153607396	269.081	220.644	227.565	152.615	184.475	186.904	196.092	136.836	183.243	131.379	148.868	65.0855	71.544	173.897
Acads	chr5:115560307-115569322	112.139	99.681	92.0658	59.6753	52.2664	55.8691	73.5303	62.9455	63.2283	58.0242	73.0227	118.114	89.1977	51.5221
Acadsb	chr7:138554114-138589725	46.9435	71.7452	55.6152	34.0664	33.9742	35.0409	30.5063	31.1967	35.074	27.8997	31.8566	8.28512	9.34557	39.8322
Acadvl	chr11:69823693-69828909	347.305	278.805	267.086	161.427	181.821	182.793	201.28	141.383	187.963	133.398	161.648	197.005	165.641	178.904
Acan	chr7:86198368-86259985	0	0	0	0	0	0	0	0	0	0	0	0	0	0
Acap1	chr11:69695068-69709041	0.921233	0.630646	1.10039	2.17566	1.73591	2.08799	2.34098	2.66582	2.27033	2.54522	3.01455	2.77931	2.64017	1.07045
Acap2	chr16:31092498-31201324	2.89844	3.4732	4.11918	6.74887	7.1784	5.17978	7.19533	8.6156	6.09542	8.83322	6.4057	1.89006	3.38234	7.28163
Acap3	chr4:155265983-155281360	0.881052	0.832951	0.976558	1.15607	1.18191	0.974309	1.69734	2.10834	1.57967	2.32315	2.00955	1.5397	1.9851	1.29797
Acat1	chr9:53388626-53418455	208.055	177.734	196.233	111.264	142.165	111.652	178.597	99.3472	87.7547	89.0994	131.492	52.1995	55.3925	120.666
Acat2	chr17:13135907-13153591	77.7218	32.0265	42.1757	40.8385	27.7626	19.4256	30.2622	26.0501	25.1432	28.7965	28.5408	91.472	87.4737	26.0141
Acat3	chr17:13116824-13133262	105.467	96.0257	99.9215	108.353	78.0922	77.9771	78.9876	80.9755	67.2548	65.3969	66.1305	156.681	124.516	104.796
Acbd3	chr1:182656173-182684335	5.92332	7.90921	7.31754	8.95744	9.86611	8.27262	8.58159	10.9033	7.28322	12.2342	8.67626	3.41294	6.00565	9.60862
Acbd4	chr11:102963001-102973513	22.8147	19.3023	19.5662	18.8575	12.2439	12.1253	19.3328	17.0843	17.649	18.1773	21.1058	27.5376	22.9572	18.0218
Acbd5	chr2:22923720-22970032	74.4658	105.995	79.3548	63.7305	90.934	85.5711	61.7843	56.1687	64.1272	50.544	50.2029	7.23245	13.2484	64.0132
Acbd6	chr1:157405249-157534363	15.7643	11.3496	13.627	10.8851	10.902	11.9719	13.0816	12.2494	14.4149	11.577	17.1629	25.7532	28.5944	11.5411
Acbd7	chr2:3253439-3258269	0	0	0.0508624	0	0	0	0	0	0	0.0625078	0	0	0.0817132	0.0880608
Accn1	chr11:80693666-81781898	0	0	0	0	0	0	0	0	0	0	0.0092443	0	0.0150386	0
Accn2	chr15:99501148-99531559	0.00514153	0.00531712	0	0.00643953	0	0.0235347	0	0.0184882	0.00489326	0.00707522	0	0	0.0101153	0.0103071
Accn3	chr5:23919268-23923652	0.0707757	0.0205898	0.0303855	0.0259459	0.0387028	0	0	0.0246951	0.0385018	0	0	0.0251566	0.0411731	0
Accn4	chr1:75447084-75470915	0	0	0	0	0	0	0	0	0.0136776	0	0	0	0	0
Accn5	chr3:81800843-81825155	1.79791	2.78239	2.12671	0.843523	1.07981	0.864962	0.82098	0.647579	0.574079	0.700784	0.915359	4.33361	3.08842	19.806
Accs	chr2:93675609-93689933	1.76099	0.887712	2.03642	1.58526	1.75931	1.51473	1.47926	2.8546	1.61294	3.25722	2.85767	3.15467	2.20465	1.15302
Accsl	chr2:93695519-93709260	0	0	0	0	0	0	0	0	0	0	0	0	0	0
Acd	chr8:108222058-108224995	8.24705	7.32122	8.26414	7.55471	6.85786	6.88995	7.27286	8.44735	7.51772	8.48653	8.33896	11.886	11.0856	7.17771
Ace	chr11:105829260-105851259	0.229235	0.201429	0.28559	0.710523	0.540271	0.765174	1.33814	5.72412	2.26172	5.4264	4.15585	3.23921	4.36746	1.37685
Ace2	chrX:160577273-160626350	0.147193	0.198404	0.267457	0.14765	0.325134	0.149591	0.136654	0.209593	0.205999	0.241519	0.51009	0.227976	0.153937	0.317274
Acer1	chr17:57092912-57121549	0	0	0	0	0	0	0	0	0	0	0	0	0	0
Acer2	chr4:86520317-86566785	2.79598	3.69176	4.07451	5.39564	12.093	10.1957	6.05231	8.17218	6.38234	7.77028	13.7314	6.76795	7.28203	4.98535
Acer3	chr7:105362169-105458037	4.97039	4.00691	4.67098	4.75802	4.9944	4.1249	5.47991	6.42095	4.73871	6.98621	6.59534	2.2366	3.37971	5.83879
Ache	chr5:137729504-137735691	0.0674017	0.0381269	0.0937975	0.285493	0.229961	0.232213	0.412899	0.542528	0.268556	0.651949	0.712194	0.464714	0.66366	0.178688
Acin1	chr14:55260997-55305768	14.6376	15.0125	14.6005	15.2617	13.2183	13.7957	14.8947	18.8374	16.8582	21.2879	18.8306	20.0637	25.8791	13.1296
Acly	chr11:100337665-100389314	88.8104	87.5883	82.3918	115.16	58.5078	73.2645	64.0654	47.2836	65.1429	64.8856	75.6443	29.6692	38.7754	30.4431
Acmsd	chr1:129625989-129664141	4.36067	7.19506	8.82001	8.94625	5.73166	8.42731	12.6061	17.071	12.0285	14.2967	16.1838	5.64021	3.41	21.5951
Acn9	chr6:6906017-6989220	18.7034	14.1864	15.507	11.1498	13.9901	10.548	11.0649	12.0386	13.416	12.0735	14.2684	3.68038	3.84603	9.86351
Acnat1	chr4:49456403-49463981	45.0107	31.1176	41.7364	47.6483	44.9851	23.1344	35.4005	30.4294	19.7556	36.279	28.2406	20.93	28.8143	43.0728
Acnat2	chr4:49392716-49421023	81.4726	5.50233	78.2319	64.3639	44.6756	6.20777	79.9083	54.5413	11.2389	64.4917	60.6797	15.4473	24.0438	6.58578
Aco1	chr4:40090297-40146042	84.6715	90.6099	89.2157	96.1135	71.5836	64.5826	88.4264	79.0579	85.2567	84.0374	66.7528	65.3366	69.9121	76.2491
Aco2	chr15:81702892-81745567	46.9613	51.2196	47.9503	83.7796	66.5094	66.2376	85.5438	79.4034	91.101	69.763	66.7435	80.5163	85.873	72.2688
Acot1	chr12:85350451-85358619	22.4337	10.9002	23.5222	4.91151	16.5115	6.20332	22.0874	12.7086	4.86921	7.45942	2.80109	11.6983	10.3966	8.15495
Acot10	chr15:20594968-20596505	1.01679	0.450092	0.878091	0.894119	0.934451	1.51031	1.18561	1.82505	1.64447	2.66223	2.28515	1.63502	1.61798	2.09067
Acot11	chr4:106417165-106472436	2.51148	1.08128	2.01302	3.72297	1.28427	1.09541	2.73732	3.0657	1.42353	3.28424	3.18938	4.7503	3.72379	2.6487
Acot12	chr13:91881125-91925753	53.5917	49.2127	59.5383	38.3547	60.1298	50.1039	42.6082	36.0982	37.4032	25.9153	33.2407	17.5495	19.9172	39.7985
Acot13	chr13:24909823-24923358	121.232	74.3085	90.0323	81.7678	77.706	60.0792	73.3321	67.3889	89.4908	80.8226	105.497	68.6147	58.8936	66.639
Acot2	chr12:85328810-85334825	2.2326	0.860599	2.67608	1.01798	1.73225	1.06998	3.06683	3.59199	1.05191	2.78573	1.29538	2.08586	3.91635	1.37951
Acot3	chr12:85393100-85400514	35.0964	0.813303	35.2103	23.1795	64.1158	2.69247	86.5668	45.4739	2.91133	33.955	5.55952	14.2387	26.2342	7.96323
Acot4	chr12:85379328-85385673	27.3856	5.50611	28.8371	21.6351	46.3203	10.9075	43.27	28.8278	8.34952	24.9479	12.8417	11.7126	17.4962	16.5086
Acot5	chr12:85410274-85416969	0	0	0	0	0	0.0254021	0.0643052	0.0592791	0	0.0225351	0.0213852	0.120181	0.0964395	0
Acot6	chr12:85441603-85450733	0.218064	0.0946223	0.434011	0.349097	0.45219	0.259234	1.40086	1.95147	0.227281	1.08998	1.00329	0.665191	0.80731	1.16119
Acot7	chr4:151552208-151645964	16.9625	13.5273	11.6427	18.3604	11.1279	12.8273	17.1842	16.0725	22.1067	16.1906	15.5605	24.9835	22.3027	11.8464
Acot8	chr2:164618267-164630381	10.583	8.32574	10.5444	7.217	7.75519	9.13014	13.4702	12.1018	12.8032	10.0946	10.5747	17.7715	14.1729	8.14357
Acot9	chrX:151697042-151732050	1.84015	1.58349	2.48305	3.38661	2.74263	3.76671	3.69397	4.53859	4.93939	8.41653	7.32805	4.74618	3.94568	3.47121
Acox1	chr11:116033201-116060359	403.579	704.71	513.236	371.767	406.163	480.76	392.4	319.22	401.987	246.477	241.913	233.485	223.909	356.305
Acox2	chr14:9058024-9091533	85.5273	116.679	92.0009	113.933	88.1422	98.8821	104.051	110.641	110.054	85.6	98.5409	115.217	91.6321	97.1316
Acox3	chr5:35925708-35956450	9.85275	13.6577	10.0775	9.51553	8.88446	10.4046	10.0944	11.0603	10.5225	10.6069	10.425	7.39204	8.35688	7.22282
Acoxl	chr2:127680363-127949628	0.00622795	0	0.0197267	0	0.0151906	0.0289593	0.0334011	0.00760639	0.0310955	0.0171111	0.0412562	0.0150687	0.0120664	0.0245935
Acp1	chr12:31578190-31596477	23.9983	14.4361	15.8246	14.9438	15.829	12.6061	17.9676	16.1831	14.4415	16.9186	17.5696	4.31392	5.00584	7.27177
Acp2	chr2:91043068-91054255	18.2826	18.1161	20.8782	23.2735	19.6126	19.7124	24.5639	26.832	24.1869	24.404	21.5962	18.6624	16.1147	20.6252
Acp5	chr9:21931170-21940190	110.692	105.904	98.2294	73.8381	64.6741	75.6175	87.5021	93.0164	101.598	89.4865	100.945	162.499	124.393	57.09
Acp6	chr3:96962699-96980499	20.9527	23.4958	21.4234	18.2946	18.3147	19.0001	16.3417	16.6235	25.0252	16.0302	16.5752	21.5749	22.613	17.8773
Acpl2	chr9:96723761-96789841	2.49877	1.98087	3.05932	2.47541	1.58829	1.61774	2.43698	3.58348	2.60939	5.6048	3.94386	2.39932	2.44206	3.01717
Acpp	chr9:104190569-104240052	1.88527	1.39271	2.86318	1.04188	0.939293	0.365716	0.21863	0.28551	0.0926622	0.0878156	0.37878	0.00904114	0.0491704	0.0407029
Acpt	chr7:51508456-51512574	0	0	0	0	0	0	0	0	0	0	0	0	0	0
Acr	chr15:89398756-89405015	0.0263683	0	0	0	0	0.0200771	0	0.0312951	0.025641	0.0177773	0.0173147	0.0938377	0.0252037	0.0512841
Acrbp	chr6:124999944-125013283	1.27853	1.2348	0.871743	0.853006	1.22101	1.15988	1.21072	1.38164	1.40317	1.81428	1.93885	1.22623	1.97201	0.81348
Acrv1	chr9:36500804-36506422	0	0	0.0185533	0	0	0	0	0	0	0	0	0	0	0
Acsbg1	chr9:54452803-54509692	0.0481661	0.0412007	0.114194	0.217044	0.15826	0.132716	0.210728	0.329057	0.382838	0.451497	1.03937	0.727314	0.626407	0.523303
Acsbg2	chr17:56982526-57013870	0	0	0	0	0	0	0	0	0	0	0	0	0	0
Acsf2	chr11:94418415-94463100	19.5146	20.6661	14.3668	16.1086	15.1777	18.0246	21.3875	21.4632	16.8258	13.3826	9.69313	13.6906	16.6834	11.857
Acsf3	chr8:125299404-125341781	15.863	13.7312	14.5293	11.9283	9.564	10.4224	13.3638	13.7405	10.8995	11.4842	12.0569	21.3911	17.375	10.366
Acsl1	chr8:47556395-47621404	248.855	410.55	353.275	238.583	357.218	311.266	276.144	197.204	167.682	116.821	116.7	110.369	136.154	255.443
Acsl3	chr1:78654399-78704318	20.9907	9.18165	13.2619	20.0497	15.2157	9.32722	15.564	11.4183	9.27976	22.4108	19.6171	5.00284	5.39345	10.2904
Acsl4	chrX:138752535-138825078	15.3836	18.6289	16.1409	19.2056	29.4395	21.2318	42.8033	36.0102	17.886	34.6293	25.6566	8.16438	14.4369	42.2606
Acsl5	chr19:55327858-55371118	209.72	196.654	254.555	175.359	170.856	155.852	163.279	129.147	169.953	143.699	168.731	93.5209	95.3536	142.962
Acsl6	chr11:54117325-54175041	0.0145351	0.144324	0.00739258	0	0.0613099	0.0443323	0.019061	0.0175604	0.0351742	0	0.0188869	0.0358411	0.028894	0.0286074
Acsm1	chr7:126761341-126806029	280.794	234.794	255.479	272.681	290.469	258.746	244.526	193.462	249.957	171.099	141.332	218.693	199.206	193.015
Acsm2	chr7:126697853-126744208	0.20215	0.343257	0.251655	0.440548	0.783079	1.21195	1.21994	0.398893	1.16205	0.798269	0.432055	0.218139	0.212638	1.05951
Acsm3	chr7:126904436-126928410	40.7713	73.8968	46.0624	44.3989	43.7984	36.5187	34.4648	24.1225	29.5875	26.8419	46.424	7.30857	8.05036	51.0368
Acsm4	chr7:126833539-126858080	0	0	0	0	0	0	0.0107249	0.00978402	0.057428	0.0108832	0	0	0	0
Acsm5	chr7:126669778-126686874	75.0031	77.6981	69.2187	64.8728	75.4431	66.2261	49.5342	39.264	65.5074	38.2108	43.8703	27.4713	30.2141	53.0848
Acss1	chr2:150443846-150493976	0.160265	0.0992453	0.208032	0.483228	0.421789	0.744702	0.581356	0.858651	0.621945	1.04157	1.16642	0.508327	0.619662	0.174043
Acss2	chr2:155343778-155388479	199.026	149.236	176.347	136	70.7015	58.2045	76.0411	49.8425	69.4089	46.3732	70.2584	39.4204	41.7775	42.6063
Acss3	chr10:106373219-106560720	14.5459	7.45773	25.6447	12.3866	14.3127	1.87964	14.9411	10.6547	1.53424	9.8171	10.211	1.14647	1.57002	11.3882
Acta1	chr8:126415666-126418636	0	0	0	0.0993344	0.0339874	0.121975	0.2266	0.0957246	0.152231	0.203628	0	0.0704645	0	0.0543216
Acta2	chr19:34315580-34329826	1.67715	2.24122	2.59844	6.74803	3.70815	7.19135	5.25461	7.41249	8.46606	8.03952	5.22457	5.26985	4.33544	1.55221
Actb	chr5:143664794-143668403	241.924	163.588	189.635	227.833	199.796	241.912	272.431	322.485	270.966	323.748	272.93	487.375	594.819	162.947
Actbl2	chr13:112045220-112047957	0	0	0	0	0	0	0.00957263	0.00868312	0	0	0	0	0	0
Actc1	chr2:113873024-113878547	0.0984581	0.0746711	0.0293303	0.0532816	0	0.0429579	0.0743778	0	0.0965358	0.207685	0.185098	0.196273	0.0794613	0
Actg1	chr11:120207003-120209798	44.4182	5.69467	18.1713	36.0024	59.3787	49.5227	54.9885	56.5928	33.0462	60.518	54.4897	156.729	120.665	54.5596
Actg2	chr6:83462902-83486245	0.246349	0.184957	0.212902	0.487543	0.419766	0.420045	0.245064	0.340152	0.441996	0.357291	0.264994	0.467918	0.108224	0.192373
Actl6a	chr3:32607467-32625893	14.7518	15.7842	13.629	14.0638	12.7964	13.5186	13.5404	14.8808	14.9742	17.6856	16.5352	10.5371	9.05959	11.1088
Actl6b	chr5:137994782-138010801	0	0	0	0	0	0	0	0	0	0.0328403	0	0.0599596	0	0.023914
Actl7a	chr4:56756293-56757797	0	0	0	0	0	0.0178362	0	0	0	0	0	0	0	0
Actl7b	chr4:56752876-56754297	0	0	0	0	0	0	0	0	0	0	0	0.0383976	0	0
Actl9	chr17:33569843-33571212	0.0284704	0.0898933	0.0298533	0.0183313	0	0.0219279	0	0.0343393	0.0422583	0	0.018946	0	0.0837816	0
Actn1	chr12:81268528-81361358	7.18328	8.46024	8.75684	16.391	15.918	13.2362	17.5298	22.3456	17.9103	23.6208	17.738	10.513	17.6755	11.7302
Actn2	chr13:12361693-12432999	0	0.0124095	0	0.0292291	0.0144897	0.00923989	0	0.0282687	0.0114327	0.0476691	0.0536536	0.0620033	0.0252091	0
Actn3	chr19:4861222-4877884	0.0330828	0	0.00626878	0.015466	0	0.0492793	0.0163179	0.015022	0.0299075	0.0945668	0.0244279	0.0501955	0.0412946	0.0126532
Actn4	chr7:29678272-29747299	37.9268	49.623	50.7356	54.9667	42.9715	41.0831	58.1442	72.2663	61.8412	77.098	75.5043	56.1036	67.3069	45.293
Actr10	chr12:72038843-72065704	14.3991	14.0442	14.4891	13.644	15.0873	15.633	14.7601	15.5427	16.4195	15.1225	17.5686	9.34191	9.08583	14.8848
Actr1a	chr19:46451303-46470225	25.1592	30.5271	28.6701	34.2081	28.5911	29.3684	31.6822	35.6276	40.7666	37.7209	32.8009	35.1391	36.1787	31.4657
Actr1b	chr1:36756046-36766770	24.9123	32.2675	28.3028	34.2804	32.0138	31.2864	36.0468	36.6975	40.8954	43.098	38.3118	34.4566	36.6607	35.1892
Actr2	chr11:19962306-20012954	39.9686	44.0835	41.1877	39.8147	46.2986	43.4965	46.3085	55.3245	41.7891	59.6022	50.9074	12.9599	20.4291	44.9236
Actr3	chr1:127289482-127332067	17.9893	14.792	15.0658	19.5842	24.8049	26.8094	24.0753	29.4493	23.5947	33.2401	28.7549	17.2935	21.996	23.7046
Actr3b	chr5:25265843-25356159	0.184332	0.0951831	0.198973	0.285503	0.226376	0.420046	0.395293	0.669497	0.287191	0.630931	0.716496	0.631864	0.442451	0.23119
Actr5	chr2:158450648-158464947	3.49986	2.99152	3.07027	2.71842	2.16176	2.61477	3.07313	3.12821	2.97449	3.4462	3.18421	4.65309	3.79164	2.18471
Actr6	chr10:89174717-89195040	9.52645	8.45697	8.65427	7.19329	7.14679	7.41816	7.85261	8.00118	6.42467	7.91146	10.2179	1.39438	2.58667	5.54358
Actr8	chr14:30791522-30806407	14.2271	15.4968	14.6554	15.4956	16.7495	15.8718	14.1203	14.5559	16.7273	14.5391	14.3597	10.5944	11.3124	14.6844
Actrt1	chrX:43682183-43683522	0	0	0	0	0	0	0	0	0	0	0	0	0	0
Actrt2	chr4:154040536-154041976	0	0	0	0	0	0	0	0	0	0	0	0	0	0
Acvr1	chr2:58298848-58419239	6.60158	5.96006	8.34064	9.63627	8.35604	5.97594	9.34412	10.5185	8.07115	10.5029	7.74414	4.17757	6.6295	8.06073
Acvr1b	chr15:101004555-101043032	1.86501	2.45506	3.53522	5.00721	3.40352	4.07068	4.89645	7.57145	5.66993	6.76537	5.3502	2.19847	3.04682	4.96022
Acvr1c	chr2:58119863-58210169	0.0198183	0.00868928	0.0219424	0.0235366	0.0247185	0.00753141	0.0128193	0.0181632	0.0106789	0.00974261	0.00997798	0	0.0068826	0.00440047
Acvr2a	chr2:48669628-48758784	4.98832	6.02837	5.52216	4.36666	6.23487	4.29835	5.1167	5.3276	3.65425	5.44801	4.47772	1.16005	1.92281	6.18273
Acvr2b	chr9:119311618-119342624	0.944344	0.807933	0.894228	0.654809	0.608489	0.439203	0.94046	1.12943	0.628869	1.12877	0.906088	1.24725	0.894415	0.893
Acvrl1	chr15:100958967-100975767	0.988809	0.600124	1.19079	2.29251	1.94981	2.75538	2.78168	4.02258	3.01474	3.87418	3.41035	4.86702	3.75684	1.1913
Acy1	chr9:106335326-106340567	38.7365	21.99	34.2235	31.9764	22.8319	16.3155	29.7304	25.0112	23.9181	19.0633	24.0869	36.1767	32.703	22.576
Acy3	chr19:3986660-3990005	49.5889	31.3814	42.8547	43.1778	34.9398	34.6215	48.8113	46.7849	39.7204	28.8147	36.7186	52.6306	43.8913	27.8088
Acyp1	chr12:86613347-86621385	11.9885	11.3497	13.1534	14.0961	11.4718	12.9891	14.9176	17.0659	15.8987	13.5004	16.1133	5.95131	7.41983	10.2132
Acyp2	chr11:30405991-30549396	1.68995	3.10806	1.90751	2.01664	2.04536	2.15312	3.01181	3.84238	4.59263	4.83139	4.37453	0.885071	1.19816	2.68347
Ada	chr2:163552319-163575913	1.00848	1.23818	1.53856	2.22914	2.27717	3.82132	2.72923	2.73447	2.85718	1.72751	2.2871	2.04304	1.90297	1.0477
Adad1	chr3:36962577-37010434	0	0	0	0	0	0.0164241	0	0	0	0.0286825	0	0	0	0
Adad2	chr8:122136646-122140826	0	0	0	0	0	0	0.0147611	0	0	0.015933	0	0	0.0251257	0
Adal	chr2:120967876-120982414	6.87639	9.22404	6.96262	5.58174	6.23052	5.29809	4.81104	4.98256	6.20428	5.25142	5.7424	2.35914	2.51252	5.16273
Adam10	chr9:70526807-70628036	7.21559	8.78088	8.65878	13.9142	16.779	14.9998	17.174	24.3766	16.3702	28.5215	18.3744	5.90001	10.3498	18.9943
Adam11	chr11:102622752-102641576	0.648196	0.855032	0.447271	0.901382	0.345362	0.35135	0.522661	1.5308	1.00356	2.89061	2.6105	1.93407	2.16104	0.984537
Adam12	chr7:141074882-141416780	0.0391949	0.0700184	0.102862	0.0978191	0.172036	0.156735	0.160911	0.350324	0.193928	0.299818	0.138661	0.058525	0.0337311	0.0718196
Adam15	chr3:89143561-89153932	0.940182	1.02462	1.20677	2.62305	2.11694	2.24699	3.90053	7.61699	4.87766	5.90182	6.75557	5.21497	5.97786	2.34968
Adam17	chr12:21329369-21379452	5.22424	6.73641	7.25635	8.46814	9.27697	8.72244	9.2106	11.6422	9.89847	12.4877	9.90072	4.3793	4.94558	7.76341
Adam18	chr8:25712717-25785227	0	0	0	0	0	0	0	0	0	0	0	0	0	0
Adam19	chr11:45869488-45960844	0.216251	0.300678	0.351151	0.862214	0.798471	1.09273	0.965083	1.56298	1.04771	1.82648	1.55027	0.547932	0.665338	0.744635
Adam1a	chr5:121968612-121971704	0.206445	0.150884	0.173706	0.251279	0.26592	0.242793	0.282807	0.318018	0.265001	0.28915	0.334833	0.120133	0.19445	0.319194
Adam1b	chr5:121950105-121952989	0	0	0	0	0	0	0	0	0	0	0	0	0	0
Adam2	chr14:66646165-66696570	0.00716802	0	0	0	0	0.0810724	0	0.0274602	0.0231502	0.0101935	0	0	0	0.0142658
Adam21	chr12:82659570-82669461	0.00635951	0.0309734	0.00780285	0	0	0.010396	0.0180715	0.0162269	0.00719091	0	0	0	0	0.0370555
Adam22	chr5:8072351-8368081	0.0218378	0.0308896	0.0367768	0.0442156	0.0713901	0.0619735	0.0729776	0.142185	0.055243	0.0857689	0.0651436	0.087951	0.178132	0.0875179
Adam23	chr1:63492477-63643089	1.70591	2.80372	3.03305	5.29548	5.4431	4.86964	5.54573	7.19302	6.69503	6.5532	6.02679	3.64197	3.61296	7.04628
Adam24	chr8:41760447-41767553	0	0	0	0	0.00731447	0	0	0	0	0	0	0	0.00991784	0
Adam25	chr8:41837561-41841530	0	0	0	0.00921175	0.00806783	0	0	0.00838752	0.0074197	0	0	0	0.011419	0
Adam26a	chr8:44653629-44662061	0	0	0	0	0	0	0	0	0	0	0	0	0	0
Adam26b	chr8:44605217-44613491	0	0	0	0	0	0	0	0	0	0	0	0	0	0
Adam28	chr14:69224083-69273899	0	0	0	0	0	0	0	0	0.00683853	0.0337215	0	0.0125258	0	0
Adam29	chr8:58349708-58385761	0	0	0	0	0	0	0	0	0.00801353	0	0	0	0	0
Adam3	chr8:25787705-25836297	0	0	0	0	0	0	0.00918973	0	0.00716272	0.00911517	0	0	0	0
Adam30	chr3:97964734-97967096	0	0	0	0	0	0	0	0	0	0	0	0	0	0
Adam32	chr8:25946614-26059276	0.0294918	0.0178106	0	0.0105085	0.0274141	0	0.0427186	0.0481061	0.0661979	0.295313	0.106437	0.0990008	0.103303	0.0146047
Adam33	chr2:130876552-130889550	0.384402	0.0993127	0.12319	0.245459	0.192405	0.135093	0.336262	0.95758	0.551909	1.08028	2.12178	0.485645	1.05267	0.221806
Adam34	chr8:44735662-44750914	0	0	0	0	0	0	0	0	0	0	0	0	0	0
Adam39	chr8:41908362-41912215	0	0	0	0	0	0	0	0	0	0	0	0	0	0
Adam4	chr12:82520535-82522865	0.141993	0.0735722	0.0831902	0.108602	0.178478	0.111358	0.154804	0.118939	0.120045	0.108859	0.152982	0.0166347	0.0130502	0.165424
Adam5	chr8:25843456-25934841	0.00639239	0.00774346	0.0153742	0.00908182	0.00786329	0	0.0365544	0.0907915	0.0433962	0.206978	0.082583	0.0139996	0.0327663	0.0371696
Adam6a	chr12:114782118-114784625	0	0	0	0	0	0	0	0	0	0	0	0	0	0
Adam6b	chr12:114727775-114730046	0.00800239	0	0	0.0116829	0	0.106472	0.0117658	0.0105481	0	0	0	0	0	0.0157992
Adam7	chr14:69115393-69151746	0	0	0	0	0	0	0	0	0	0	0	0	0	0
Adam8	chr7:147164839-147178387	0.0916043	0.0594839	0.147426	0.635111	0.56388	1.34652	0.570474	0.904321	1.14387	1.31873	1.50879	0.846832	1.15162	0.320656
Adam9	chr8:26060082-26127394	18.8553	28.2519	22.6961	23.8373	25.3857	21.8747	21.8534	24.0015	23.5878	23.2112	18.2198	5.35686	7.09299	19.5521
Adamdec1	chr14:69181443-69200129	1.48752	1.41381	1.82926	2.26001	2.8884	2.85823	4.00628	5.8324	4.9428	7.57648	6.30443	4.88199	5.03477	1.98714
Adamts1	chr16:85794072-85803360	2.85328	2.97333	3.59297	4.40236	7.99932	9.00183	5.38188	6.6077	4.9969	12.3599	6.04222	2.27268	3.36825	3.46644
Adamts10	chr17:33661168-33690421	0.936269	0.776071	0.960063	2.21113	1.71169	2.10361	2.76791	5.49438	3.74657	5.47003	5.21219	2.43063	3.66038	2.05482
Adamts12	chr15:10994544-11276622	0.0265362	0.0651536	0.128728	0.202	0.176764	0.2295	0.429241	1.26533	0.454414	0.830799	0.264943	0.0249088	0.0897788	0.294859
Adamts13	chr2:26828935-26865145	1.14791	0.892744	1.47889	1.85131	1.69929	1.13912	1.90794	1.59094	1.23798	1.07055	1.00714	2.0532	1.08555	0.972708
Adamts14	chr10:60659859-60736186	0.248584	0.154837	0.224306	0.489937	0.468445	0.581804	0.550024	0.858318	0.458356	2.15839	1.20265	0.661832	1.0499	0.298154
Adamts15	chr9:30706739-30730037	0.243833	0.123192	0.208126	0.410761	0.508071	0.512652	0.604662	1.12848	0.655664	1.58605	1.79623	1.75611	3.17129	0.450213
Adamts16	chr13:70866685-70980688	0.0139794	0.0150686	0.0336437	0.0712865	0.115243	0.0271548	0.316782	1.07671	0.415734	0.943795	0.516748	0.0834664	0.195969	0.136944
Adamts17	chr7:73984620-74297511	0.0269337	0.00626595	0.012268	0.0261551	0.0145718	0	0.0117362	0.0390205	0.0230569	0.0281529	0.0195067	0.0144934	0.0233989	0
Adamts18	chr8:116222036-116372739	0	0	0	0	0	0	0.00509156	0	0.0038139	0	0	0	0	0
Adamts19	chr18:58996417-59213332	0.00391406	0	0	0.00513269	0.00959488	0.0123645	0.0053196	0	0.0119723	0.00540673	0.0105712	0	0	0
Adamts2	chr11:50415586-50617551	1.49906	0.976581	1.22037	3.12335	2.58544	2.62799	4.37089	10.5221	4.42842	10.9695	8.09977	6.22887	6.31283	2.539
Adamts20	chr15:94100593-94234781	0.00571106	0	0	0.0128217	0	0.00439197	0.00739847	0.0246198	0.00276055	0.0142904	0	0.00706815	0	0
Adamts3	chr5:90102865-90312359	0.0446814	0.0372905	0.0368937	0.122438	0.0912533	0.0707115	0.0873048	0.108023	0.0863971	0.100583	0.128929	0.0480947	0.0716025	0.0546375
Adamts4	chr1:173180552-173190053	0.0767666	0.0835974	0.127107	0.197029	0.280916	0.459765	0.472403	0.803454	0.437768	0.969065	0.535917	0.351342	0.44182	0.0986635
Adamts5	chr16:85858401-85901370	0.472995	0.291325	0.425908	0.582879	0.832054	0.562158	0.86738	2.38789	0.742194	2.8935	2.47298	0.420859	0.658262	0.889141
Adamts6	chr13:105077952-105284843	0.362007	0.333873	0.581506	0.418526	0.990192	0.506264	0.473806	0.645775	0.517277	0.968402	1.22515	0.0912365	0.268901	0.272133
Adamts7	chr9:90057815-90094940	1.14225	1.00547	0.928911	2.00352	1.19023	0.699707	0.944238	1.74516	1.66628	2.35797	2.06755	1.45391	2.20906	2.44781
Adamts8	chr9:30750147-30770443	0.00531822	0	0.0106548	0.032696	0.0194405	0.064422	0.0827297	0.0379245	0.0805434	0.0722571	0.0273397	0.0132382	0.0643808	0.0210445
Adamts9	chr6:92722692-92851435	0.327531	0.311579	0.5907	1.04218	1.53171	1.07359	1.67526	4.40684	1.74984	3.65112	3.18715	0.925444	1.89798	0.97744
Adamtsl1	chr4:85699818-86074286	0.19764	0.14496	0.145741	0.273478	0.172439	0.152432	0.265258	0.677324	0.252826	1.1938	1.42537	0.342159	0.590116	0.267598
Adamtsl2	chr2:26934900-26964133	2.44589	2.08063	2.35199	7.42367	4.41157	6.94425	12.302	32.4108	15.3078	31.5924	35.6878	20.462	30.6214	6.7427
Adamtsl3	chr7:89484203-89762958	0.0403085	0.015751	0.0336995	0.068374	0.0777017	0.0780684	0.115617	0.201331	0.143699	0.253998	0.226789	0.0502173	0.0799844	0.0510232
Adamtsl4	chr3:95480126-95491781	0.752968	0.433283	0.752351	1.21508	0.944563	0.606726	1.51931	1.49999	0.898952	1.27892	1.95639	1.54785	3.63272	0.66795
Adamtsl5	chr10:79803460-79811191	0.265018	0.060992	0.200544	0.470533	0.232351	0.207892	0.531572	0.317577	0.326888	0.501918	0.355579	0.572462	0.742209	0.118224
Adap1	chr5:139747829-139801418	0.565237	0.359945	0.582849	1.59955	1.40675	2.36914	2.29422	3.61402	2.64986	3.15082	3.08273	3.27159	2.655	1.25597
Adap2	chr11:79967663-79992329	8.30195	15.5713	13.5052	12.5211	14.4916	13.8473	16.8739	16.5542	13.9948	15.3307	13.3079	4.55225	6.31525	11.5583
Adar	chr3:89518943-89557377	5.34616	5.56536	5.96556	8.27894	7.37145	7.4121	7.87904	10.257	8.37733	9.38408	6.74992	7.13767	8.71947	5.23143
Adarb1	chr10:76753471-76881018	1.79807	2.10384	1.97778	3.22528	2.43263	2.45813	2.60564	4.09146	2.64921	4.61404	4.58529	2.14436	2.88475	2.41329
Adarb2	chr13:8202154-8759554	0.00313634	0	0	0	0	0	0	0	0.00334501	0.00855476	0.00432758	0	0	0.0180864
Adat1	chr8:114490807-114516202	1.81467	2.42253	1.72656	1.90029	1.83898	1.9034	1.6094	1.82809	2.10675	2.02152	1.54734	0.814069	0.963495	2.16619
Adat2	chr10:13272712-13283182	2.23789	2.28278	2.68032	2.86067	2.45419	2.67925	2.78135	3.35061	2.84106	3.61424	3.39237	6.29119	5.69487	4.61434
Adat3	chr10:80065624-80070399	0.511519	0.420222	0.548636	0.38285	0.294933	0.254317	0.907784	0.613112	0.621512	0.600761	0.730187	1.33159	1.49745	0.390334
Adc	chr4:128609389-128639661	1.20086	0.224739	0.552736	1.73938	1.38876	1.01678	1.59568	2.08798	2.23051	1.74379	2.4835	2.5081	3.09774	0.553594
Adck1	chr12:89599244-89700162	9.89368	8.71474	10.3574	9.59974	6.57115	6.92053	8.99802	8.70473	7.38144	8.26251	10.0314	10.1907	8.61601	6.22248
Adck2	chr6:39523874-39538768	3.08554	3.00374	3.35707	2.63228	2.91891	2.35119	2.57869	3.22058	2.80455	3.20982	2.96268	2.84692	2.86791	2.9359
Adck3	chr1:182095368-182126151	109.767	134.933	157.651	65.0726	37.2723	38.6431	32.1389	44.8739	50.7038	48.8874	70.2648	95.9545	67.3544	58.6017
Adck4	chr7:28018031-28042968	9.66394	8.1914	10.1105	11.4367	10.4966	9.79787	13.637	18.1613	16.5123	17.2614	17.1682	32.6156	30.9879	10.4415
Adck5	chr15:76406788-76426241	10.9136	20.7534	14.5582	6.57808	8.25605	9.52975	8.58849	11.4085	11.1368	9.94831	8.73456	18.5544	18.1482	9.46035
Adcy1	chr11:6963491-7078508	0.0432031	0.0325613	0.0731781	0.0406192	0.130285	0.13949	0.219983	0.621576	0.0939036	0.875869	2.67849	2.02542	2.02525	0.235707
Adcy10	chr1:167415313-167506904	0.0226567	0.00733198	0.018038	0.00863045	0.0273279	0.0101962	0.0221344	0.020175	0	0.00898214	0.0483817	0.00739937	0.00587599	0.0127044
Adcy2	chr13:68758919-69138419	0.0854899	0.0439062	0.0855501	0.222203	0.16972	0.0831762	0.267034	0.809574	0.412652	1.28857	1.21468	0.42715	0.316372	0.26714
Adcy3	chr12:4133396-4213524	0.397162	0.251248	0.410439	0.76268	0.658425	0.604988	0.953047	2.06107	1.01165	1.75046	1.71316	0.693859	1.13767	0.383103
Adcy4	chr14:56387928-56402856	1.15875	1.40205	2.11343	3.43302	2.76219	2.42671	3.78844	3.83007	3.53185	2.45259	2.21132	3.82509	2.89963	1.83084
Adcy5	chr16:35155721-35304635	0.231158	0.446479	0.4865	0.648498	0.669577	0.4489	0.685313	0.553328	0.355405	0.286351	0.395387	0.295295	0.34737	0.315046
Adcy6	chr15:98420420-98438064	3.49609	5.83786	4.52181	5.27385	7.8944	8.44711	7.52201	9.80849	11.4126	10.4304	7.80237	4.80796	8.11659	8.03527
Adcy7	chr8:90796301-90853861	0.670381	0.632714	0.936259	2.91442	3.00463	3.11621	3.66721	8.16026	3.99118	8.79454	6.99944	2.63377	3.82407	1.82277
Adcy8	chr15:64530596-64753858	0	0.00417334	0.00814769	0.0101486	0.014555	0	0.052738	0.0676059	0.0540942	0.28521	0.192339	0.0387056	0.0929066	0.00788021
Adcy9	chr16:4287544-4419587	3.29313	6.41028	6.14436	8.19231	6.99851	4.25498	5.13777	5.0322	5.30095	4.59548	4.54184	1.86016	2.52303	5.58742
Adcyap1	chr17:93598761-93604829	0	0	0	0	0	0	0	0	0	0	0	0	0	0
Adcyap1r1	chr6:55401973-55451449	0.261618	0.28666	0.318681	0.409838	0.440052	0.512872	0.669532	1.42559	0.905796	1.99559	1.08994	0.829725	1.05331	0.516154
Add1	chr5:34916362-34974954	10.998	11.8054	13.4987	18.5167	16.3401	14.9703	19.1129	28.3615	21.475	32.3826	26.0526	24.6705	30.92	20.392
Add2	chr6:86028077-86069549	0	0	0.0055344	0	0.00663872	0.00831455	0.00702817	0.032027	0	0.0145242	0.00704158	0	0.033764	0
Add3	chr19:53214934-53321889	3.79952	4.6086	5.32271	5.26276	5.41255	4.77808	5.89574	7.35184	5.5547	6.73717	7.03559	1.6335	1.96071	3.13152
Adh1	chr3:137940608-137953655	2853.34	1582.5	2338	2762.54	2135.13	1403.89	2240.44	1965.36	2330.02	1918.66	1984.24	2750.45	2564.3	2040.61
Adh4	chr3:138078460-138093856	122.864	166.595	154.499	262.651	296.57	249.987	252.15	151.859	173.228	154.684	174.774	71.196	72.2979	207.425
Adh5	chr3:138106127-138118463	388.676	370.452	347.516	380.136	344.428	392.053	373.515	288.345	404.737	250.681	334.929	197.743	195.378	314.104
Adh6-ps1	chr3:138037084-138051255	5.5404	41.5947	8.34109	5.58139	4.74228	12.6663	5.6319	3.77865	7.59838	4.00622	4.15289	0.028221	0.011018	1.75143
Adh6a	chr3:137976249-137994098	0.0150623	0.067115	0.0164467	0.0604442	0.0555045	0.188853	0.103818	0.0951166	0.0629859	0.0642683	0.0823689	0	0.0277283	0
Adh7	chr3:137880736-137895006	1.31153	1.2451	1.20451	0.509638	0.688626	0.587333	0.664121	0.530217	0.649881	1.3928	1.48171	0.373099	0.306069	0.779344
Adhfe1	chr1:9538126-9568049	38.7353	53.2883	43.245	49.6175	41.4141	49.0858	47.8777	42.8952	49.7851	29.9134	36.5607	10.6025	10.2327	28.8516
Adi1	chr12:29360071-29367039	98.6313	100.828	93.3577	92.9193	103.814	105.449	79.9501	86.413	97.3593	76.2808	79.9993	84.0401	75.5082	88.3582
Adig	chr2:158328347-158333934	0	0.0423943	0.0415126	0	0	0.06156	0	0	0.039857	0	0	0	0	0
Adipoq	chr16:23146608-23158041	0.029812	0	0	0.0391412	0.0181375	0	0.0199823	0.0363288	0	0	0.0607936	0	0.0838992	0
Adipor1	chr1:136312043-136328918	60.7229	64.1805	69.2778	71.1145	76.2763	72.0804	75.5292	80.4781	81.7892	77.0132	81.1989	71.1312	78.9552	74.7189
Adipor2	chr6:119303167-119367501	203.67	322.994	215.382	228.365	204.083	216.87	177.557	133.253	170.788	134.571	145.272	80.918	73.3281	121.426
Adk	chr14:21871854-22267768	592.135	584.311	621.013	676.694	572.03	532.595	567.894	471.79	550.702	445.975	590.357	202.371	235.993	638.685
Adm	chr7:117771182-117773333	1.07857	0.712648	1.17919	1.79868	1.55241	1.50275	1.44741	1.50721	1.33482	2.06859	2.59953	2.63146	2.67297	1.47353
Adm2	chr15:89153402-89155161	0	0	0	0	0	0.0316387	0	0	0	0.205531	0.193674	0.351702	0.249879	0.042939
Adnp	chr2:168006464-168032562	10.689	11.9677	10.7422	11.6688	13.6196	10.9605	13.377	16.9954	12.4455	18.0799	13.9836	7.25119	10.9417	14.9691
Adnp2	chr18:80323873-80348221	1.65049	3.41172	2.56662	2.33657	2.39249	2.52174	2.61538	3.11989	2.63544	3.95347	3.09796	2.06543	2.32906	2.61908
Ado	chr10:67007258-67011703	4.31493	3.85621	3.44725	3.33293	3.98515	3.45542	3.66688	5.10227	4.06878	4.84624	3.94664	4.25573	3.93294	4.26648
Adora1	chr1:136095798-136132008	2.30202	4.80146	3.20833	8.80778	6.78765	9.82145	9.48411	13.1281	17.2071	8.05181	10.0134	8.4362	8.22873	13.3092
Adora2a	chr10:74779687-74797533	0.641695	0.593516	0.818872	1.07883	1.14104	1.4002	1.85738	3.0561	1.56573	1.90852	2.32113	3.22862	2.85775	1.1668
Adora2b	chr11:62062485-62079954	0.0232403	0	0.038475	0.031933	0.192992	0.186558	0.0821708	0.208801	0.231034	0.220381	0.0808184	0.0269403	0.107259	0
Adora3	chr3:105673775-105726960	0.0229269	0.0638197	0.041854	0.092814	0.0446795	0.19655	0.111177	0.15671	0.26597	0.446531	0.587135	0.194253	0.250501	0.315668
Adpgk	chr9:59139378-59164007	6.40352	7.64343	6.3971	7.24714	8.1521	8.4138	8.50548	9.09704	8.13361	8.94494	7.40499	6.08772	5.37308	7.36602
Adprh	chr16:38445478-38452769	5.97791	4.22458	6.98766	7.47035	5.65199	6.73022	8.50882	11.2437	7.39127	12.624	13.6716	12.8789	12.8873	5.1097
Adprhl1	chr8:13235661-13254162	0.0449245	0	0	0	0	0.022311	0	0	0	0	0	0	0	0
Adprhl2	chr4:125993594-125998947	9.49462	8.50025	9.24839	7.96655	6.71034	7.35476	11.1944	10.6311	9.27027	10.3767	11.551	14.7372	13.4115	6.39002
Adra1a	chr14:67254094-67352166	1.23005	1.22494	1.68534	1.11223	0.989384	0.582525	0.812335	0.448539	0.581343	0.442671	0.49976	0.267194	0.203529	0.610204
Adra1b	chr11:43588107-43649834	15.1072	17.5807	20.6071	16.319	9.6282	10.0129	12.4377	12.6612	17.1946	14.1351	16.2428	17.7107	13.8064	10.314
Adra1d	chr2:131371092-131388021	0	0.0108876	0	0.0140154	0.0146518	0	0	0	0.0201883	0	0	0	0	0
Adra2a	chr19:54119671-54123472	0	0	0.00665239	0.00867546	0.00880813	0	0	0	0	0	0.0177918	0.050408	0.026977	0.0141953
Adra2b	chr2:127189021-127192957	2.01009	1.64557	1.89819	3.57201	2.1336	1.40225	3.05057	3.74718	2.17001	3.43249	2.39566	1.80448	1.37771	2.80634
Adra2c	chr5:35621214-35624412	0.019147	0.00851117	0.00813874	0.0222429	0	0	0.0236189	0.0658962	0.00799574	0.0267872	0.0345844	0.0506698	0.0420201	0
Adrb1	chr19:56796861-56799352	0.272028	0.153659	0.240961	0.278519	0.428229	0.493482	0.467227	0.941439	0.538134	0.563731	0.426342	1.25834	0.703908	0.301202
Adrb2	chr18:62337469-62339613	0.972058	0.456139	0.835328	1.33505	1.66957	1.77394	1.95807	2.50821	1.32703	3.77451	4.4203	2.96216	5.79704	0.888709
Adrb3	chr8:28336247-28340060	1.26144	1.28964	1.20886	1.30569	0.910227	1.40455	0.845078	0.653066	1.6617	0.50121	0.812973	0.54648	1.00526	0.398408
Adrbk1	chr19:4286000-4305955	9.82238	9.60407	11.5737	14.9342	16.0328	16.3888	18.5849	20.9925	18.8591	20.0139	19.9975	21.6077	21.5995	14.7156
Adrbk2	chr5:113339497-113444534	1.1117	0.689131	1.39548	1.65826	1.69413	1.62057	1.55071	2.74264	1.45952	3.5521	2.61579	1.33517	2.12739	2.10402
Adrm1	chr2:179906292-179910988	2.20371	2.13556	2.09752	2.48114	1.05002	1.72674	2.70085	2.26081	3.02174	1.81636	2.16906	5.26064	4.80972	1.43664
Adsl	chr15:80778948-80799803	9.26536	9.40229	9.3803	10.9501	7.91223	8.60273	10.8562	12.6093	10.9501	13.4086	11.7044	14.2334	10.6722	9.97869
Adss	chr1:179693308-179726640	19.1255	22.3697	21.681	27.3937	30.1203	32.7945	38.9231	41.3205	47.149	48.3147	36.5927	15.4873	20.3262	37.7587
Adssl1	chr12:113858257-113879566	13.2371	9.6827	11.3396	12.497	9.33929	8.92923	12.5429	17.1476	13.2909	13.1375	17.0173	23.1445	18.927	12.3827
Aebp1	chr11:5761868-5772228	1.93937	0.347695	0.480873	0.952396	0.850886	0.859575	1.35644	2.80056	1.65489	2.78346	2.79758	2.01437	3.03068	0.546594
Aebp2	chr6:140571183-140625939	7.2808	10.4022	11.0962	17.5697	23.0123	22.3377	24.8364	27.0662	21.9191	21.9873	14.8059	5.6714	8.18183	16.0803
Aen	chr7:86040812-86053719	3.84951	3.79353	4.54072	8.81241	7.86509	7.94582	10.676	8.57647	9.14958	4.70432	3.60981	1.86732	2.81426	2.56276
Aes	chr10:81022304-81029109	300.242	253.442	252.909	223.087	176.517	191.226	240.66	249.879	269.779	234.858	255.902	447.07	379.918	217.519
AF067063	chrUn_random:125697-127960	0	0	0	0	0	0	0	0	0	0	0	0	0	0
AF251705	chr11:114858082-114863194	5.73989	3.78718	6.30669	11.1124	11.89	16.5176	12.8166	16.8125	16.4695	16.9411	18.6062	16.5426	14.4955	6.14596
AF357355	chr12:110892850-110892904	0	0	0	0	0	0	0	0	0	0	0	0	0	0
AF357359	chr12:110888918-110888948	0	0	0	0	0	0	0	0	0	0	0	0	0	0
AF366264	chr8:13835230-13838089	0	0	0	0	0	0	0	0	0	0	0	0	0	0
AF529169	chr9:89484871-89517824	0	0	0.0044653	0	0.00501597	0.0128424	0.0111109	0.121192	0	0.00562423	0.0166188	0.0191754	0.00771564	0.0723497
Afap1	chr5:36235967-36346571	0.171369	0.241787	0.193499	0.437973	0.372625	0.425366	0.49737	1.23802	0.494265	1.65536	1.24389	0.490058	0.673646	0.408345
Afap1l1	chr18:61889915-61946316	1.23847	1.66986	2.01632	2.13043	2.23091	1.6209	2.82555	3.39362	3.04732	2.33158	2.53466	1.89003	2.02378	1.92791
Afap1l2	chr19:56986843-57083065	0.324771	0.33515	0.604988	0.724923	0.701666	0.578556	0.731379	1.19594	0.577535	0.657863	0.295816	0.507024	0.513437	0.416273
Aff1	chr5:104183180-104284341	3.44979	4.95643	4.95864	5.18991	4.81356	4.14487	4.40287	5.65594	3.98093	5.74406	5.06726	2.58983	4.17845	3.89516
Aff2	chrX:66613505-67121212	0.00380184	0.0128608	0.0126908	0.00997768	0.0227074	0.0118802	0.0411974	0.0647149	0.0197833	0.0404337	0.0410126	0	0	0.0143462
Aff3	chr1:38234171-38721800	0.105703	0.0405982	0.0961167	0.154097	0.190596	0.187317	0.177435	0.329383	0.190632	0.261883	0.373496	0.181213	0.19842	0.129749
Aff4	chr11:53164268-53235332	8.70943	14.7752	11.185	13.494	16.0764	13.6888	13.6197	15.4378	12.0087	15.3253	13.6071	3.94462	6.78066	13.8174
Afg3l1	chr8:126001761-126027816	17.2472	21.5832	17.7096	20.0791	16.1629	16.7081	18.7877	19.6997	21.8828	18.4002	16.7871	19.2592	18.1024	17.7867
Afg3l2	chr18:67564417-67608790	34.5432	37.3814	35.753	28.7149	32.6034	31.6351	29.2594	30.2961	38.8389	28.3028	27.8823	18.0354	21.321	28.9352
Afm	chr5:90947974-90982570	202.719	139.596	251.623	242.287	279.461	149.549	192.824	144.637	153.437	149.683	142.575	146.582	123.393	164.531
Afmid	chr11:117687232-117701222	70.6128	59.9394	72.6646	51.4845	30.1926	23.4648	32.103	27.0164	26.2933	24.2973	37.6583	49.4148	37.345	33.619
Afp	chr5:90919739-90937933	0.631625	0.673477	0.545265	2.45124	1.22298	1.90772	5.09455	12.8162	6.53295	12.4958	12.091	14.9476	21.2679	9.50306
Aftph	chr11:20585087-20641487	12.4172	15.8476	15.0143	15.98	17.1112	17.6565	17.0915	18.417	18.9256	17.9197	15.6171	6.62128	9.33734	17.7137
Aga	chr8:54597079-54608776	16.2302	13.955	16.3628	17.8563	17.1275	16.0084	19.2535	22.6127	18.3048	22.0035	20.512	15.638	16.9709	15.5697
Agap1	chr1:91351385-91791857	0.843741	0.993662	0.739319	1.63744	1.14607	1.19297	1.48511	2.66724	2.08477	2.9	1.89035	1.52822	2.04029	1.35328
Agap2	chr10:126515962-126530225	0.152846	0.110329	0.14326	0.225974	0.1701	0.324034	0.525292	1.08676	0.55455	0.682971	0.63938	0.764185	1.0189	0.327063
Agap3	chr5:23957994-24007865	7.63357	6.60483	7.15412	6.51254	5.58057	5.33248	7.26013	7.99757	8.77191	7.96116	8.67045	9.09021	9.67449	5.42472
Agbl1	chr7:83374772-84269584	0	0	0	0	0	0	0.00697692	0.00631514	0	0	0	0	0	0
Agbl2	chr2:90622900-90656388	0.015351	0	0.0231914	0.0614736	0.0921028	0.0804413	0.118663	0.391802	0.140725	0.2445	0.251862	0.0573367	0.0815876	0.117754
Agbl3	chr6:34730431-34807932	0.594563	0.64316	0.516469	0.391362	0.330075	0.440427	0.591141	0.628461	0.519277	0.733174	0.835806	0.210661	0.223723	0.694923
Agbl4	chr4:110070395-111330115	0	0	0	0	0	0.0154481	0	0.0131333	0	0.0147707	0	0	0	0
Agbl5	chr5:31191224-31209039	1.93723	2.07737	1.62352	2.23902	2.16585	2.24931	2.49827	2.99224	3.45318	4.62349	3.6987	2.6983	3.31658	2.84075
Ager	chr17:34734806-34737877	0.116333	0.039052	0.0256896	0.109563	0.0636415	0.0583363	0.197625	0.523504	0.254982	0.655578	0.594579	0.547042	0.60934	0.307424
Agfg1	chr1:82836057-82892850	5.93729	7.4983	7.008	7.25896	8.84092	9.95269	9.25616	12.3843	9.12341	17.1876	10.7097	4.14351	6.17392	10.037
Agfg2	chr5:138092081-138125921	17.8344	13.1982	17.2582	18.7194	10.5262	8.2317	14.8018	15.0531	19.7426	12.6749	14.1518	11.9415	13.3635	11.9104
Aggf1	chr13:96120671-96145289	11.8089	13.0344	11.4927	8.50284	9.45603	9.65441	9.48158	10.0345	9.64085	11.8742	11.2673	5.15137	5.66586	9.85559
Agk	chr6:40275476-40346761	1.54525	1.17081	1.42233	1.24159	1.16437	1.05065	1.17682	1.61093	1.05789	1.38581	1.67549	0.850807	1.35782	0.987711
Agl	chr3:116442916-116511084	10.2238	9.14818	12.7175	10.817	10.4562	5.91595	10.0045	8.24644	9.98204	10.5725	8.18565	2.66215	3.41796	5.90613
Agmat	chr4:141302589-141315178	179.41	100.26	144.702	145.586	120.995	172.74	146.495	109.94	136.974	78.8938	125.181	129.354	97.7883	88.549
Agpat1	chr17:34742805-34750394	5.64269	3.90599	4.41128	26.7804	17.2829	18.0455	35.2518	35.4185	33.4845	35.9361	27.3878	46.3435	49.9558	25.5323
Agpat2	chr2:26449106-26459730	116.804	157.011	140.914	103.627	64.699	84.9978	101.179	90.1304	94.7417	122.165	131.851	211.937	130.562	126.821
Agpat3	chr10:77734307-77814445	64.2664	67.2862	69.8223	54.8289	53.0573	52.6052	73.3329	65.4057	70.2588	53.0793	58.5211	57.7492	57.6718	54.8931
Agpat4	chr17:12312149-12412506	0.73472	0.63608	0.758511	1.38331	1.64421	2.03222	1.79073	3.5765	2.76691	2.96876	3.8023	3.59121	3.7794	1.43723
Agpat5	chr8:18846278-18884413	3.67958	3.41043	3.46799	3.57099	3.7283	3.69247	4.14151	4.22672	3.63304	4.21517	4.55961	3.11559	2.84146	3.82899
Agpat6	chr8:24283417-24318925	33.4078	55.2552	35.4029	35.0892	28.9182	34.4915	26.2192	28.5587	41.039	30.8939	35.6347	35.8573	36.8841	27.5052
Agpat9	chr5:101275247-101328121	2.38812	0.548153	2.2389	1.73019	3.45231	1.21725	5.30166	6.24799	2.69097	4.81519	4.57299	4.76096	5.95196	3.62418
Agphd1	chr9:54765096-54797731	15.0541	20.2018	17.6052	19.0705	29.1694	21.4876	25.4003	18.5333	21.2997	17.2097	16.8488	8.51516	8.08833	17.2815
Agps	chr2:75670233-75769407	2.82377	3.34472	3.04845	3.58963	3.92125	3.3464	4.45205	6.05485	3.40516	6.78782	5.04126	1.05806	1.77536	4.6434
Agr2	chr12:36719511-36730668	0	0	0	0	0	0	0	0	0	0	0	0	0	0
Agr3	chr12:36652207-36676317	0	0	0	0	0	0	0	0	0	0	0	0	0	0
Agrn	chr4:155539398-155559244	4.98157	5.13849	4.73862	6.54805	5.59473	4.52874	8.35394	20.5681	11.0464	21.4822	13.7422	8.58992	13.4105	5.97788
Agrp	chr8:108090597-108092198	0	0	0	0	0	0	0	0	0	0	0.0498603	0	0	0
Agt	chr8:127080486-127093607	415.841	262.545	474.512	428.057	287.868	228.043	291.467	293.141	239.921	270.043	406.11	816.807	745.029	353.384
Agtpbp1	chr13:59550895-59658680	2.3302	3.433	2.62677	3.00246	2.73572	2.17814	2.22763	2.17511	2.55333	2.92915	2.30402	0.916383	1.18725	1.98921
Agtr1a	chr13:30428224-30474736	46.9758	37.1132	59.3413	40.1137	47.7738	32.5931	38.2194	37.6017	33.9996	40.8297	40.218	32.3292	40.0625	41.5421
Agtr1b	chr3:20213394-20266099	0	0	0	0	0	0	0	0	0	0	0	0	0	0
Agtr2	chrX:21061751-21065957	0	0	0	0	0	0	0	0	0	0	0	0	0	0
Agtrap	chr4:147451169-147462173	1.57254	1.3564	2.04205	3.79052	3.17469	3.63084	4.36157	6.76813	5.12944	5.01791	4.88371	2.50325	2.62636	1.8362
Agxt	chr1:95031852-95041998	354.087	220.113	421.698	257.169	215.389	168.012	272.146	279.191	154.75	110.049	236.355	464.084	323.812	231.622
Agxt2	chr15:10288333-10339493	55.5288	85.8495	61.4805	76.5142	63.6823	85.9458	64.3445	58.6897	87.2682	49.0804	71.2839	38.5468	41.6506	95.6532
Agxt2l1	chr3:130320365-130338668	30.7635	49.7897	44.1904	36.9768	40.6796	34.446	16.4338	21.3105	34.2794	15.2576	29.015	9.89912	8.67326	23.739
Agxt2l2	chr11:51398258-51416771	6.77535	5.31536	5.96828	7.36871	6.0619	6.83679	7.1742	6.72287	7.71861	5.24868	5.67555	6.38424	5.81527	7.17583
Ahctf1	chr1:181675034-181734146	9.17695	11.1661	13.021	8.2778	7.68302	5.47861	8.42096	7.69564	7.02946	9.15727	7.4885	2.13381	2.83983	7.36844
Ahcy	chr2:154885047-154900233	191.782	112.313	114.434	73.8499	83.1785	70.1883	70.5972	48.034	56.2828	34.2593	75.8284	98.1206	85.1028	84.4609
Ahcyl1	chr3:107466037-107499466	37.2861	37.4129	34.9705	38.6306	44.4076	34.646	45.5129	47.7087	39.1951	48.0609	40.2404	26.5185	32.0206	46.9993
Ahcyl2	chr6:29718442-29862310	2.54102	9.10814	3.67332	6.53273	5.85879	5.84885	5.98462	6.32607	5.86809	6.9757	5.51581	3.04885	3.88123	6.71819
Ahdc1	chr4:132567420-132634025	0.950021	1.22761	1.58665	1.46984	0.998597	0.613351	2.0879	3.67691	2.02642	3.4319	3.85475	1.81817	3.80013	1.42326
Ahi1	chr10:20672352-20800235	0.348497	0.247769	0.300184	0.624523	0.529918	0.415263	0.540766	0.594076	0.413693	0.601276	0.698817	0.628199	0.630478	0.476672
Ahnak	chr19:9063773-9151409	3.65167	3.89784	2.39492	2.57791	2.55746	2.39677	3.03109	5.25179	3.006	8.58411	6.84422	4.54561	5.3088	4.06443
Ahr	chr12:36182650-36219661	15.7946	7.34732	17.8962	26.9599	30.0076	18.4351	26.5274	21.7905	15.3075	20.6418	22.9335	5.79348	7.89905	14.9748
Ahrr	chr13:74348565-74429757	0.0109436	0.037611	0.0629807	0.147525	0.134885	0.115813	0.101068	0.122913	0.139807	0.0900873	0.122285	0.0492083	0.0723707	0.0283967
Ahsa1	chr12:88607677-88614902	74.7559	72.1727	66.7489	61.0686	50.7188	49.9287	50.0491	48.5384	56.6626	53.8491	54.8653	58.915	47.3678	47.6115
Ahsa2	chr11:23387881-23397946	11.8244	12.4343	10.1347	8.98758	8.40588	6.84878	6.91072	6.07325	8.88564	8.08028	6.16126	4.50024	3.82024	6.92658
Ahsg	chr16:22892114-22899511	0	7425.03	0	11222.2	0	10431.5	14745.4	0	8974.17	0	0	21091.1	21888.2	16339
AI118078	chr9:55174755-55286151	0.322298	0.140634	0.327165	0.260949	0.328859	0.133985	0.473274	0.752573	0.269661	0.54384	0.781079	0.920551	0.484393	0.205897
AI182371	chr2:34939565-34956180	159.873	170.735	171.146	113.717	127.086	106.971	91.8734	75.0831	76.4037	78.9894	94.1156	30.6327	33.3392	116.559
AI314180	chr4:58812902-58925597	18.5515	24.1373	19.0054	18.5953	20.0017	17.554	17.534	18.7677	22.1798	19.4695	15.4226	8.21133	8.21766	18.0113
AI314831	chr2:104916694-104966667	0	0	0	0.00741694	0	0.00874327	0.00756637	0	0	0.0224814	0	0	0.00939732	0.0105415
AI314976	chr17:48549404-48556591	32.5834	24.8281	22.8622	18.9004	20.4322	20.1125	16.5917	18.9314	20.1748	21.4865	22.0095	13.9991	16.0678	18.4524
AI316807	chr8:23573085-23587351	20.6664	11.0092	14.8395	12.1794	15.3371	16.1298	11.7426	15.7324	11.7265	14.12	16.2429	27.6548	20.9932	17.5028
AI317395	chr10:39721378-39745074	21.1759	26.2353	22.5572	16.8793	18.4362	16.9746	13.4592	9.77391	16.7445	9.98498	13.9376	8.84967	7.86035	16.1304
AI413582	chr17:27700713-27702672	4.9553	3.30039	4.82588	8.46384	5.52885	7.55713	9.74462	12.7589	10.765	15.5647	18.393	19.391	15.4487	6.29255
AI414108	chr9:27160269-27165128	0.00799317	0.00468564	0.00945386	0.0110968	0.0100408	0.0130199	0.0396257	0.0871631	0.0566257	0.0737255	0.0852623	0.0177417	0.0559871	0.0240337
AI427809	chr4:53274227-53283104	0.072472	0.12558	0.124878	0.193911	0.166178	0.242764	0.337475	0.572492	0.307525	0.830105	0.503197	0.0585364	0.0935198	0.0866357
AI428936	chr7:31099834-31104064	1.11177	0.779358	1.16713	1.309	1.07991	0.545282	1.90743	1.53864	1.20872	3.0575	2.24526	3.6631	6.49536	2.2775
AI429214	chr8:38056628-38058587	0.420899	0.256182	0.526336	0.573902	0.408773	0.465312	0.977779	1.21443	0.735053	1.01459	0.979123	0.568325	0.637987	0.749856
AI450353	chr11:83106931-83108431	0.160233	0.19688	0.199721	0.215004	0.191657	0.232558	0.397215	0.293607	0.332543	0.347519	0.276214	0.212786	0.27405	0.186968
AI462493	chr19:8954503-8955423	30.8279	23.6815	27.8943	20.1536	16.0179	17.0881	21.6883	24.9712	23.3229	22.8715	24.1032	38.7695	31.8917	22.977
AI464131	chr4:41442636-41450109	13.8068	13.2649	14.0572	11.9135	8.31912	6.03698	8.7019	8.18175	9.95137	9.2655	5.71129	7.30772	7.71464	10.1133
AI467606	chr7:134234949-134237563	0.281003	0.175518	0.402287	1.0232	0.793562	1.11155	1.10185	1.26506	1.28845	2.00446	2.81382	1.95291	1.80202	0.948544
AI480653	chr16:30955588-31081518	0.832652	1.36972	1.61626	2.80154	2.77091	2.64545	3.93829	5.16725	4.05132	6.02558	4.34801	2.55337	2.80322	3.61321
AI504432	chr3:106842421-106857240	0.0683325	0.043787	0.0245494	0.142804	0.21477	0.318754	0.250651	0.393943	0.221405	0.509318	0.507962	0.020332	0.0545177	0.111103
AI506816	chr5:23198084-23218484	0	0	0	0	0	0	0	0	0	0	0	0	0	0
AI507597	chr4:141170284-141171519	0	0	0	0	0	0	0	0	0	0	0	0.0670265	0	0
AI593442	chr9:52481146-52487534	0	0	0	0	0	0	0	0	0	0.00547056	0	0	0	0
AI597468	chr10:84565371-84580492	2.28874	2.76151	2.15499	2.06097	2.54258	1.82659	2.09032	3.67843	1.81676	3.68903	2.66415	1.34936	1.91683	3.0291
AI597479	chr1:43155554-43172791	4.2092	5.55865	4.90281	3.91104	5.47771	4.68381	4.51983	4.68059	4.43515	5.81888	5.69764	1.82585	2.86688	4.84794
AI646023	chr10:75012869-75023075	0.0408945	0.0218023	0.0217692	0.0572888	0.0961962	0.0763593	0.255445	0.513712	0.290669	0.539791	0.632043	0.184253	0.432995	0.202093
AI661453	chr17:47573587-47607587	4.19799	5.6117	4.67548	6.1251	4.79115	4.57303	6.11349	7.46364	6.96745	6.90285	4.44372	6.54654	5.99099	6.46713
AI662270	chr11:83037077-83040086	1.98071	1.32689	2.21489	5.26922	5.39851	9.73695	5.42809	7.45696	4.95719	6.57953	7.3006	1.77658	1.96312	1.88562
AI747448	chr3:144573884-144595493	0	0	0	0	0	0	0.00740261	0	0	0	0	0	0	0
AI836003	chr15:97998236-98000565	0	0	0	0	0	0	0	0.0321769	0	0.0125074	0	0.0662815	0.0357525	0
AI837181	chr19:5425143-5427316	9.66796	10.275	11.2665	11.4918	8.51602	9.07502	12.2214	15.3594	13.219	15.7686	16.1285	22.8572	23.5659	11.0259
AI846148	chr19:7430953-7457516	1.14774	1.17985	1.49546	1.38866	0.975623	1.39279	1.91823	2.49615	1.82999	2.66594	2.5624	2.39669	2.76689	1.46216
AI848100	chr1:163746242-163806792	3.12656	4.07905	3.31448	4.5293	5.07823	3.94958	4.25305	5.40962	3.93155	5.52652	4.63729	1.25091	2.01366	4.34262
AI854703	chr6:48578165-48583687	0.0284727	0.00605936	0.0426059	0.0293403	0.0285644	0.0617844	0.0534043	0.0969347	0.0678888	0.292197	0.411361	0.0801721	0.283259	0.034458
AI987944	chr7:48628299-48648749	7.37061	6.5194	6.36685	6.58322	6.84934	7.82066	7.35366	7.89806	8.00866	8.56117	8.42303	2.4029	3.00609	7.02988
Aicda	chr6:122503826-122514198	0	0	0	0.0116428	0.0102735	0.0670797	0	0.0108136	0	0	0	0	0	0
Aida	chr1_random:270407-297849	0	0	0	0	0	0	0	0	0	0	0	0	0	0
Aif1	chr17:35307936-35312946	12.9197	6.60076	12.3184	20.9537	19.0973	27.759	21.2332	28.5996	27.6605	31.6202	31.368	28.0051	20.3032	9.60888
Aif1l	chr2:31805822-31828962	0.0618181	0.0894696	0.138109	0.203281	0.236435	0.244427	0.555526	1.84652	0.98477	1.17033	1.56816	1.05045	1.37424	0.315507
Aifm1	chrX:45828120-45866603	69.5881	70.8791	66.0643	59.8604	54.5314	49.9475	54.6782	48.6119	60.2473	48.5523	51.4597	35.4538	35.9552	59.2138
Aifm2	chr10:61178010-61202008	10.3763	8.71106	10.9162	13.8422	11.6969	12.2179	17.5091	17.4686	18.7522	12.3938	13.5539	14.2886	16.0598	11.768
Aifm3	chr16:17489783-17507575	1.79331	1.9977	1.27091	0.85487	0.674312	1.0106	0.538106	0.620348	1.15668	0.755236	0.756588	2.32544	1.5385	1.12696
Aig1	chr10:13372514-13588636	14.8301	7.53148	16.165	12.554	12.4453	12.2995	13.1626	14.3647	10.3982	15.8784	13.9191	15.5323	17.0507	13.8069
Aim1	chr10:43670112-43724652	3.31199	2.62744	3.5345	4.29401	4.14497	5.04777	4.53008	6.78732	4.9895	6.74015	5.58097	3.9382	4.61479	4.37728
Aim1l	chr4:133624366-133648419	0.181529	0.0669151	0.308987	0.330653	0.275054	0.117356	0.273078	0.365272	0.113684	0.864475	0.592882	0.0774942	0.391323	0.240626
Aim2	chr1:175350734-175396167	0.60279	0.443903	0.821628	1.20947	1.27704	1.82873	1.44494	2.19475	1.84952	2.4734	2.5979	0.836794	1.02706	0.987843
Aimp1	chr3:132323461-132346843	41.4896	33.4006	31.8245	28.3707	32.3077	34.2488	30.105	34.3124	37.7693	38.5552	41.9687	28.4754	27.0208	32.9938
Aimp2	chr5:144663572-144670708	10.9187	8.38542	8.29918	10.3927	11.1507	11.2502	12.3306	12.9257	12.6427	13.9312	13.4072	19.4888	15.2442	12.2922
Aip	chr19:4114445-4125827	14.5739	17.5255	17.1527	17.9977	15.3239	16.6598	21.4946	24.3322	24.4984	25.0847	27.2946	32.6432	29.0959	16.6547
Aipl1	chr11:71842223-71851011	0	0	0	0	0	0	0	0.0456369	0.024307	0.035188	0.0491812	0	0.0532068	0
Aire	chr10:77492775-77506325	0	0	0	0	0	0	0.0128278	0.0234889	0.0183217	0	0	0	0.0212558	0
Airn	chr17:12934176-13052750	0.96498	0.391803	0.371251	1.75642	1.55213	0.644807	3.33991	4.59529	2.70354	4.57547	2.31107	1.21712	1.39951	2.53727
Ajap1	chr4:152747329-152856939	0.0220962	0.0366552	0.0140259	0.0361606	0.0269353	0.0327674	0.00941531	0.0954663	0.0269113	0.0902291	0.138827	0.108963	0.173276	0.0144553
AK010878	chr12:103978039-103996020	4.84765	5.29458	4.58618	3.08495	2.52073	3.0219	3.6647	3.96759	4.25074	4.30275	4.39846	2.70632	2.95865	2.93653
Ak1	chr2:32477277-32490578	0.238729	0.106421	0.256151	0.425919	0.483765	0.651534	1.01724	4.05145	1.9059	5.1118	4.97602	2.51116	3.55165	1.11303
AK129341	chr9:8076632-8134294	0.071416	0.0412403	0.0404797	0.059887	0.119145	0.0625453	0.107884	0.296478	0.19282	0.284038	0.255423	0.0304696	0.0631056	0.062923
Ak2	chr4:128670508-128688773	174.861	162.427	160.816	184.427	165.354	195.607	177.43	135.56	209.016	114.654	123.954	112.668	120.883	113.584
Ak3	chr19:29095321-29122392	148.201	162.941	150.628	132.047	133.777	111.846	107.49	95.0383	117.846	107.532	106.705	79.4598	88.5381	141.007
Ak4	chr4:101091893-101140376	10.3294	15.5213	10.0071	10.7632	12.7902	11.9126	6.73119	2.94035	5.82998	2.57008	5.60064	1.8404	3.10552	5.60015
Ak5	chr3:152125778-152331104	0.0117308	0.0123896	0.0242054	0.0222685	0.0352311	0.0359936	0.0155136	0.0427129	0.0400549	0.0642517	0.0534625	0.0285577	0.0344126	0.011535
Ak7	chr12:106944191-107020657	0.142611	0.107745	0.0698056	0.208792	0.290532	0.278501	0.475267	0.3373	0.380998	0.678984	0.523969	0.738775	0.732072	0.474125
Ak8	chr2:28555680-28668685	0.0121596	0.0250712	0.0976592	0.0756218	0.0887233	0.07311	0.14134	0.187218	0.172939	0.0976255	0.158078	0.117312	0.21765	0.0705492
Akap1	chr11:88692105-88725900	30.4784	41.919	41.8877	29.8292	28.9814	29.4218	25.0491	25.7283	28.1588	24.8922	21.1612	20.116	23.7563	31.9396
Akap10	chr11:61684808-61743728	2.33349	3.79872	3.89298	5.63111	6.76497	5.99067	5.72074	6.51152	5.82142	7.13867	5.29067	2.20546	2.9772	6.82153
Akap11	chr14:78892052-78936667	5.25353	6.70273	7.77476	7.45128	8.59849	6.04828	7.90731	7.85054	4.96879	7.75251	6.20147	1.31627	2.61227	7.61501
Akap12	chr10:5987069-6080212	0.619162	1.17588	1.22638	1.70484	4.80573	4.77607	1.82607	2.55957	1.96316	1.85669	2.62185	2.63909	2.56639	0.450291
Akap13	chr7:82600419-82899495	3.56401	6.29902	4.48469	6.31221	10.8284	9.10996	5.86926	7.39272	5.6763	9.17637	8.10301	4.10468	6.7904	5.5485
Akap14	chrX:34690692-34708837	0.023131	0	0	0	0	0	0	0	0	0	0	0.026161	0.0210233	0.0211643
Akap17b	chrX:34148177-34185409	1.08725	1.42211	1.25567	1.71854	1.39377	0.734827	1.29067	1.20381	1.20792	1.15756	0.85119	0.182224	0.320874	1.31334
Akap2	chr4:57858119-57909856	1.51966	2.94665	2.8884	4.27284	4.32171	5.29893	4.92562	7.67422	4.65815	8.2585	6.72743	2.5116	3.26919	3.60602
Akap3	chr6:126803115-126824326	0	0.00592824	0	0.00695266	0.00647011	0	0	0	0.0109973	0.0147114	0.0143723	0.0129796	0.0103464	0
Akap4	chrX:6644644-6655732	0	0	0	0.00772431	0	0.00921279	0	0	0.00625621	0	0	0	0	0
Akap5	chr12:77425877-77435138	0.117809	0.130573	0.136097	0.14613	0.12777	0.0579191	0.0958637	0.105663	0.0563778	0.0698597	0.0831704	0.0113348	0.0312435	0.0680341
Akap6	chr12:53800369-54252002	0.011625	0.017066	0.0205374	0.0663405	0.0497298	0.0421541	0.0658314	0.0907084	0.0699465	0.0547147	0.0860096	0.0530491	0.11276	0.23831
Akap7	chr10:24888895-25018969	2.82828	2.10631	2.04412	2.1139	2.8769	2.35201	2.21909	2.65644	1.84625	3.16524	3.28053	1.79929	2.05932	2.30836
Akap8	chr17:32440620-32458098	11.5745	10.8293	10.8345	11.1744	12.307	10.6152	10.657	12.0746	10.7572	12.3403	11.8203	6.64227	9.46035	9.64778
Akap8l	chr17:32458368-32487522	10.6421	8.82825	9.80069	8.84605	10.8637	10.0751	8.96657	8.87448	11.7258	10.0794	8.39994	10.2909	9.21605	7.93813
Akap9	chr5:3928185-4080204	2.77377	4.78104	4.2485	5.14788	5.40499	4.35984	4.23052	5.61307	5.26312	7.05097	4.13664	1.24672	1.75613	4.2975
Akirin1	chr4:123412437-123427542	16.1256	15.1928	14.1002	12.102	13.5395	14.6402	14.7959	15.5707	12.4589	12.1971	11.9743	8.48281	10.6297	14.4437
Akirin2	chr4:34497863-34514157	19.9535	15.5969	12.9197	12.1585	17.9366	17.4839	14.551	18.7253	14.1258	17.738	15.3027	10.7579	14.3911	17.0108
Akna	chr4:63028161-63064479	0.457581	0.444712	0.740479	1.91503	1.77035	2.38068	1.96323	2.75763	2.13723	3.08238	3.4924	1.74101	2.21529	0.984351
Aknad1	chr3:108542575-108585227	0.00648236	0	0	0	0	0	0	0	0	0	0	0	0	0
Akp3	chr1:89021582-89024487	0	0	0	0	0	0	0	0	0	0	0	0	0	0
Akr1a4	chr4:116309114-116324256	373.174	379.754	342.528	397.56	395.151	490.092	452.57	505.601	668.899	481.098	481.429	717.023	638.457	477.137
Akr1b10	chr6:34334246-34346949	1.63779	0.914847	2.09814	3.04613	2.42632	2.79464	3.32849	4.70545	3.21545	5.74682	5.20551	3.63675	4.6219	2.52892
Akr1b3	chr6:34253929-34267489	0.506118	0.282193	0.448505	0.732872	0.427041	1.29494	0.833447	1.87592	1.37733	2.45347	2.70663	3.54565	2.96781	1.37354
Akr1b7	chr6:34362361-34373137	2.32681	0.135669	1.61492	2.09876	1.42241	0.06273	2.13396	6.96465	0.563373	6.58437	4.47401	3.31942	4.09152	0.446954
Akr1b8	chr6:34304163-34318454	2.66936	2.67696	3.60996	4.42282	4.39197	6.10177	6.6097	9.32748	12.0067	11.5855	12.5727	6.17228	7.11964	3.7607
Akr1c12	chr13:4267417-4278645	87.7143	87.7193	68.7511	64.5244	69.7795	86.8358	55.9906	46.6643	85.1889	44.5522	55.0961	34.8766	36.0087	57.4027
Akr1c13	chr13:4190432-4204849	124.596	121.726	93.6205	95.679	92.5844	115.597	89.5054	76.4247	127.211	85.639	95.2923	55.4112	60.5237	81.3151
Akr1c14	chr13:4058836-4089668	190.674	230.626	177.599	271.398	275.825	252.204	158.937	119.45	203.515	117.877	150.922	18.4243	22.4649	198.955
Akr1c18	chr13:4131872-4149877	0.364522	0.108088	0.28894	0.105162	0.091962	0	0.213251	1.33018	0.118411	6.69848	1.81558	0.0671173	0.21058	0.0294488
Akr1c19	chr13:4232985-4247605	51.4609	56.2188	34.2668	61.174	51.3883	74.197	61.1883	62.5956	142.517	67.0281	50.8234	20.4107	17.4233	35.5459
Akr1c20	chr13:4506404-4522579	98.9908	55.9302	86.8816	106.442	87.9311	67.7064	105.057	85.2292	80.2949	95.1793	105.167	36.0836	42.2208	65.3762
Akr1c21	chr13:4573320-4585789	0.0305068	0.146306	0.0910236	0.0215737	0.018841	0	0.065719	0.13854	0.120468	0.108102	0.217138	0.0997836	0.0522801	0
Akr1c6	chr13:4433588-4456776	1689.68	1388.75	1339.88	1143.52	1295.35	1338.57	1006.74	879.008	1268.27	869.168	1220.42	504.834	561.014	1107.75
Akr1d1	chr6:37480172-37518815	122.944	60.4552	121.057	203.286	177.964	73.3695	179.046	126.893	83.0171	116.312	138.763	25.5914	38.8149	164.421
Akr1e1	chr13:4591735-4608410	37.9478	30.9045	38.7875	25.2192	26.0378	32.2661	38.9126	34.5609	33.9272	39.5098	40.8939	13.6226	13.1557	28.3781
Akr7a5	chr4:138866658-138874701	62.0334	73.303	58.2193	57.2689	42.1425	55.8662	65.0031	68.2724	90.768	58.7774	66.227	155.367	111.128	64.3364
Akt1	chr12:113892031-113912487	22.3557	20.7606	24.889	23.1398	20.542	18.5592	29.0289	34.3267	27.6554	39.9088	34.4658	32.5818	39.2631	20.496
Akt1s1	chr7:52104596-52110780	20.6133	18.0156	17.1539	14.821	15.0684	16.3265	21.271	24.3681	25.4517	20.787	23.4442	49.3338	45.8239	19.0001
Akt2	chr7:28376578-28424472	20.452	16.4538	17.3237	14.795	12.1703	11.8633	14.0511	14.6481	14.3445	15.499	15.0147	21.9032	20.3363	11.0691
Akt3	chr1:178952245-179178898	0.681378	1.03612	1.2523	1.8332	2.33497	2.15602	2.4507	3.53446	2.1763	3.15087	2.85599	1.03425	1.17429	2.01741
Aktip	chr8:93647397-93659395	5.75114	6.63521	5.44444	5.88192	5.09662	4.37619	5.5712	7.29709	6.60413	8.0923	7.91476	4.02245	4.25185	5.77756
Alad	chr4:62170203-62181097	146.484	93.1923	118.426	164.744	114.463	103.329	186.31	145.078	147.283	120.86	121.68	402.553	191.973	108.931
Alas1	chr9:106135785-106150285	135.088	94.2264	95.6087	142.527	350.337	105.537	383.637	191.21	293.917	146.48	143.143	182.158	391.741	46.9942
Alas2	chrX:146981959-147005165	9.80779	92.3607	15.8543	34.1747	21.893	60.2673	13.9132	19.2088	51.8618	16.873	22.8981	88.7908	48.7274	104.395
Alb	chr5:90889914-90905629	0	0	0	0	0	0	0	0	0	0	0	0	0	0
Alcam	chr16:52249108-52453110	12.9823	15.7985	14.9355	18.2047	20.4607	18.3281	22.9813	36.6543	26.8578	55.2032	42.7117	11.4116	18.9053	29.9957
Aldh16a1	chr7:52397209-52409908	29.1208	23.592	30.5009	24.5845	15.6797	19.953	29.6427	31.1087	36.4634	25.4718	36.4725	49.3709	43.2884	19.9941
Aldh18a1	chr19:40624746-40662953	0.432668	0.696117	0.691795	1.19038	1.24549	1.9805	1.55461	2.7557	2.23153	5.73047	3.22581	2.74787	3.55121	0.869454
Aldh1a1	chr19:20676471-20717952	521.577	694.229	591.25	1139.42	881.577	879.579	901.992	814.098	1014.41	665.098	623.658	416.599	356.853	873.492
Aldh1a2	chr9:71063595-71144050	0.22172	0.0837039	0.257657	0.222694	0.302599	0.252801	0.448192	1.74381	0.685479	2.18797	2.81993	0.858876	0.66986	0.168685
Aldh1a3	chr7:73535778-73572363	0.153748	0.147602	0.102956	0.311754	0.319386	0.471051	0.267678	0.377084	0.554377	0.27484	0.240788	0.151264	0.175975	0.233199
Aldh1a7	chr19:20767442-20802046	109.824	173.491	111.318	152.777	126.613	176.542	146.339	140.914	209.903	134.072	115.65	101.06	83.0108	181.403
Aldh1b1	chr4:45811893-45817480	38.2149	17.2346	47.5526	42.3977	32.2545	21.9245	34.1869	46.4822	34.9698	49.3041	41.283	18.5066	17.3535	17.0798
Aldh1l1	chr6:90500841-90549165	395.568	472.411	457.8	597.671	321.939	387.389	348.264	423.669	418.763	226.948	360.981	510.927	428.241	371.701
Aldh1l2	chr10:82950191-82996885	0.0876208	0.10287	0.051151	0.112859	0.0858716	0.0491051	0.0425922	0.101773	0.0837069	0.330869	0.295254	0.0712437	0.0359217	0.0384121
Aldh2	chr5:122017695-122043833	935.36	840.714	839.99	1068.76	940.654	902.107	1051.78	925.284	1120.34	612.478	758.949	929.137	837.233	615.597
Aldh3a1	chr11:61022243-61031918	0	0	0	0	0.0144805	0	0.0311794	0	0.0589613	0	0.156111	0.0850067	0.0455897	0
Aldh3a2	chr11:61058256-61080629	184.957	180.409	187.956	168.517	215.395	156.906	303.941	169.957	192.889	174.022	142.836	54.9001	59.2422	81.3978
Aldh3b1	chr19:3913490-3929716	2.15221	1.34925	2.40768	4.38631	2.86899	4.37582	4.62884	6.73765	7.23568	6.59475	5.69903	8.60403	9.00136	4.155
Aldh3b2	chr19:3972327-3981665	0.128072	0	0.0840572	0.0678015	0.148162	0.014146	0.237956	0.129126	0.0615665	0.14623	0.155099	0.132124	0.234133	0
Aldh4a1	chr4:139178808-139205606	169.424	134.181	158.462	170.619	123.329	95.824	165.83	144.92	118.327	118.07	141.193	196.339	162.731	111.856
Aldh5a1	chr13:24999447-25029530	13.0487	16.8672	13.9496	10.2804	9.23554	7.71742	8.0228	8.85194	8.60426	8.11785	7.71481	5.74693	5.89242	10.6815
Aldh6a1	chr12:85771667-85791900	155.646	199.724	189.763	164.517	187.775	138.85	156.412	124.916	130.47	100.142	125.705	35.9005	51.3436	154.72
Aldh7a1	chr18:56685389-56732593	148.129	221.445	175.849	151.323	130.084	157.66	132.46	167.355	214.664	110.261	119.093	89.8016	84.9566	118.502
Aldh8a1	chr10:21097105-21116384	221.722	218.309	223.416	189.85	181.815	143.349	138.313	121.86	143.825	110.835	144.177	64.342	57.6385	137.293
Aldh9a1	chr1:169280121-169298661	130.02	112.384	141.193	96.4573	98.9413	85.7669	110.284	87.0934	79.8756	74.1036	72.8494	57.9503	59.3935	72.821
Aldoa	chr7:133938747-133943961	69.4454	73.1415	62.1248	164.832	153.152	210.621	256.526	254.881	397.343	280.081	273.937	499.79	440.17	244.914
Aldoart1	chr4:72511616-72513668	0.0365653	0.0516761	0.0925411	0.193632	0.0563921	0.145302	0.175101	0.223909	0.412554	0.172942	0.175063	0.433122	0.37987	0.213301
Aldoart2	chr12:56666121-56667696	0	0	0	0	0	0.0195906	0.0330312	0.0149995	0.0369451	0.0168717	0	0.0311442	0.102041	0
Aldob	chr4:49548866-49562355	2747.31	2675.47	2748.77	2488.29	2428.75	3603.1	2397.56	1675.41	2169.4	1412.97	2281.1	1370.64	1331.35	2625.36
Aldoc	chr11:78137699-78140262	14.3139	10.9945	7.5786	12.8422	7.39752	9.05659	8.57896	8.94596	10.3015	9.77245	11.3202	19.2419	21.0424	13.1949
Alg1	chr16:5233713-5245001	17.4263	14.3378	16.0921	12.7772	11.7561	12.5784	15.8709	16.0955	16.6649	16.6671	15.7013	21.3508	20.8224	12.3935
Alg10b	chr15:90054741-90060985	6.16025	12.0345	10.6911	9.9636	11.505	7.88411	9.37076	9.98917	5.66566	12.1796	8.83199	1.79503	2.70342	11.3466
Alg11	chr8:23171191-23178761	6.73518	10.6812	9.51701	8.31184	9.44196	8.31291	7.39501	6.85213	8.08697	7.41609	6.40679	2.042	3.16741	7.94261
Alg12	chr15:88635672-88649748	3.90299	5.98696	4.73168	7.83828	5.617	4.72942	5.88871	5.41543	5.13516	6.0521	4.64842	4.09991	3.52449	4.22197
Alg13	chrX:140752508-140808991	3.23649	3.36883	3.14712	2.60183	2.82924	2.34985	2.46236	2.83406	2.68238	3.21499	2.62856	0.569196	0.634865	1.93495
Alg14	chr3:120994734-121064929	22.0249	22.8048	25.6698	26.7208	26.4824	23.8373	26.718	28.4206	28.7429	28.101	31.0559	20.924	23.0989	27.2655
Alg2	chr4:47482704-47487239	7.89818	10.485	8.75322	16.3519	17.3035	13.9568	16.5998	16.5456	13.8656	14.5543	10.267	12.8148	12.8041	13.0358
Alg3	chr16:20605530-20610822	9.44746	10.0465	8.53931	10.9563	7.79955	10.0533	11.2957	11.8934	11.1423	12.5153	8.861	15.4071	13.2766	10.161
Alg5	chr3:54539460-54553717	43.5663	34.2794	34.3048	32.0631	33.7923	35.8948	35.2129	32.2582	40.0163	37.7322	42.2269	43.2061	34.2704	35.828
Alg6	chr4:99382320-99430151	4.11686	3.76546	3.78958	3.64365	4.12302	3.45617	3.27569	5.29002	3.23531	5.8999	4.15677	1.15904	2.56242	3.80018
Alg8	chr7:104520126-104540668	5.78787	5.61525	6.14701	6.20324	4.97414	5.2833	6.24375	5.96744	6.65884	8.8037	6.20973	6.92579	5.22911	4.35934
Alg9	chr9:50583434-50651633	9.35044	9.04809	9.77192	11.0533	11.1942	10.4746	10.5632	11.6918	10.596	13.3259	10.86	8.71534	8.23447	7.72967
Alk	chr17:72218327-72953647	0.00662699	0.00330216	0.00968094	0.012052	0	0	0	0.00390289	0	0	0.0125709	0	0	0
Alkbh1	chr12:88769027-88784789	3.35441	2.97436	3.40902	2.96674	4.44285	4.81521	3.9845	4.11077	3.18474	4.42226	3.95841	2.70175	3.78093	3.15931
Alkbh2	chr5:114573942-114578185	5.72658	4.41094	4.26973	3.49588	4.40801	5.05171	5.64842	5.81667	6.85613	6.70581	6.26697	8.53738	10.316	4.54759
Alkbh3	chr2:93820790-93850887	14.7468	13.7252	14.5491	21.1718	16.5013	20.6396	19.511	18.1821	22.8052	20.294	18.7183	29.6367	23.8733	18.3373
Alkbh4	chr5:136614650-136617484	2.35412	1.6873	1.87319	2.03383	2.09761	2.02018	2.62395	2.4094	2.33028	2.95126	3.27602	4.01764	4.14136	1.56161
Alkbh5	chr11:60351184-60372014	16.5027	20.7552	16.8611	21.4091	25.1305	20.6861	18.2301	19.6379	18.2867	19.5841	16.1405	13.7949	17.6695	22.9557
Alkbh6	chr7:31093771-31099322	7.19618	7.11955	5.89593	8.90335	6.96727	9.31138	10.7021	9.97465	12.2176	11.6799	12.8437	16.6168	16.1306	7.12038
Alkbh7	chr17:57136761-57138759	12.229	8.76219	11.5746	7.62724	4.43798	4.64675	5.93371	6.63765	5.62051	6.73763	8.93647	12.7844	9.78712	6.25581
Alkbh8	chr9:3335230-3385846	1.63231	2.36582	2.8478	2.92448	3.033	2.59099	2.80633	2.99245	2.13527	3.20872	3.17465	0.314005	0.565576	3.55696
Allc	chr12:29238619-29267348	0	0	0	0	0	0.019091	0	0	0	0	0	0	0	0
Alms1	chr6:85537524-85652745	0.190462	0.291879	0.423512	0.279577	0.283312	0.216261	0.324318	0.501855	0.331769	0.888102	0.43924	0.133437	0.125299	0.363176
Alox12	chr11:70054956-70068843	0.0997568	0.246953	0.195085	0.578467	0.287796	0.501342	0.440304	0.774696	1.10156	0.899913	0.971539	0.499345	0.796129	0.453707
Alox12b	chr11:68970573-68983293	0	0	0	0	0	0	0	0.0201779	0	0	0	0.0207048	0.0167287	0.0168538
Alox12e	chr11:70129114-70136020	0.00810711	0	0.0246813	0.12204	0.0600909	0.0992281	0.128345	0.616123	0.263698	0.213457	0.516821	0.42114	0.995515	0.163288
Alox15	chr11:70157648-70165533	0.112577	0.0421019	0.0918206	0.111776	0.1385	0.184312	0.127567	0.184481	0.0788665	0.165317	0.571135	0.0954827	0.0466263	0.0794753
Alox5	chr6:116360088-116411196	0.00668391	0.0418463	0.0409388	0.176795	0.0980367	0.191466	0.12292	0.337348	0.116611	0.393823	0.314221	0.350264	0.440862	0.209233
Alox5ap	chr5:150076633-150099623	3.0972	2.97298	6.08173	11.2901	8.17798	13.2498	12.772	18.7782	20.0496	20.9186	24.7477	26.9275	31.0399	13.8363
Alox8	chr11:68997386-69011341	0	0	0.00565354	0	0.00639204	0.0162359	0.0210419	0.0253946	0.0211619	0.00707952	0.0349892	0.024511	0.0196591	0
Aloxe3	chr11:68939878-68962617	0.00794061	0.0243012	0.00794002	0.0195977	0.0193081	0.0237574	0.0613701	0.093603	0.097549	0.0425693	0.0813405	0.133896	0.0778325	0.0309951
Alpi	chr1:88994578-88998181	0	0	0	0	0	0	0	0	0	0	0	0	0	0
Alpk1	chr3:127373227-127483445	0.50783	0.323493	0.409094	0.932268	1.22164	1.18696	1.49473	2.128	1.4864	4.77673	3.11346	1.83722	3.06095	2.15156
Alpk2	chr18:65425185-65553542	0.0112644	0.00240929	0.0189462	0.00844256	0.00531167	0.0171549	0.0146284	0.00266345	0.0200086	0.0118711	0.00585973	0.0107693	0	0.00428003
Alpk3	chr7:88202485-88250498	0.00533873	0	0.00265621	0.00643765	0.00317908	0.0119489	0.00675722	0.00925697	0.00998472	0.00351191	0.0168543	0.0266377	0.0163919	0.00517721
Alpl	chr4:137297646-137352292	4.5496	3.25157	3.31069	24.1719	16.9696	22.4777	45.8824	58.254	49.5961	34.725	16.5094	33.17	37.3011	19.5475
Alppl2	chr1:88983265-88986503	0	0	0	0	0	0	0	0	0	0	0	0	0	0
Als2	chr1:59219599-59294075	18.8319	31.1013	23.2712	17.8613	17.0752	11.9149	15.6267	13.6883	13.3022	15.4539	11.743	13.8573	14.4221	18.8192
Als2cl	chr9:110782677-110803034	5.75011	6.23681	6.13603	6.29195	4.43144	5.46058	7.48204	7.10523	7.52431	8.47314	6.33927	3.03208	5.09439	5.79938
Als2cr11	chr1:59107349-59151744	0	0	0	0	0.0207127	0	0.0121764	0	0	0.0118613	0.0243016	0	0	0
Als2cr12	chr1:58714963-58752833	0.0212374	0.0123841	0.0120148	0.0139732	0.0493722	0.0671033	0.0284475	0.0516113	0.0225243	0.138655	0.0573005	0.023753	0	0
Als2cr4	chr1:59157436-59176940	2.10411	1.16104	2.09466	4.0434	4.10996	3.90426	5.44345	7.84481	5.81675	11.2432	10.0611	4.58851	5.53314	6.40732
Alx1	chr10:102470480-102491411	0	0	0	0	0	0	0	0	0	0	0	0	0	0
Alx3	chr3:107397948-107408687	0	0	0	0	0	0	0	0	0.0104439	0	0	0	0.0228808	0
Alx4	chr2:93482590-93521496	0	0.00786774	0	0.00934602	0.00456887	0	0	0	0.00361634	0.00500535	0	0	0	0.0145527
Amac1	chr11:69573386-69575346	0	0	0	0	0	0	0	0	0	0	0	0	0	0
Amacr	chr15:10911510-10926379	72.2155	86.1571	80.3386	59.7302	67.3202	84.5085	71.1922	64.4332	64.2323	55.0621	54.6962	37.6437	39.2988	58.5809
Ambn	chr5:88885035-88897554	0	0	0	0	0	0	0	0	0.0108223	0	0	0	0	0
Ambp	chr4:62804312-62815176	1919.75	1783.38	2012.23	2022.07	1649.04	1680.11	1613.28	1680.02	2017.95	1931.88	1749.49	3047.82	2642.83	1690.21
Ambra1	chr2:91570294-91759006	5.73507	6.78014	5.98769	7.64629	6.67468	6.20183	7.13213	8.58308	7.7425	8.90997	6.7455	6.57842	7.53691	6.72507
Amd1	chr10:40007264-40021992	0.0265961	3.63663	0.0236384	0.0773606	0.036241	0.0696248	0.018672	0.01388	0.0509848	0.0186832	0.0162651	0.0219935	0.019393	0.0683072
Amd2	chr10:40007270-40021992	8.23616	3.46342	5.18845	8.09557	10.3584	9.73933	8.80437	8.68532	11.3276	12.0189	12.2964	9.26734	10.1575	9.184
Amdhd1	chr10:92986082-93002778	77.6738	89.5776	102.718	34.8546	34.0229	29.4312	17.3008	25.2107	17.2724	28.2538	48.8273	30.0686	28.2767	31.1643
Amdhd2	chr17:24292799-24300700	12.8686	10.5045	10.236	11.4833	9.062	12.2331	16.0587	18.6023	24.7851	22.3368	22.5134	24.9307	19.1574	8.45803
Amelx	chrX:165614045-165625141	0	0	0	0	0	0	0.0386582	0	0	0	0	0	0	0
Amfr	chr8:96495487-96536540	105.853	115.296	118.528	106.852	120.22	98.6348	111.319	104.298	99.1707	105.141	89.4597	93.014	101.119	102.532
Amh	chr10:80267992-80270393	0.0154985	0	0	0	0	0	0	0	0	0	0.0188307	0.0407729	0	0
Amhr2	chr15:102275797-102285070	0.131761	0.108712	0.118677	0.150202	0.0838064	0.0671783	0.114691	0.0656697	0.193484	0.122476	0.0990128	0.112449	0.186089	0.022683
Amica1	chr9:44887265-44916614	0.539018	0.376041	0.558119	1.02209	0.96623	1.4735	0.911819	1.43269	1.32639	1.97269	2.63217	0.738246	1.24404	0.87064
Amigo1	chr3:107989252-107994695	3.25611	3.05633	2.93	2.45752	2.79384	1.70705	1.9535	2.53966	2.52673	2.50386	2.36708	2.04871	2.51484	2.81114
Amigo2	chr15:97074504-97077718	4.5305	1.88635	4.18673	3.78673	4.17013	2.7433	3.4641	4.52741	3.20489	2.87779	2.1819	1.62816	1.76032	1.52604
Amigo3	chr9:107955489-107958032	0.426962	0.394591	0.504745	0.249085	0.568915	0.417172	0.563199	0.576891	0.223877	0.568178	0.566408	0.762818	0.615006	0.342328
Ammecr1	chrX:139288016-139401271	0.243799	0.456914	0.508452	0.557462	0.698689	0.608341	0.700181	0.799706	0.547093	1.0169	0.845293	0.075661	0.275959	0.832074
Ammecr1l	chr18:31919533-31942383	15.1839	17.9859	18.2664	21.2546	26.2995	19.7687	18.8515	21.2071	16.194	23.3706	20.19	8.66658	11.861	21.9851
Amn	chr12:112509321-112514637	0.0878499	0.0471605	0.0751634	0.0202851	0.0217869	0.0765043	0.212979	0.461102	0.219926	0.218153	0.125328	0.598998	0.532914	0.0716949
Amn1	chr6:149106098-149137234	4.72961	4.61426	4.1285	7.21446	7.69175	8.7853	9.98456	7.2478	6.8808	8.44233	9.70141	3.28629	3.70162	6.90587
Amot	chrX:141880966-141921589	1.39943	1.71117	1.2248	3.13742	3.03488	4.10772	3.61448	5.65514	3.47171	6.73143	4.14273	1.77879	3.20595	3.9998
Amotl1	chr9:14346410-14419444	0.951872	1.88553	1.76233	2.48962	2.47188	1.65214	3.27718	5.71279	2.79098	4.26645	3.93642	1.37183	1.77405	2.13746
Amotl2	chr9:102620133-102635747	6.31232	6.93968	6.00066	6.99535	5.75106	4.12	7.11364	10.2553	6.54572	9.36695	8.3413	3.64934	6.97891	7.39369
Ampd1	chr3:102877936-102903643	0	0	0	0.00993846	0	0.0354407	0.0308641	0.0280045	0.0312546	0	0.0101993	0	0	0
Ampd2	chr3:107876979-107889545	10.1197	9.60295	10.5743	11.9126	8.04401	6.49515	8.22638	9.32539	8.34209	10.6038	7.83623	7.45917	8.79831	8.12534
Ampd3	chr7:117916117-117955909	0.308025	0.276305	0.411021	0.666561	0.785958	0.827178	0.952196	1.73404	1.0391	2.07571	2.04887	0.607496	1.1539	0.606265
Amph	chr13:19040239-19242784	0.0117921	0	0	0.0451173	0.00714493	0.00905178	0.0156176	0.0427	0.0175589	0.0958356	0.0545621	0.0421312	0.0341031	0.0114615
Amt	chr9:108199252-108203928	36.283	39.1182	51.9747	39.9362	34.3142	26.4273	35.1467	31.0211	20.3591	32.4636	31.118	29.2179	30.2528	32.645
Amtn	chr5:88805132-88814941	0	0	0	0	0	0	0	0	0	0	0	0	0	0
[truncated: 20,309 more rows]
