# Supplementary material for: miR-122 removal in the liver activates imprinted microRNAs and enables more effective microRNA-mediated gene repression
Source: Nat Commun. 2018 Dec 14;9:5321. doi: 10.1038/s41467-018-07786-7 (PMC6294001; doi:10.1038/s41467-018-07786-7)
Supplement: Supplementary file 6 — Supplementary Data 3 [file 41467_2018_7786_MOESM6_ESM.xlsx]

## Sheet: miR-122
gene name	day 21	day 45	day 100+200	122-/-	control
Haao	-0.618	-0.953	-1.192	-0.419	0.308
Serp1	0.142	-0.123	-0.322	-0.272	0.171
Cs	0.692	0.762	0.356	0.605	0.047
H1f0	-0.247	-0.351	-0.091	0.084	-0.1
Aldoa	1.262	1.886	1.583	2.431	0.184
Hnrnpu	-0.062	-0.286	-0.254	-0.429	-0.154
Atp6v1h	-0.173	-0.242	-0.619	-0.863	-0.255
Tmem126a	-0.175	-0.357	-0.411	-0.2	-0.153
Hp1bp3	0.222	-0.113	-0.183	-0.124	-0.05
Cept1	0.014	-0.165	-0.328	-0.069	-0.694
Atp1b1	0.332	0.643	1.128	0.933	-0.102
Papola	0.218	-0.038	-0.188	-0.429	-0.147
Clic4	0.659	0.693	0.624	0.694	-0.001
G3bp2	0.501	0.579	0.377	0.365	-0.211
Ctdnep1	0.44	0.414	0.339	1.218	-0.035
Csk	0.047	0.353	0.226	0.577	0.34
Gramd3	0.492	-0.17	0.152	-0.062	0.155
Idh3a	0.381	0.463	0.285	0.438	-0.396
Calm3	0.418	0.985	1.116	1.305	-0.001
Adss	0.443	0.684	0.569	0.382	-0.213
Rad21	0.372	0.125	0.155	-0.215	0.031
Fkbp5	0.842	0.869	0.805	1.49	1.389
Galnt1	0.308	0.237	0.32	-0.285	-0.172
Lrp10	0.318	0.456	0.322	1.061	0.089
Dlat	-0.115	-0.258	-0.617	-0.305	0.195
Gtf3c2	0.103	-0.168	-0.191	0.045	0.095
Olfml1	0.129	-0.061	0.402	0.058	-0.051
Slc39a8	-0.439	-0.789	-0.97	-1.131	-0.725
Dhfr	-0.393	-0.589	-0.571	-0.921	-0.53
Maf1	0.666	0.991	0.978	1.814	-0.105
Ccng1	2.484	2.603	1.078	0.552	0.305
Mrrf	-0.703	-0.633	-0.635	-0.231	-0.14
Hdhd2	-0.257	-0.383	-0.541	-0.673	0.424
Khdrbs1	0.357	0.204	0.446	0.364	-0.293
Tgif1	0.452	0.749	1.046	1.247	-0.085
Msn	1.287	1.42	1.319	0.706	-0.026
Zyx	0.974	1.361	1.266	2.191	0.561
Mbnl1	0.231	-0.095	0.06	-0.481	-0.061
Cdc42bpb	-0.045	0.295	0.207	0.161	0.414
Kif5b	0.726	0.635	0.598	-0.056	0.116
Stk24	0.49	0.44	0.509	0.619	-0.064
Ocln	0.489	1.048	1.112	1.054	-0.344
Vamp3	1.229	1.695	1.607	1.814	-0.223
Npepps	0.8	0.567	0.136	0.269	0.06
Daglb	-0.243	-0.374	-0.619	-0.309	0.203
Ptprb	0.487	0.14	-0.191	-0.689	0.431
Rbm47	0.148	0.415	-0.168	0.068	0.511
Adam10	0.828	0.908	1.083	0.658	-0.155
Nacc1	0.523	0.822	0.697	0.885	0.399
Ccdc97	-0.021	-0.005	-0.173	0.194	0.248
Mmgt1	0.2	-0.049	-0.154	-0.153	-0.104
Brwd1	-0.161	-0.487	-0.454	-0.344	-0.085
Ankrd13c	1.155	1.028	0.83	0.686	-0.068
Tbc1d10a	0.361	0.384	0.519	0.694	0.352
Acvr1	0.098	0.112	-0.062	-0.135	-0.328
Inhba	-1.051	-1.334	-1.074	-1.717	-0.113
Ccrn4l	1.17	0.316	1.401	1.564	1.545
Gata4	0.218	0.395	-0.192	-0.255	0.116
Foxk2	0.126	-0.114	-0.219	-0.117	0
Gm608	0.097	-0.486	-0.957	-0.803	0.044
Usp46	-0.287	-0.08	-0.525	-0.478	-0.453
Pdpr	0.399	0.079	-0.154	-0.443	0.49
Sort1	0.723	0.767	0.805	0.293	-0.868
Ralgapa2	0.74	0.316	0.141	0.069	0.553
Arfip2	0.768	1.372	1.186	1.565	-0.018
Mapre1	0.739	0.745	0.821	0.809	-0.285
Dicer1	-0.051	-0.287	-0.381	-0.162	0.072
Plcb3	-0.454	-0.238	-0.097	-0.369	0.119
Mllt1	-0.025	0.207	0.173	0.407	0.621
Stim2	0.491	0.719	0.231	0.29	-0.306
Tmem87a	0.517	0.703	0.752	0.57	-0.407
Grem2	0.897	-0.338	-1.169	0.087	0.168
Ccdc6	-0.067	-0.185	-0.24	0.198	0.038
Mef2d	0.093	0.194	0.201	0.046	0.71
Gatad2b	0.396	0.03	0.217	-0.526	0.254
Brpf1	0.196	0.01	0.007	0.064	0.265
Stx6	0.687	1.032	1.184	1.351	0.09
P4ha1	0.736	0.75	0.489	0.588	0.18
G6pc3	1.647	2.362	1.989	2.881	0.305
Pigv	0.024	0.099	0.142	0.553	-0.205
Foxo3	1.366	1.033	1.182	1.007	1.289
Nfat5	0.124	-0.261	0.073	-0.399	0.055
Akap10	0.828	0.567	0.493	0.364	0.134
Acap2	0.791	0.749	0.687	0.369	0.072
Ms4a6c	1.866	1.721	2.18	1.329	-0.581
Dand5	-0.004	0.062	-0.084	-0.005	0.061
Map3k2	0.133	-0.197	-0.065	-0.584	-0.055
Tbc1d10b	0.78	1.097	0.982	1.467	0.227
Ptbp2	-0.12	-0.287	-0.142	-0.618	-0.468
Tmcc3	0.482	0.401	0.566	0.458	0.26
Fundc2	1.259	1.504	1.934	1.59	-0.357
Lnpep	0.647	0.129	0.5	-0.517	0.132
Iqgap1	1.346	1.635	1.819	1.271	-0.205
Zbtb41	0.119	-0.241	-0.401	-0.664	-0.078
Zscan29	0.176	-0.1	-0.005	-0.284	0.126
Tfdp2	0.7	0.718	0.499	0.669	0.116
Braf	0.149	-0.212	-0.373	-0.386	0.097
Slc12a6	0.641	0.796	0.837	0.292	0.04
Lrch3	0.355	0.465	0.584	0.215	-0.063
Large	0.048	0.042	0.807	0.598	-0.028
Git1	0.685	1.388	1.269	1.593	0.45
Slc9a1	0.355	0.82	0.775	0.784	0.414
Kif2a	0.36	0.265	0.336	0.295	-0.329
Sgsh	0.4	0.685	0.662	0.721	0
Atp11a	0.678	0.907	1.51	0.927	0.687
Sox6	0.653	0.227	0.248	0.248	0.172
Sesn2	1.379	1.631	1.102	1.057	0.398
Evi5l	0.286	0.769	0.609	0.46	-0.111
Obfc1	0.862	1.067	1.204	1.117	-0.416
Senp1	0.315	0.254	0.31	-0.098	-0.004
Gnpda2	0.806	1.217	1.652	0.633	-0.668
Exoc6b	0.454	0.654	1.005	0.904	0.01
Ralgapa1	0.636	0.704	0.885	0.412	-0.262
Mtf2	0.432	0.267	0.501	-0.055	-0.406
Galc	0.952	0.897	0.893	0.548	0.36
Slc25a34	0.696	1.987	1.098	1.777	0.543
Fam117b	0.496	0.371	0.438	0.896	0.139
Slc41a1	0.915	0.83	1.079	1.153	1.014
Mipol1	-0.239	0.095	0.143	-0.42	-0.402
Slc1a5	1.129	1.438	1.369	0.399	-0.531
Zfp46	0.26	0.52	0.71	0.418	0.011
Adamts2	1.047	2.062	2.463	1.809	0
Sp2	0.599	0.935	0.708	1.134	0.578
Bach2	-0.167	-0.467	-1.077	-0.35	0.148
Ms4a6b	1.905	1.775	2.391	1.75	-0.485
Cbl	0.882	0.655	1.019	-1.412	0.45
Ppip5k1	0.754	0.682	0.998	0.704	-0.202
Zfp282	0.372	1.07	1.158	1.272	0.188
Mars2	0.075	0.122	-0.178	0.058	0.53

## Sheet: miR-21
gene name	day 21	day 45	day 100+200	122-/-	control
Acat1	-0.729	-0.933	-1.206	-1.245	-0.346
Cyp51	-0.572	-0.887	-1.016	-1.093	-1.031
Ppp1r3b	-1.173	-2.343	-1.587	-1.679	0.347
Pcbp1	-0.172	-0.149	-0.322	0.325	0.229
Pcbp2	0.021	-0.255	-0.164	0.406	-0.018
Rdx	-0.179	-0.545	-0.548	-0.739	-0.179
Eif4ebp2	-0.31	-0.838	-0.902	-0.815	0.186
Hnrnpu	-0.062	-0.286	-0.254	-0.429	-0.154
Pdcd4	-0.518	-0.996	-0.811	-0.63	-0.127
Ube2d3	-0.253	-0.715	-0.668	-0.202	-0.524
Ppara	0.16	-0.356	-0.84	-0.575	0.432
Dnaja2	0.273	0.138	-0.395	-0.305	-0.03
Mrpl9	-0.668	-0.669	-0.724	-0.864	-0.291
Zadh2	-0.436	-0.9	-1.114	-1.282	0.261
Btg2	1.726	0.389	-0.126	0.865	-0.578
Map2k3	0.041	0.026	-0.394	0.402	0.349
Pvrl3	-0.207	-0.901	-0.719	-0.532	-0.667
Sec63	-0.068	-0.455	-0.686	-0.708	-0.043
Pcsk6	-0.222	-0.176	-0.532	-0.795	0.524
Rmnd5a	0.075	-0.455	-0.728	-0.613	0.206
Rnf103	0.146	-0.474	-0.667	-0.496	0.234
Mrpl49	-0.491	-0.524	-0.829	-0.558	-0.216
Eif1ax	-0.515	-0.617	-0.519	-0.291	-0.271
Stat3	0.346	0.163	0.122	0.533	0.725
Rab11a	-0.034	-0.17	-0.155	0.18	-0.381
Serpina7	-0.308	-2.208	0.546	1.478	0.152
Pgrmc2	-0.734	-0.96	-1.033	-0.596	-0.02
Gramd3	0.492	-0.17	0.152	-0.062	0.155
Tgfbi	1.12	1.356	1.394	1.753	0.058
Yap1	-0.257	-0.472	-0.519	-0.332	-0.036
Arhgef12	0.019	-0.324	-0.367	-0.677	0.201
Crebl2	-0.104	-0.226	-0.356	-0.322	0.279
Matr3	-0.12	-0.252	0.029	-0.64	-0.321
Ubr3	0.134	-0.273	-0.605	-0.741	0.065
Sod3	0.476	0.64	0.19	1.004	-0.15
Ssfa2	0.142	-0.244	-0.456	-0.818	0.379
Ap3m1	0.375	0.113	-0.121	0.128	0.276
Ehd1	0.217	0.558	0.344	1.015	0.111
Spg20	-0.679	-0.643	-0.75	-0.935	-0.218
Rab22a	-0.217	-0.312	-0.321	-0.184	-0.115
Akirin1	-0.282	-0.428	-0.804	-0.348	-0.244
Gng12	0.428	0.314	0.476	0.33	-0.048
Otud6b	-0.266	-0.526	-0.671	-1.186	-0.004
Stk40	-0.2	-0.17	-0.371	0.079	0.071
Wwp1	-0.154	-0.504	-0.563	-1.002	-0.058
Pik3r1	0.499	-0.135	-0.052	-0.153	0.295
Arhgap5	-0.207	-0.505	-0.222	-1.346	0.039
Pja2	0.039	-0.232	-0.206	-0.62	-0.189
Slc30a10	-1.418	-2.354	-2.352	-1.352	-0.448
Stag2	0.074	-0.375	-0.212	-0.979	-0.225
Srsf3	-0.414	-0.443	0.026	0.193	-0.747
Ppp3ca	-0.041	-0.511	-0.421	-0.755	0.039
Klf3	0.191	0.158	-0.009	0.055	0.283
Rbm25	0.089	0	-0.129	-0.358	0.327
Slmap	0.307	0.183	0.015	-0.145	-0.064
Tns1	0.611	0.97	1.074	1.361	0.618
Gpr125	-0.154	-0.309	-0.449	-0.527	0.148
Il6ra	-0.437	-1.127	-0.924	-0.802	0.737
Kpna4	0.311	-0.001	0.055	-0.701	0.068
Prpf4b	0.191	-0.299	-0.242	-0.63	0.127
Lgr4	-0.386	-0.621	-0.625	-0.22	-0.202
Ap1ar	0.183	0.218	0.233	-0.058	0.089
Fmo2	0.352	0.825	1.203	0.483	-0.971
Adnp	0.046	0.057	0.106	0.083	-0.109
Hipk3	-0.083	-0.683	-0.528	-0.447	0.137
Paip2b	-0.04	-0.185	-0.191	-0.237	-0.238
Mbnl1	0.231	-0.095	0.06	-0.481	-0.061
Mprip	-0.212	-0.079	0.009	-0.037	0.104
Cnot6	-0.119	-0.283	0.035	-1.032	-0.016
Sgms2	-0.029	-0.553	-0.236	-0.837	-0.408
Pfkm	-0.544	-0.741	-0.998	-0.778	-0.07
Nfib	-0.46	-0.395	-0.315	-0.424	-0.475
Elf2	0.19	0.158	0.154	-0.202	0.308
Mtap	0.016	-0.109	-0.064	-0.296	0.037
Rhob	1.408	1.478	1.768	2.46	0.567
Cadm1	-0.061	0.09	0.546	-0.306	-0.208
Rffl	0.096	0.128	-0.064	0.141	0.242
Trpm7	0.137	-0.05	0.116	-0.646	-0.141
Rell1	0.936	1.148	0.935	1.336	-0.664
Rqcd1	-0.06	-0.103	-0.245	0.173	-0.19
Thrb	-0.268	-0.789	-0.923	-0.73	0.264
Esyt2	0.183	0.03	0.435	-0.375	-0.119
Suz12	0.026	-0.235	-0.177	-0.387	-0.31
Fbxo11	0.062	-0.257	-0.112	-0.371	-0.253
Tnpo1	0.122	-0.085	0.061	-0.642	0.075
Lrrc57	0.086	-0.132	-0.242	-0.362	-0.173
Pbrm1	-0.128	-0.393	-0.314	-0.994	-0.179
Iffo2	0.425	-0.016	-0.232	-0.283	0.537
Zfp36l2	0.269	0.395	0.697	0.963	0.387
Peli1	0.038	-0.176	-0.125	-0.894	-0.079
Timp3	0.794	1.645	2.232	1.15	0.756
Tgfbr2	0.872	1.464	1.549	1.18	-0.161
Megf9	0.599	-0.208	0.318	-0.606	0.5
Notch2	-0.093	0.137	0.33	-0.245	0.103
Fubp1	0.073	-0.208	0.013	-0.742	-0.347
Arhgap24	-0.696	-0.455	-0.276	-0.821	-0.942
Itga1	0.412	0.141	0.28	-0.605	-0.028
Fnip1	0.477	-0.032	0.007	-0.731	0.089
Ski	-0.044	0.449	0.539	0.606	0.146
Fcho2	0.264	-0.107	0.079	-0.59	-0.068
Mapre1	0.739	0.745	0.821	0.809	-0.285
Epm2aip1	-0.227	-0.548	-0.339	-0.98	-0.371
Ganc	0.407	0.125	0.157	-0.349	-0.148
Hgf	1.088	1.077	1.541	-0.242	0.129
Tagap1	0.309	0.154	0.25	-0.983	-0.08
Rasa1	0.281	0.104	0.056	-0.529	-0.109
Rpa2	0.124	0.562	0.307	0.301	-0.316
Samd8	-0.529	-0.991	-0.943	-1.283	-0.042
Acvr2a	-0.203	-0.552	-0.571	-0.659	-0.177
Lats1	0.152	-0.272	-0.217	-0.073	0.034
Zfp367	-0.345	-0.195	-0.208	-0.971	-0.491
Hmgn2	0.514	0.656	1.235	1.4	-0.978
Rnf111	0.262	-0.087	-0.042	-0.324	0.088
Asf1a	-0.05	-0.113	-0.055	-0.457	-0.325
Cxcl10	2.575	2.192	1.816	2.013	-1.095
Fam46a	-0.141	-0.546	-0.604	-0.423	0.003
Sfmbt1	-0.139	-0.342	-0.821	-0.824	0.184
Gatad2b	0.396	0.03	0.217	-0.526	0.254
Dnajc16	-0.076	-0.077	-0.431	-0.329	0.293
Tmem170	0.013	-0.27	-0.612	-0.237	-0.215
Bmpr2	0.507	-0.103	0.134	-0.978	0.348
Otud3	-0.348	-0.228	-0.539	-0.637	0.357
Frs2	0.199	-0.005	-0.008	-0.305	0.065
Dnajb14	0.035	-0.192	0.015	-0.229	0.285
Klf6	1.321	1.279	2.176	1.525	-0.46
Tnks	0.212	0.042	-0.094	-0.763	0.275
Pan3	0.218	-0.046	-0.032	0.345	-0.252
9930021J03Rik	0.04	-0.286	-0.205	-0.762	0.003
BC030336	-0.075	-0.446	-0.423	-0.736	-0.2
Ralgps2	-0.105	-0.096	-0.333	-0.108	-0.258
Cdk20	-0.531	-0.125	-0.078	-0.301	0.25
Nfat5	0.124	-0.261	0.073	-0.399	0.055
Plekha1	0.289	0.515	0.995	0.609	0.042
Nfia	-0.161	-0.377	-0.448	0.38	-0.151
Bahd1	0.202	0.632	0.392	0.546	0.147
Fbxo28	0.502	0.428	0.344	0.564	-0.094
Pspc1	0.326	0.356	0.481	0.512	0.374
Krit1	-0.128	-0.562	-0.222	-0.916	0.027
Fam126b	-0.021	-0.695	-0.908	-1.123	-0.027
Pikfyve	0.063	-0.503	-0.551	-1.149	0.02
Foxp1	0.011	-0.258	0.087	-0.092	-0.125
Trim33	0.001	-0.154	-0.045	-0.633	-0.194
Rps6ka3	0.48	0.319	0.799	-0.083	-0.231
Pura	-0.292	-0.112	-0.068	-0.808	0.474
Pom121	0.214	0.18	-0.002	0.301	0.443
Kbtbd7	-0.176	-0.568	-0.493	-0.618	-0.071
Bcl7a	-0.142	-0.068	-0.21	-0.131	0.416
Strn	0.367	0.168	0.067	-0.484	0.194
Cd44	1.525	1.277	1.783	1.268	-0.879
Zbtb41	0.119	-0.241	-0.401	-0.664	-0.078
Cbx4	0.207	0.621	0.008	0.396	0.28
Sox5	-0.012	-0.329	-0.093	-0.805	0.089
Dcun1d3	-0.033	-0.52	-0.482	-0.349	0.31
Lemd3	0.002	-0.153	-0.13	-0.077	0.137
Fam63b	0.768	0.739	0.872	-0.148	0.175
Tnrc6b	0.114	-0.187	-0.155	-0.705	0.375
Crim1	0.517	0.714	0.62	0.149	0.278
Map3k1	0.393	1.003	1.564	1.165	0.026
Per2	1.484	1.088	0.6	0.173	1.781
Cdk6	-0.143	0.168	0.004	-0.321	-0.157
Fbxl17	0.013	-0.343	-0.476	0.006	-0.096
Spry1	0.701	1.472	1.586	1.308	0.058
Rbpj	0.397	0.23	0.538	0.773	-0.232
Sox6	0.653	0.227	0.248	0.248	0.172
Snx29	0.346	0.236	-0.034	0.012	0.552
Smad7	0.508	0.88	1.083	0.589	0.28
Arhgap32	-0.14	-0.373	-0.451	-0.607	0.42
Unkl	-0.409	-0.203	-0.43	-2.109	-0.01
Tanc1	0.367	0.68	1.178	0.72	0.198
Mblac2	-0.033	-0.103	-0.171	-1.018	-0.085
Itga8	0.398	1.457	2.706	1.146	-0.814
Xpo4	0.365	0.091	0.146	-0.705	0.082
Cdc25a	0.046	0.291	0.673	1.174	-0.034
Chd7	-0.03	-0.233	-0.372	-0.679	0.744
Chic1	-1.437	-1.708	-2.545	-2.311	-2.316
Rnf24	0.654	0.347	0.206	-0.128	-0.169
Pag1	0.107	0.213	0.353	-0.169	-0.216
Yod1	0.38	-0.473	-0.279	-0.581	0.913
FMN1	-0.473	-0.546	0.033	-2.42	-0.483
Fmn1	-0.473	-0.546	0.033	-2.42	-0.483
Thbd	1.341	1.487	1.735	1.69	0.416
Psd4	0.942	1.171	1.624	1.237	-0.373
Armcx5	-0.225	-0.205	-0.226	-0.365	-0.435
Kdm2b	0.25	0.622	0.685	1.633	0.353
Cpeb3	0.53	0.193	-0.255	-0.18	0.274
Rsbn1	0.416	0.085	0.179	-0.112	-0.138
Purg	-0.319	-0.408	-0.058	-0.82	-0.095
Mfap1b	0.198	0.128	0.143	0.124	-0.198
Reck	0.514	0.61	0.892	-0.089	0.87
Glcci1	-0.134	-0.592	-0.086	-0.797	-0.257
Armcx1	0.606	1.198	1.157	0.31	-0.117
Jag1	0.105	1.188	1.192	0.112	-0.003
Sntb2	0.551	0.228	0.539	0.479	0.293
Lcor	0.252	0.069	0.387	-0.858	0.347

## Sheet: let-7
gene name	day 21	day 45	day 100+200	122-/-	control
Pgrmc1	0.252	-0.04	-0.457	-0.285	0.028
Lamp2	-0.268	-0.481	-0.582	-0.846	-0.256
Thrsp	0.115	-0.989	-0.709	-0.581	2.694
Ghr	0.067	-0.828	-1.078	-0.802	0.106
Adipor2	-0.282	-0.915	-1.26	-1.368	-0.293
Igf1	-0.3	-0.097	-0.693	-0.011	-0.087
Txn2	-0.737	-0.636	-0.772	-0.304	0.047
Slc2a2	0.496	-0.321	-0.54	-0.606	0.333
Klkb1	-0.71	-1.4	-1.442	-1.525	-0.408
Cd164	-0.262	-0.538	-0.599	-0.256	-0.569
Etnk2	0.58	0.715	0.17	0.466	0.46
Hdlbp	-0.139	-0.298	-0.607	-0.321	0.173
Surf4	-0.16	-0.19	-0.315	0.373	0.072
Idh2	-0.417	0.092	0.204	0.39	0.023
Slc31a1	-0.061	-0.544	-0.86	-0.409	-0.131
Aass	-0.489	-0.825	-0.847	-0.534	0.433
Dlst	-0.409	-0.522	-0.891	-0.471	0.178
Dld	-0.593	-0.842	-0.918	-1.083	-0.182
Galm	-0.069	-0.315	-0.733	-0.316	0.204
Eif4g2	-0.112	-0.426	-0.328	-0.456	-0.097
Sema4g	-0.434	-0.604	-0.623	-0.277	0.254
Agxt2	0.066	-0.249	-0.602	-0.21	0.17
Mgll	-0.766	-1.119	-1.916	-1.241	0.324
Tor1aip2	0.057	-0.202	-0.338	-0.138	-0.145
Arl4d	-0.855	-1.242	-1.505	0.402	-0.585
Rdx	-0.179	-0.545	-0.548	-0.739	-0.179
Ddost	-0.033	-0.062	-0.021	0.572	-0.032
Rnf5	-0.361	-0.441	-0.539	-0.233	-0.076
Calm1	0.199	0.006	-0.026	-0.07	-0.131
Pnkd	-0.969	-0.755	-0.856	-0.441	-0.061
Lypla1	-0.067	-0.426	-0.681	-0.985	-0.134
Rgs16	1.639	-3.298	-0.814	-0.664	2.447
Ppara	0.16	-0.356	-0.84	-0.575	0.432
Ddi2	-0.387	-0.851	-1.335	-1.431	0.469
Arfgap2	-0.343	-0.424	-0.669	-0.01	-0.234
Dusp1	-0.118	-1.075	-1.195	0.346	0.522
Agpat6	-0.44	-0.664	-0.765	-0.32	0.751
Bzw1	-0.038	-0.232	-0.013	-0.589	-0.07
Cap1	0.371	0.384	0.452	0.381	-0.103
Dnajb9	0.195	-0.891	-0.974	-0.958	-0.464
Tex261	-0.043	0.124	-0.055	0.226	0.028
Cdc34	-0.308	-0.059	-0.44	0.316	0.323
Trabd	-0.559	-0.501	-0.833	-0.289	0.427
St6gal1	-0.41	-0.967	-0.557	-0.453	-0.323
Abhd11	-0.286	-0.059	-0.397	0.269	-0.011
Srr	-0.052	-0.279	-0.69	-0.43	0.04
Edem1	0.075	-0.386	-0.59	-0.121	-0.04
Actr2	-0.027	-0.145	-0.044	-0.545	-0.177
Masp1	0.539	0.476	0.367	0.205	0.127
Atxn7l3b	-0.42	-0.689	-0.531	-0.11	-0.16
Btg2	1.726	0.389	-0.126	0.865	-0.578
Abcc6	-0.494	-0.742	-1.134	-2.329	0.481
Spryd4	-0.805	-0.715	-1.021	-0.609	0.066
Ergic1	-0.337	-0.404	-0.175	-0.147	0.312
Rnf103	0.146	-0.474	-0.667	-0.496	0.234
Ccnd1	1.741	2.409	1.363	1.224	-1.3
Glrx	-0.395	-0.467	-0.555	-0.304	0.026
Qars	0.396	0.405	0.396	0.867	-0.137
Sec16b	-0.093	-0.159	-0.35	-0.128	0.238
Npepl1	-0.643	-0.368	-0.311	0.11	0.157
Snx5	0.598	0.524	0.608	0.346	-0.326
Tusc2	-0.262	-0.393	-0.634	-0.109	-0.245
Golga7	-0.098	-0.171	-0.276	-0.325	-0.168
Mtpn	0.083	-0.279	-0.228	-0.21	-0.214
Crk	0.041	-0.198	-0.216	-0.639	-0.242
Ap1s1	0.028	0.328	0.493	0.879	-0.066
Cdv3	0.026	-0.348	-0.58	-0.325	-0.116
Ubxn4	0.04	-0.292	-0.449	-0.756	0.188
Timm17b	-0.605	-0.504	-0.611	0.086	0.143
Dpp3	-0.25	-0.182	-0.216	0.236	0.135
Gtf2i	-0.228	-0.207	-0.194	-0.157	-0.066
B3gat3	-1.313	-1.127	-0.938	-0.458	-0.2
Golph3	0.039	-0.349	-0.42	-0.3	0.036
Lpgat1	-0.395	-0.317	-0.541	-0.596	0.242
Ostf1	-0.006	0.212	-0.03	-0.004	-0.123
Stat3	0.346	0.163	0.122	0.533	0.725
Cldn12	-0.502	-0.716	-0.806	-0.769	-0.183
Usp47	-0.143	-0.359	-0.596	-0.639	-0.054
Egln2	-0.617	-0.243	-0.118	0.309	0.317
Kif1b	0.137	-0.499	-0.647	-0.883	-0.02
Gprc5c	-0.17	0.125	-0.103	0.438	0.042
Gpcpd1	0.579	0.21	0.079	-0.4	0.269
Mxd4	-0.147	0.19	0.341	0.124	0.251
Riok3	-0.074	-0.19	-0.339	-0.288	0.039
Mbd2	-0.039	0.008	-0.026	-0.039	-0.105
1700021F05Rik	-0.658	-0.78	-1.023	-0.327	-0.387
Ppt2	0.038	-0.059	-0.165	0.464	-0.042
Gpc4	-0.284	-0.646	-0.755	0.072	-0.233
Med8	-0.521	-0.799	-0.864	-0.228	-0.229
Wipi2	-0.118	-0.222	-0.468	-0.024	0.045
Oxa1l	-0.491	-0.619	-0.571	0.1	-0.158
Klf9	0.321	-0.285	-0.217	-0.224	0.505
Nme6	-0.067	-0.501	-0.48	-0.993	-0.534
Tab2	-0.266	-0.415	-0.38	-0.194	-0.407
Arl5a	-0.126	-0.399	-0.28	-0.517	-0.37
Ppp1r15b	0.077	-0.438	-0.683	-0.36	0.183
Slc22a23	0.135	0.068	-0.228	0.382	-0.123
Dapk1	-0.866	-0.943	-0.576	-0.891	-0.135
Gramd3	0.492	-0.17	0.152	-0.062	0.155
Prkar2a	0.051	-0.229	-0.429	-0.223	0.223
Efhd2	0.965	1.638	1.306	2.137	0.783
Plcxd2	-0.042	-0.699	-0.869	-0.095	0.018
Ptprd	-0.364	-1.081	-1.335	-1.629	0.131
Celf1	-0.004	-0.349	-0.232	-0.409	0.17
Slc4a4	-0.052	-0.21	-0.021	-0.462	-0.94
Slc35d2	-0.078	-0.162	-0.6	0.333	-0.15
Cgnl1	-0.012	-0.082	-0.112	-0.121	0.118
Ccny	-0.07	-0.184	-0.156	-0.015	-0.108
Wapal	-0.213	-0.587	-0.643	-0.963	-0.126
Cmah	-0.414	-1.936	-2.005	-1.267	0.488
Gspt1	-0.14	-0.423	-0.676	-0.593	-0.003
Ulk2	-0.353	-0.802	-0.83	-0.942	-0.245
Ergic2	-0.425	-0.593	-0.771	-1.276	-0.055
Fndc3a	0.297	-0.435	-0.464	-0.918	-0.061
Ammecr1l	0.308	-0.164	-0.079	-0.235	0.158
Hook1	-0.213	-0.55	-0.698	-1.201	-0.001
Chd4	-0.207	-0.099	-0.167	-0.063	-0.16
Atg16l1	-0.196	-0.245	-0.546	-0.25	-0.193
Insr	-0.093	-0.679	-0.693	-1.393	0.088
Casp3	-0.083	-0.466	-0.14	-1.3	-0.123
Frmd4b	-0.241	-0.535	-0.194	-0.08	0.367
Sub1	-0.308	-0.479	-0.355	-0.614	-0.339
Ngly1	0.057	-0.28	-0.377	-0.734	-0.1
Rorc	-0.014	0.068	-0.552	0	0.669
Galnt1	0.308	0.237	0.32	-0.285	-0.172
Tcta	-0.144	0.074	-0.066	0.278	-0.45
Tgds	-0.369	-0.684	-0.627	-0.907	-0.108
Gale	-1.141	-0.623	0.117	0.122	0.203
Snap23	0.28	0.114	0.189	0.017	-0.044
Tmed5	-0.307	-0.487	-0.889	-1.144	-0.117
Nek9	0.19	0.092	-0.038	-0.007	0.137
Cnot2	-0.169	-0.287	-0.299	-0.431	-0.22
Nab1	0.07	-0.339	-0.683	-0.444	0.075
Grpel2	-0.241	-0.533	-0.605	-0.529	-0.483
Ranbp2	0.066	-0.305	-0.416	-1.066	0.012
Bcl2l1	0.476	0.684	0.763	1.161	0.455
Csnk2a1	-0.184	-0.442	-0.775	-0.059	-0.448
Atg4b	-0.149	-0.249	-0.195	0.188	0.026
Mtdh	-0.043	-0.266	-0.051	-0.646	-0.104
Aven	-0.31	-0.544	-0.71	0.102	0.009
Ppme1	0.41	0.393	0.162	0.565	0.144
G3bp1	-0.22	-0.177	-0.078	0.149	-0.165
Med6	-0.316	-0.462	-0.013	-0.456	-0.451
Wasl	0.082	-0.175	-0.215	0.068	0.007
Slc20a1	1.228	0.857	0.572	0.978	0.622
Mapk9	0.084	-0.059	-0.073	-0.108	-0.181
Clp1	-0.25	-0.517	-0.666	-0.487	0.056
Etnk1	0.012	-0.376	-0.396	-0.307	0.273
Gdap2	-0.017	-0.167	-0.41	-0.033	0.165
Stk40	-0.2	-0.17	-0.371	0.079	0.071
Crem	-0.21	-0.758	-0.647	-0.626	-0.274
Rdh10	-0.327	-0.516	-0.598	-0.433	-0.474
Luc7l3	-0.12	-0.234	0.016	-0.767	-0.176
Dusp22	-0.136	-0.083	-0.036	0.231	-0.323
Ythdf3	-0.052	-0.508	-0.485	-0.722	-0.004
Kpna1	-0.261	-0.615	-0.879	-0.757	0.045
AI464131	-0.761	-0.895	-1.344	-0.763	-0.029
Snx6	0.366	0.481	0.751	0.447	-0.552
Pld3	0.291	0.793	0.71	1.061	0.019
C1galt1	-0.188	-0.608	-0.346	-1.007	-0.157
Pcp4l1	0.911	0.584	-0.071	2.722	-1.842
Prpf38b	0.139	-0.246	-0.124	-0.271	0.006
Nxt2	-0.141	-0.601	-0.751	-1.125	-0.405
Ppp3ca	-0.041	-0.511	-0.421	-0.755	0.039
Klhl9	-0.061	-0.295	-0.13	-0.712	-0.239
Uhrf2	-0.275	-0.41	-0.048	-0.571	-0.251
Yy1	0.114	-0.386	-0.503	-0.37	-0.09
Ppapdc1b	0.446	0.673	0.508	0.808	-0.504
Uggt1	-0.033	-0.287	-0.478	-0.568	0.26
Dusp16	0.185	-0.248	0.572	0.215	-0.104
Col14a1	0.965	0.758	0.817	0.429	0.058
Ncor1	-0.064	-0.315	-0.456	-0.684	-0.049
Mycbp	-0.045	-0.344	-0.641	-0.559	-0.188
Arpp19	0.119	0.239	0.136	0.575	-0.218
G630090E17Rik	-0.877	-1.168	-1.252	-0.098	-0.506
Galnt2	-0.049	0.107	0.197	0.279	0.22
Usp24	-0.366	-0.598	-0.75	-1.013	0.165
Tln1	0.419	0.644	0.424	0.267	0.17
Gramd1c	-0.053	-0.55	-0.707	-0.751	-0.337
Golga4	0.027	-0.252	-0.348	-0.707	0.321
Iars	-0.144	-0.311	-0.227	-0.325	0.239
Dlc1	-0.355	-0.246	-0.077	-0.371	-0.341
Otud5	0.121	0.139	0.033	0.387	0.142
Il6ra	-0.437	-1.127	-0.924	-0.802	0.737
Trib1	1.086	0.388	0.076	0.865	0.935
Dpf2	0.062	0.04	-0.027	0.25	0.187
Kpna4	0.311	-0.001	0.055	-0.701	0.068
Letmd1	-0.553	-0.388	-0.236	0.201	0.119
Lgr4	-0.386	-0.621	-0.625	-0.22	-0.202
Limd1	-0.078	-0.04	0.046	-0.031	-0.099
Eif5b	-0.051	-0.341	-0.453	-0.339	-0.027
Bin3	-0.14	-0.003	0.001	0.585	-0.542
Rnf44	-0.041	0.238	0.276	0.193	0.394
Ahctf1	-0.702	-0.813	-0.837	-1.348	-0.342
Gng5	-1.258	-0.341	-0.524	0.551	0.143
Ppm1f	-0.216	-0.038	-0.169	-0.429	0.021
Gpr137	-0.554	-0.07	-0.219	0.368	0.103
Cpeb4	-0.065	-0.681	-0.523	-0.979	-0.176
Gabpa	-0.305	-0.745	-0.652	-1.295	-0.105
Msn	1.287	1.42	1.319	0.706	-0.026
B3gnt1	-0.553	-0.434	-0.355	0.085	-0.235
Xpot	-0.114	-0.325	-0.481	-0.677	0.322
Clpb	-0.339	-0.381	-0.663	0.043	0.21
Tob2	0.578	-0.283	0.139	0.808	1.193
Leprotl1	-0.069	0.005	0.004	0.48	-0.775
Lmbrd2	-0.085	-0.703	-0.567	-1.552	0.127
Pdp2	-0.093	-0.396	-0.851	-0.7	0.217
Zfp740	-0.115	0.042	0.284	0.084	-0.06
Txlna	-0.06	-0.326	-0.226	-0.26	0.077
0610030E20Rik	-0.545	-0.982	-0.652	-0.776	-0.12
Mapk6	-0.014	-0.161	-0.079	-0.277	0.067
Prkaa2	-0.08	-0.525	-1.005	-1.018	0.34
Msr1	1.069	0.834	0.569	-0.937	-0.132
Mib1	-0.09	-0.593	-0.472	-1.217	0.108
Ubfd1	0.083	-0.273	-0.402	0.203	-0.073
Dyrk2	-0.49	-0.553	-0.541	-0.98	0.169
Rbms1	0.403	0.157	0.217	-0.456	-0.099
Zfp191	-0.035	-0.27	-0.24	-0.85	-0.177
Uspl1	-0.287	-0.539	-0.324	-0.297	-0.086
Stab2	0.274	0.061	-0.318	-0.383	0.211
Serf2	0.338	0.372	0.607	0.844	-0.158
Stk24	0.49	0.44	0.509	0.619	-0.064
Srd5a3	0.082	0.193	0.119	0.726	-0.443
Nceh1	-0.277	-0.058	-0.74	-0.968	-0.089
Col4a3bp	-0.264	-0.506	-0.6	-0.841	-0.161
Rnf20	0.121	-0.225	-0.217	-0.401	0.048
Edem3	0.067	-0.454	-0.538	-0.996	0.022
Tnfrsf1b	1.012	0.879	0.789	1.335	0.542
Smad2	0.188	0.03	0.094	-0.18	-0.11
Mon2	0.033	-0.274	-0.41	-0.442	0.211
Ikbke	0.585	0.631	0.237	0.789	0.049
5031439G07Rik	-0.018	-0.096	-0.222	-0.106	0.026
Cry2	0.595	0.414	0.085	0.858	0.705
Limd2	0.407	0.562	1.221	1.677	-0.74
Cnot6l	0.057	-0.549	-0.208	-0.853	-0.06
Rffl	0.096	0.128	-0.064	0.141	0.242
Rnf8	-0.402	-0.534	-0.604	-0.304	-0.175
Col3a1	1.746	3.076	2.762	1.885	-0.44
Slc25a4	0.778	1.49	2.182	1.314	-0.211
Ccnf	-0.505	-1.132	-1.296	-2.134	0.836
Slk	0.104	-0.072	0.066	-0.531	-0.127
Khsrp	-0.314	-0.358	-0.387	-0.64	0.176
Slc30a1	-0.003	-0.143	-0.617	-0.186	0.31
Hlf	-0.029	-0.78	-1.063	-0.649	0.365
Chic2	0.116	0.07	0.288	0.497	-0.283
Trim41	0.039	0.058	-0.102	0.134	0.418
Ugcg	0.056	-0.274	-0.165	-0.31	-0.458
Hif1an	-0.041	-0.279	-0.013	0.173	0.121
Onecut2	0.012	-0.243	-0.358	-0.492	-0.009
Thrb	-0.268	-0.789	-0.923	-0.73	0.264
Vcpip1	0.321	-0.108	-0.134	-0.796	0.107
Cpsf4	-0.628	-0.237	-0.536	0.132	-0.074
Pla2g15	0.127	0.481	0.515	0.661	-0.022
Usp12	0.23	0.307	0.286	-0.331	0.039
Arrdc4	-0.403	-0.632	-0.427	0.162	0.039
Sbk1	0.392	0.24	-0.083	0.626	0.897
4930402H24Rik	-0.251	-0.125	0.111	-0.786	-0.181
Pkn2	0.135	-0.041	-0.001	-0.515	-0.026
Scyl3	-0.169	-0.352	-0.669	-0.653	0.025
Slc35c1	-0.149	-0.01	0.282	0.695	0.134
Ctns	-0.096	-0.305	-0.23	-0.192	-0.006
Srek1ip1	-0.165	-0.286	-0.197	-0.348	-0.3
Slc36a1	0.107	-0.13	-0.132	-0.027	-0.042
Brd3	-0.565	-0.443	-0.535	-0.302	-0.089
Appbp2	0.43	0.15	0.211	-0.016	0.17
Nras	0.18	0.089	0.337	0.336	-0.332
Ankfy1	0.173	0.191	0.209	-0.105	-0.072
Stard13	-0.531	-0.799	-0.68	-0.992	-0.268
Ddx19a	-0.103	-0.309	-0.21	0.149	-0.017
Ankrd28	-0.051	-0.178	-0.242	-0.643	0.154
AW549877	0.093	-0.093	0.21	-0.158	-0.242
Map4k3	0.11	0.184	0.363	-0.167	-0.038
Pbx2	-0.257	-0.087	0.009	0.187	-0.172
Ralb	0.712	1.214	1.376	1.392	-0.209
Nap1l1	-0.19	-0.051	0.293	0.463	-0.269
Fgd6	-0.067	-0.424	-0.414	-0.471	0.231
Dcun1d2	-0.677	-0.706	-0.768	-1.238	-0.065
Rnf217	-0.376	-0.613	-0.881	0.143	-0.074
Nsd1	0.087	-0.002	-0.157	-0.352	0.041
Ndst2	-0.237	-0.24	-0.397	-0.226	0.158
Pygo2	0.009	-0.11	0.113	0.486	-0.171
Poglut1	-0.005	0.073	0.401	0.103	-0.444
E2f6	-0.023	-0.105	-0.208	-0.169	-0.17
B3galt1	-0.863	-1.784	-1.049	-0.914	0.409
Inpp5a	-0.244	-0.19	-0.065	0.204	0.053
Pqlc2	-0.351	0.198	0.067	0.854	-0.108
Ppp2r2a	0.472	0.372	0.185	0.659	-0.193
Bcl6	0.04	-1.6	-0.885	0.076	0.748
Dnajc1	0.106	0.167	0.586	0.44	0.104
Gipc1	-0.229	0.441	0.569	0.819	0.056
Bcap29	-0.4	-0.207	0.039	-0.428	-0.528
Ltn1	0.041	-0.391	-0.457	-0.84	-0.241
Angptl2	0.573	1.314	1.388	0.944	0.104
Cdc14b	-0.279	-0.508	-0.064	-0.583	-0.288
Syncrip	-0.072	-0.276	-0.02	-0.46	0.064
Tmem41a	-0.543	-0.198	-0.041	0.414	-0.022
Senp2	0.142	-0.153	-0.16	-0.022	0.029
Cish	0.538	1.263	1.328	1.11	0.621
Nfxl1	0.037	-0.65	-0.595	-1.119	-0.404
Mllt10	-0.114	-0.225	-0.278	-0.708	-0.142
Usp38	-0.094	-0.334	-0.478	-0.54	0.07
Senp5	-0.165	-0.458	-0.464	-0.831	-0.257
Bach1	0.442	-0.024	-0.147	-0.668	0.8
Nedd4l	-0.044	-0.138	0.096	0.495	0.053
Stx17	-0.355	-0.525	-0.514	-0.758	-0.258
Tgfbr1	0.581	0.524	1.146	0.547	0.063
Itsn1	0.157	0.124	0.035	-0.291	-0.156
Rbfox2	0.066	0.084	0.071	0.024	-0.08
Sbno1	0.197	-0.132	-0.23	-0.467	0.231
Eea1	-0.077	-0.788	-0.503	-1.238	0.049
Gatm	0.419	0.63	0.696	-0.095	-0.354
Col4a1	0.909	2.301	1.888	1.599	0.178
Lrrc58	0.333	0.211	-0.078	0.37	0.351
Vps26b	-0.049	-0.273	-0.262	0.316	-0.102
Rab40c	-0.057	0.17	-0.005	0.309	-0.007
Pdpr	0.399	0.079	-0.154	-0.443	0.49
Nhlrc3	0.175	0.015	-0.169	-0.454	0.284
Marveld2	-0.039	0.489	0.676	0.444	-0.316
Thoc1	-0.249	-0.408	-0.135	-0.464	-0.421
Bzw2	-0.224	-0.219	0.021	-0.03	-0.136
Usp32	0.156	-0.094	-0.206	-0.505	0
Psd3	0.408	-0.143	-0.129	-0.735	0.199
Ccnt2	0.206	-0.172	0.17	-0.667	0.236
Adcy9	0.174	-0.33	-0.676	-0.783	0.218
Tmx4	-0.656	-0.982	-0.762	-0.66	-0.261
Ppapdc2	-0.472	-0.47	-0.224	-0.088	-0.397
Cpd	0.528	0.522	0.717	0.602	-0.151
Pias4	-0.182	0.151	0.059	0.275	0.393
Farp1	0.017	0.139	0.539	0.64	0.187
Yaf2	-0.022	0.018	-0.281	-0.495	0.037
Fnip1	0.477	-0.032	0.007	-0.731	0.089
Znf512b	-0.351	-0.028	-0.225	-0.232	0.002
Gabbr2	0.54	0.505	-0.141	-0.346	0.596
Mdm4	0.507	0.044	0.226	-0.716	0.154
Lbr	-0.15	-0.254	-0.004	-0.187	-0.317
Pdzd8	-0.019	-0.178	-0.279	-0.157	-0.021
Ero1l	-0.116	-0.531	-0.37	-0.649	-0.06
Plekho1	0.816	1.317	1.525	1.817	0.215
Ncoa3	0.135	0.127	-0.026	-0.542	0.402
Ddx19b	0	0	0	0	0
Kdm3a	0.442	0.064	0.336	-0.108	-0.016
Plekha8	-0.111	-0.536	-0.88	-0.698	0.144
Armc8	0.258	0.182	0.24	0.161	-0.31
E2f5	-0.328	-0.298	0.229	-0.13	-0.642
Nup155	-0.097	-0.225	-0.46	-0.76	0.009
Kctd21	0.268	0.039	-0.237	-0.229	-0.265
Zfyve26	-0.173	-0.241	-0.364	-0.41	0.252
Smarcc1	0.257	0.206	0.257	0.208	0.031
Zfp281	0.261	0.158	-0.015	-0.269	0.274
Pcgf3	0.319	0.211	0.134	-0.081	0.108
Cpeb2	-0.664	-1.045	-0.809	-0.659	-0.072
Tmem167	-0.031	-0.16	-0.172	-0.061	-0.272
Dst	0.242	0.474	0.385	0.148	0.708
Hipk2	0.459	0.307	0.149	-0.409	0.353
Cbx5	0.45	0.469	0.756	0.647	-0.004
Fam135a	-0.494	-0.412	-0.495	-0.904	-0.164
1110037F02Rik	0.056	-0.14	-0.091	-0.489	-0.084
Acvr2a	-0.203	-0.552	-0.571	-0.659	-0.177
Homer2	-0.291	-0.837	-1.456	-1.102	0.021
Pptc7	-0.07	-0.167	-0.232	-0.085	0.56
Onecut1	-0.627	0.759	0.233	-0.789	1.574
Rab30	0.895	-0.043	-0.755	0.661	-0.244
Zfp318	-0.027	-0.393	-0.593	-0.664	0.092
Exoc5	0.215	-0.088	-0.07	-0.481	-0.085
Dyrk1a	0.134	-0.112	-0.128	0.152	-0.098
Lbh	1.193	1.622	1.989	1.302	-0.176
Fzd4	-0.185	0.009	-0.145	-0.579	0.426
Ankrd52	-0.059	-0.08	-0.029	-0.285	0.431
Tsc1	0.132	0.004	0.026	-0.233	0.275
Crtap	0.31	0.775	1.135	1.678	0.193
Aen	0.916	0.942	-0.431	-0.831	1.203
Cep120	0.529	0.258	0.443	0.084	0.016
Ankrd49	-0.268	-0.015	0.126	-0.757	-0.229
Arl5b	0.189	-0.744	-0.306	-1.12	-0.004
Rufy3	-0.102	-0.224	-0.305	-0.994	0.131
Sfmbt1	-0.139	-0.342	-0.821	-0.824	0.184
Rab3gap2	0.11	-0.034	-0.001	-0.18	0.085
Mef2d	0.093	0.194	0.201	0.046	0.71
Sesn3	0.209	0.015	0.435	-0.273	-0.196
Mapk8	-0.191	-0.4	-0.406	-0.616	-0.224
P4ha2	-0.597	-0.423	-0.853	-0.411	0.089
Zfp652	-0.041	-0.078	0.011	-0.336	0.238
Elk4	0.068	-0.375	-0.402	-0.715	0.587
Atxn1l	0.465	0.406	0.387	0.385	0.101
Taok1	0.106	-0.257	-0.123	-0.494	-0.084
Naa30	-0.083	-0.363	-0.568	-0.291	-0.242
Socs4	0.161	-0.407	-0.171	-0.749	0.196
Plekhg6	0.168	0.606	0.156	0.718	0.451
Sh2b3	0.345	0.702	0.466	0.484	0.497
Plxnc1	0.764	0.838	0.63	0.202	0.162
Heatr5b	0.109	-0.168	-0.265	-0.766	0.158
Utrn	-0.01	-0.286	-0.252	-0.924	0.274
Thoc2	0.143	-0.144	0.076	-0.71	-0.056
Asap1	0.565	0.636	0.668	0.18	0.135
Irs2	-0.917	-1.206	-0.995	-1.51	-0.087
Fam84b	-0.211	0.665	0.709	0.951	-1.606
Syt1	-0.226	-1.15	-0.395	-0.279	-0.903
Polr3d	0.104	0.028	0.294	0.697	0.425
Zbtb16	0.135	-1.334	0.253	-0.281	1.288
Wdfy3	0.119	0.09	-0.01	-0.51	0.334
Nupr1	0.425	1.006	2.38	1.715	-0.989
Klhl13	-0.445	-0.319	1.092	0.381	-0.85
Fnip2	0.947	0.161	0.072	0.105	0.84
Plxnd1	0.386	0.809	1.095	0.747	0.466
Rcn1	0.846	1.235	1.44	1.045	-0.034
Zbtb5	-0.429	-0.369	-0.388	-0.478	-0.285
Ttll4	0.037	-0.396	-0.11	-0.845	0.373
Fndc3b	0.486	0.828	1.136	0.581	0.533
Dnajb14	0.035	-0.192	0.015	-0.229	0.285
Epc2	0.161	-0.074	0.064	-0.396	-0.172
Cir1	0.043	-0.163	-0.062	-0.617	0.105
Zfp322a	-0.136	-0.382	-0.179	-0.799	-0.431
Rbms2	0.177	0.474	0.638	1.066	0.039
Tead3	-0.393	-0.301	-0.4	-0.103	0.181
Pacs2	0.656	0.926	1.042	1.12	0.213
Dtx4	-1.066	-0.447	0.226	0.229	-1.142
Hmga1	0.302	0.587	0.145	-1.978	0.2
Smug1	0.137	0.142	0.281	0.472	-0.054
Kremen1	-0.164	0.024	-0.071	-0.081	0.118
Eef2k	-0.097	-0.074	0.094	-0.181	0.588
Phf8	-0.208	-0.741	-0.818	-0.56	0.334
Smarcad1	-0.037	-0.269	-0.046	-0.77	-0.291
Wdr37	0.197	-0.046	-0.069	-0.217	0.035
Col4a2	0.917	2.258	1.738	1.543	0.234
Pde12	-0.159	-0.314	-0.624	-0.724	0.314
BC030336	-0.075	-0.446	-0.423	-0.736	-0.2
Sec14l1	0.441	0.726	0.828	0.602	0.216
Tmem110	-0.441	-0.096	-0.155	0.422	0.174
Uhrf1bp1	0.216	0.318	0.033	0.23	0.427
Dvl3	-0.162	-0.234	-0.387	-0.77	0.542
Nlrc5	1.108	0.778	0.714	0.217	0.2
Ccdc93	-0.131	-0.351	-0.253	-0.436	-0.068
Lipt2	0.467	1.644	1.778	1.574	-0.573
Pbx1	-0.247	-0.108	0.367	-0.009	-0.664
Rictor	0.148	-0.149	-0.142	-0.749	-0.002
Dlgap4	0.153	0.472	0.678	0.864	0.308
Fam178a	0.215	-0.115	0.006	-0.463	-0.084
Btbd9	0.059	0.161	0.161	0.348	0.302
Ikbkap	-0.108	-0.14	-0.074	-0.129	-0.072
Ngf	0.865	1.541	2.163	1.541	0.245
Chd9	-0.029	-0.244	-0.398	-0.946	0.023
Acer2	1.316	0.645	1.178	0.974	0.712
Gpatch2	-0.1	-0.265	-0.318	-0.324	0.213
Zfp644	-0.001	-0.149	0.122	-0.651	-0.234
Gnptab	0.241	0.148	0.402	-0.193	-0.17
Wdfy2	0.143	0	-0.052	-0.646	0.266
Tlr5	-0.154	-0.249	-0.92	0.006	0.181
Slc10a7	0.263	0.223	0.363	0.104	-0.17
Map3k2	0.133	-0.197	-0.065	-0.584	-0.055
Bahd1	0.202	0.632	0.392	0.546	0.147
Piga	-0.08	-0.573	-0.116	-0.148	-0.505
Tmem2	0.678	0.461	0.601	0.239	0.265
Slc30a4	0.124	-0.024	0.396	0.091	-0.212
Ptrf	0.401	1.028	1.479	1.581	-0.287
Fbxo30	0.236	-0.087	0.055	-0.435	0.028
Col1a2	1.545	2.779	2.52	2.256	-0.193
Hmbox1	0.242	-0.07	0.117	-0.691	0.28
Map4k4	0.436	0.837	1.512	0.557	-0.447
Mbtd1	0.036	-0.231	-0.045	-0.597	-0.191
Dhx57	0.208	0.25	0.337	-0.071	-0.28
Lrig3	0.067	0.046	-0.762	-0.949	0.476
Ttc14	-0.081	-0.292	-0.093	-0.805	-0.107
Mga	0.197	-0.159	0.05	-0.636	0.194
Zbtb39	-0.213	-0.287	0.115	-0.16	-0.142
Fam126b	-0.021	-0.695	-0.908	-1.123	-0.027
Spata2	0.359	0.443	0.442	0.711	0.541
Trim33	0.001	-0.154	-0.045	-0.633	-0.194
Rps6ka3	0.48	0.319	0.799	-0.083	-0.231
Gga3	0.053	0	0.158	0.21	0.09
Lrrc20	0.321	0.91	0.692	1.064	-0.221
Chsy3	-0.215	-0.866	-0.159	-0.932	-0.385
Nlk	-0.232	-0.218	-0.236	-0.227	-0.082
Nkap	0.01	-0.317	-0.384	-0.575	-0.116
Zfp280b	-0.332	-0.457	-0.352	-0.469	-0.283
Tmprss2	-0.226	0.931	1.854	2.906	-0.398
Ing3	0.18	-0.084	0.073	-0.343	-0.109
Socs7	0.418	0.208	0.05	0.297	0.522
Bcl7a	-0.142	-0.068	-0.21	-0.131	0.416
Acvr1b	0.552	0.893	0.741	0.331	0.41
Tgfbr3	0.168	0.028	-0.059	-0.101	-0.169
Gxylt1	-0.046	-0.342	-0.604	-0.848	0.082
Tarbp2	-0.422	0.102	0.219	0.876	0.289
Slc9a9	0.661	0.859	0.845	0.526	-0.127
Cask	-0.022	-0.126	0.173	-0.249	0.251
Fam160b2	0.142	0.337	0.387	0.47	0.221
Slc12a9	-0.454	-0.194	-0.011	-0.022	0.253
Nr6a1	-0.68	-1.093	-1.209	-0.968	-0.37
Gpatch3	-0.414	-0.144	-0.565	0.418	-0.163
Skil	0.524	0.704	1.217	0.421	0.279
Xkr8	-0.129	-0.034	-0.162	-0.164	-0.234
Arid1b	0.102	0.268	0.276	0.233	0.081
Rnf39	0.333	0.018	0.007	1.113	0.477
Pxdn	0.297	1.042	0.538	-0.093	-0.038
Nme4	0.429	0.717	1.01	1.38	-0.24
Zfp710	0.241	0.874	0.617	0.198	0.342
Golt1b	0.738	0.814	0.985	1.111	-0.45
Braf	0.149	-0.212	-0.373	-0.386	0.097
Hnrnpa1	0.111	0.204	0.625	-0.278	-0.63
Cd86	1.342	1.113	1.043	0.596	-0.565
Msi2	0.224	0.173	0.517	-0.18	0.204
Ntn1	0.478	0.803	0.895	0.754	0.074
Strbp	-0.31	-0.298	-0.211	-0.565	-0.056
Cd276	-0.478	0.747	1.046	0.955	-1.339
Dcun1d3	-0.033	-0.52	-0.482	-0.349	0.31
Diap2	0.204	-0.275	-0.168	-0.279	-0.227
Cbx2	0.321	0.649	0.451	0.656	0.235
Gcnt4	-0.722	-0.806	-0.722	-0.61	-0.122
Zswim4	-0.16	0.215	0.4	0.528	0.164
Cyb561d1	0.102	0.147	0.131	0.178	-0.06
Zfp275	-0.063	-0.282	0.119	0.064	-0.082
Cep164	0.136	0.162	0.121	-0.172	0.176
Ccnd2	0.975	1.249	1.612	0.736	-0.039
Pogz	0.273	0.068	0.139	0.077	0.285
Ick	-0.076	-0.146	0.004	-0.385	0.102
Fbxl12	-0.114	0.106	0.365	0.333	0.138
Kif2a	0.36	0.265	0.336	0.295	-0.329
Map3k1	0.393	1.003	1.564	1.165	0.026
Clasp2	0.344	0.077	0.414	0.351	-0.238
Tmem65	0.879	0.712	0.771	0.612	-0.367
Tram2	-0.121	-0.269	-0.282	-0.491	0.443
Cdk6	-0.143	0.168	0.004	-0.321	-0.157
Arhgef15	0.041	0.417	-0.088	-0.113	0.307
Acot11	0.02	0.073	0.346	0.941	0.628
Rbpj	0.397	0.23	0.538	0.773	-0.232
Ccdc141	0.347	0.39	0.813	-0.428	-0.228
Pard6b	-0.305	0.265	0.406	0.349	-0.071
Sox6	0.653	0.227	0.248	0.248	0.172
Stxbp5	-0.021	-0.29	-0.415	-0.33	-0.013
Xrn1	0.222	-0.121	0.076	-0.858	0.025
Nid2	-0.446	0.029	0.068	-0.478	0.015
Ssh1	-0.209	0.272	0.15	0.148	0.287
Arhgap32	-0.14	-0.373	-0.451	-0.607	0.42
Tsc22d2	0.131	-0.351	-0.363	-0.518	0.201
Rrm2	0.61	0.249	1.239	0.665	1.5
Caln1	-1.061	-1.386	-1.745	-0.96	0.116
Rnf38	0.837	1	1.261	1.051	0.252
Zfp2	-0.126	-0.229	-0.398	-0.562	-0.21
Coil	-0.07	-0.111	-0.149	-0.126	0.079
Mbtps2	0.36	0.316	0.379	-0.262	-0.012
Bcl7c	-0.965	0.109	0.593	0.914	0.016
Zfyve16	0.054	-0.013	0.674	-0.712	0.024
Fbxl14	0.044	0.44	0.493	0.78	0.265
Dmd	-0.207	-0.683	-0.626	-0.731	-0.03
Cyth3	0.671	1.192	1.62	1.274	0.159
Dcaf15	0.292	0.655	0.743	0.988	0.019
1700017B05Rik	-0.223	0.269	0.696	1.577	0.691
Tecpr2	-0.06	-0.096	-0.26	-0.331	0.213
Tbkbp1	0.453	0.411	0.221	0.122	0.547
Klhl6	0.81	0.982	1.456	1.072	0.036
Ercc6	0.182	-0.052	-0.107	-0.52	0.377
B630005N14Rik	0.514	0.319	0.443	0.281	-0.13
Rsf1	0.095	-0.11	0.054	-0.66	0.25
Tmtc3	0.307	0.123	0.184	-0.453	-0.259
Slc45a4	0.04	0.434	0.427	0.2	0.063
Ubn2	0.241	-0.501	-0.201	-0.608	0.018
Ppargc1a	0.018	-0.609	0.537	0.336	-0.246
Cdc25a	0.046	0.291	0.673	1.174	-0.034
Ttl	-0.339	-0.188	0.169	-0.433	0.21
BC052040	-0.068	0.002	0.379	0.191	-0.465
Snx30	0.128	0.112	0.13	-0.289	-0.171
Chd7	-0.03	-0.233	-0.372	-0.679	0.744
Slc5a6	1.506	1.689	1.225	2.147	0.821
Chic1	-1.437	-1.708	-2.545	-2.311	-2.316
Tcf7l1	0.226	0.565	0.237	0.366	0.409
Sox13	0.009	0.529	0.465	0.263	0.47
Hand2	0.443	1.126	1.487	1.68	0.382
Klhdc8b	0.465	0.867	0.991	1.155	-0.002
Col27a1	0.388	-0.12	0.743	0.31	2.122
Cecr2	0.059	-0.524	-0.702	-0.129	0.968
Limk2	0.645	0.919	1.262	1.323	-0.122
Mxd1	0.77	0.464	0.792	1.213	-0.251
E130308A19Rik	-0.205	-0.26	-0.488	-0.78	0.112
Dtx2	0.429	0.719	0.741	1.084	0.221
Tet2	-0.142	-0.23	0.072	-0.614	-0.047
Ercc4	-0.083	0.022	-0.052	0.174	0.091
Tet3	0.236	0.161	0.308	-0.083	0.522
Snx16	-0.23	-0.158	0.161	-0.402	-0.183
Ctdspl2	0.191	0.033	0.289	-0.426	-0.067
Nkd1	0.172	0.797	0.707	0.372	-0.001
Abcg1	0.799	1.059	0.603	0.708	-0.401
Btbd3	-0.053	0.079	0.316	-0.084	-0.035
Bbx	0.215	-0.058	0.076	-0.327	-0.128
Scd2	0.948	1.87	3.488	1.735	0.004
Lcorl	-0.024	-0.221	-0.088	-0.746	0.223
Nphp3	-0.048	-0.051	-0.097	-0.361	-0.082
Fam43a	0.268	0.506	0.881	0.392	0.031
Atxn1	-1.299	-1.346	-1.329	-1.739	-0.32
Brwd3	-0.299	-0.618	-0.551	-1.095	0.034
Pag1	0.107	0.213	0.353	-0.169	-0.216
Frk	-0.048	0.435	1.294	1.125	-0.616
Tia1	0.3	0.495	0.937	-0.124	-0.026
Kctd17	1.14	2.149	2.458	3.19	0.383
Gas7	-0.276	-0.138	0.794	0.347	-0.238
Helz	0.379	0.168	-0.004	-0.123	0.35
Yod1	0.38	-0.473	-0.279	-0.581	0.913
Ints2	0.681	0.666	0.517	-0.188	0.087
Mnt	0.59	0.844	0.867	1.486	1.054
Slc29a3	1.302	1.75	1.66	1.549	-0.047
AI846148	-0.154	0.403	0.567	0.685	-0.294
E330009J07Rik	-0.762	-0.88	-0.189	-1.013	-0.209
Lrig2	0.068	0.087	0.354	0.117	-0.165
Loxl4	-0.299	0.321	0.7	1.114	-2.021
Chrd	-0.39	-0.408	-0.684	-0.216	0.342
Rab11fip4	-0.747	0.144	-0.068	-0.031	-0.949
Ino80d	0.568	0.169	0.469	0.239	0.343
Plagl2	0.508	0.522	0.579	0.444	0.016
Slc16a9	0.831	1.229	1.104	0.895	-0.154
Mlxip	0.927	0.913	1.207	1.277	0.716
Aak1	0.603	0.454	0.62	0.422	0.118
Abcc10	0.212	0.396	0.358	0.619	0.572
Rrp1b	0.3	0.384	0.355	0.466	0.479
Slc38a9	0.415	0.208	0.239	0.363	-0.113
Tmc7	0.396	-0.655	-0.195	0.75	1.07
Hip1	1.086	1.149	1.094	0.589	0.266
Atpaf1	-0.05	-0.143	-0.213	-0.09	-0.208
Cdyl	-0.012	0.073	-0.16	0.068	0.1
Rab8b	1.313	1.154	1.383	0.826	-0.395
Rbm38	-0.175	0.405	0.286	0.689	0.28
Abl2	0.408	0.36	0.43	0.24	0.302
Sema4c	1.252	1.311	1.507	1.313	0.079
Cpeb3	0.53	0.193	-0.255	-0.18	0.274
Ralgps1	0.04	0.13	0.274	-0.825	0.24
Dusp7	0.428	1.078	1.02	0.355	0.193
Zbtb25	0.295	0.546	0.408	0.75	-0.139
Cep135	0.054	-0.124	-0.098	-0.737	-0.083
Myo1f	1.851	1.991	2.292	1.618	-0.16
Rab2b	0.369	0.324	0.499	0.285	-0.008
Col15a1	0.297	1.198	2.109	1.629	0.899
Tmppe	0.356	0.34	0.257	-0.12	-0.104
Abcc5	1.045	1.36	1.915	0.881	-0.058
Impg2	-0.409	-0.679	-1.482	-4.274	-0.314
Adrb3	-0.187	-0.521	-1.393	-1.052	-0.636
Arhgef2	1.441	1.75	2.35	1.556	0.212
Pbx3	0.018	0.035	0.422	-0.444	0.087
Zfp354a	-0.145	-0.174	-0.322	-0.14	-0.195
Fbxo32	0.153	0.536	0.627	0.635	0.067
Zfp354b	-0.311	-0.453	-0.793	-0.789	-0.41
Zfp282	0.372	1.07	1.158	1.272	0.188
Col5a2	1.247	2.635	2.614	1.453	-0.41
Lcor	0.252	0.069	0.387	-0.858	0.347

## Sheet: miR-30
																						gene name	day 21	day 45	day 100+200	122-/-	control
																						Hspa5	-0.254	-1.145	-1.025	-1.7	-0.201
																						Sec14l2	-0.513	-0.664	-0.988	-0.753	0.031
																						Slc38a4	0.102	-0.402	-0.584	-0.598	0.139
																						Cth	0.384	0.35	0.238	0.337	0.006
																						Elovl5	-1.101	-1.206	-1.964	-0.727	-0.112
																						Lifr	-0.474	-1.24	-2.206	-0.724	-0.876
																						Cyb5b	-0.319	-0.776	-1.098	-1.137	0.13
																						Insig2	-0.734	-0.576	-1.004	0.348	-0.61
																						Tuba4a	-0.31	-0.564	-1.369	-0.725	-0.057
																						Pgm2	-0.534	-0.695	-1.078	-0.391	0.049
																						Etnk2	0.58	0.715	0.17	0.466	0.46
																						Psen2	-1.224	-1.003	-1.111	-0.669	-0.384
																						Gclc	0.613	0.614	-0.467	-0.848	-0.353
																						Mttp	-0.376	-1.064	-1.4	-1.497	0.327
																						Got2	-0.37	-0.646	-1.078	-0.072	0.109
																						Abat	0.347	0.064	-0.637	-0.049	-0.048
																						Surf4	-0.16	-0.19	-0.315	0.373	0.072
																						Nadk	-0.115	-0.12	-0.294	-0.032	0.149
																						Gpt2	0.156	0.073	0.015	0.583	1.064
																						Eif4a2	-0.188	-0.604	-0.584	-0.668	-0.342
																						Fech	-0.146	-0.578	-0.831	-0.664	-0.12
																						Abcc3	-0.187	-0.192	-1.009	-0.795	-0.091
																						Psmd7	-0.145	-0.234	-0.491	-0.135	-0.079
																						Mmd	-0.757	-1.058	-1.507	-1.027	-0.862
																						Ceacam1	-0.684	-1.354	-1.679	-1.445	-0.314
																						Tgm2	0.622	1.574	1.441	1.962	-0.05
																						Rapgef4	0.788	0.345	-0.387	-0.444	0.433
																						Nedd4	-0.059	-0.128	0.018	-0.386	0.117
																						Anks4b	0.236	-0.795	-0.986	-1.161	0.105
																						Abcg5	0.379	0.182	-0.987	-0.119	-0.563
																						Gldc	-0.836	-1.263	-1.711	-1.848	-0.284
																						Ddah1	-1.538	-1.719	-1.288	-1.265	-0.519
																						Caprin1	-0.22	-0.35	-0.112	-0.488	-0.468
																						Calu	-0.1	0.013	0.312	0.07	-0.279
																						Pnkd	-0.969	-0.755	-0.856	-0.441	-0.061
																						Rad23b	-0.027	-0.256	-0.437	-0.481	-0.059
																						Slc1a2	0.421	0.304	0.103	0.291	-0.961
																						Arf4	0.29	0.105	0.087	0.433	0.008
																						Atp6v0d1	-0.092	-0.258	-0.626	0.108	0.121
																						Rab8a	-0.078	-0.054	-0.126	0.347	-0.086
																						Larp1b	-0.099	-0.561	-1.028	-0.501	-0.061
																						Zfp36l1	-0.154	-0.213	-0.147	0.124	0.079
																						Ube2d3	-0.253	-0.715	-0.668	-0.202	-0.524
																						Ide	-0.354	-0.626	-0.864	-1.563	-0.937
																						Epb4.1l4b	-0.309	-0.875	-1.384	-0.387	-0.209
																						Pon2	-0.386	-0.515	-0.821	-0.661	-0.194
																						Gnai2	0.464	0.914	0.953	1.074	0.208
																						Tmem56	-0.01	-0.407	-1.201	-0.969	-0.485
																						Sec62	-0.268	-0.547	-0.75	-0.794	-0.102
																						Vapa	0.046	-0.138	-0.186	0.421	-0.156
																						Tmem126a	-0.175	-0.357	-0.411	-0.2	-0.153
																						H2afy	-0.218	-0.297	-0.313	-0.087	0.059
																						Tomm70a	-0.053	-0.471	-0.814	-0.486	-0.331
																						Becn1	0.012	-0.109	-0.313	-0.181	0.046
																						Atl2	-0.117	-0.493	-0.772	-0.776	0.32
																						Ybx1	-0.463	-0.408	-0.364	0.073	-0.039
																						Ube2r2	-0.18	-0.552	-0.634	-0.023	-0.27
																						Kif1c	-0.719	-0.656	-0.64	-0.329	0.229
																						Lyrm5	-0.924	-1.387	-1.428	-1.41	-0.224
																						Ier2	-0.086	-0.176	-0.619	0.444	0.052
																						Tmed2	-0.051	-0.327	-0.372	-0.286	-0.186
																						Nrbp1	-0.119	-0.153	0.034	-0.027	-0.084
																						Ensa	0.074	0.087	0.115	-0.164	-0.074
																						Picalm	0.451	0.272	0.221	-0.142	-0.036
																						Fxr1	-0.213	-0.421	-0.394	-0.699	-0.186
																						Csnk1a1	0.062	-0.15	-0.014	-0.162	-0.099
																						Arl6ip5	-0.014	0.254	0.654	0.799	-0.241
																						Fkbp3	-0.546	-0.494	-0.225	-0.916	-0.463
																						Tmem53	-0.778	-0.593	-0.726	0.115	-0.36
																						Rmnd5a	0.075	-0.455	-0.728	-0.613	0.206
																						Slc38a2	0.233	-0.678	-0.68	-0.136	0.424
																						Zcchc24	-0.118	-0.462	-0.926	-0.718	0.168
																						Actr1a	0.023	0.069	-0.129	0.259	0.164
																						Rap1b	0.476	0.309	0.339	0.39	-0.425
																						Jak1	0.518	0.303	0.285	0.174	0.144
																						Me1	0.052	-0.358	-1.042	-0.684	1.104
																						Brap	-0.105	-0.117	-0.798	-0.267	0.396
																						Smarcd2	-0.344	-0.367	-0.2	-0.05	0.249
																						Crk	0.041	-0.198	-0.216	-0.639	-0.242
																						Mrpl36	-0.644	-0.629	-0.681	-0.161	-0.153
																						Irf1	1.151	0.603	0.443	0.034	-0.367
																						Erlin1	-0.216	-0.456	-0.448	-0.867	-0.08
																						Lpgat1	-0.395	-0.317	-0.541	-0.596	0.242
																						Papola	0.218	-0.038	-0.188	-0.429	-0.147
																						Stat3	0.346	0.163	0.122	0.533	0.725
																						Atg5	-0.3	-0.426	-0.533	-0.97	-0.24
																						Larp1	-0.216	-0.594	-0.756	-0.395	0.039
																						Atl3	0.065	-0.212	-0.192	-0.531	-0.3
																						Usp47	-0.143	-0.359	-0.596	-0.639	-0.054
																						Nmi	0.089	-0.196	0.087	0.011	-0.797
																						Son	0.183	-0.206	-0.156	-0.668	0.16
																						Ywhag	0.185	0.15	-0.132	0.132	0.55
																						Sec23a	-0.026	-0.144	-0.555	-0.626	0.155
																						Slc6a6	0.006	0.261	0.064	-0.419	-0.003
																						Mat2a	0.222	-0.003	0.323	0.75	0.124
																						0610040J01Rik	-0.024	-0.346	-0.366	0.015	-0.034
																						Setd3	-0.171	-0.276	-0.385	-0.022	-0.166
																						Gpcpd1	0.579	0.21	0.079	-0.4	0.269
																						Spcs3	-0.027	-0.339	-0.338	-0.495	-0.344
																						Psme3	0.071	-0.125	-0.355	-0.034	0.212
																						Nrp1	-0.129	-0.488	-0.68	-0.442	-0.35
																						Tmed10	0.179	0.073	-0.156	0.388	0.013
																						Tmed3	1.328	1.506	1.399	2.248	-0.328
																						Atp6v1c1	0.045	-0.144	-0.14	-0.227	-0.195
																						Necap1	0.254	-0.156	-0.517	-0.265	0.234
																						Adam9	-0.055	-0.307	-0.605	-1.102	0.145
																						Nt5e	-1.475	-0.626	-1.075	-1.002	-3.267
																						Klf9	0.321	-0.285	-0.217	-0.224	0.505
																						Epb4.1	0.038	0.051	-0.565	-0.173	0.453
																						Slc22a23	0.135	0.068	-0.228	0.382	-0.123
																						Acbd4	-0.656	-0.478	-0.545	-0.02	0.124
																						Reep3	0.003	-0.26	-0.277	-0.602	0.17
																						D15Ertd621e	-0.12	-0.555	-0.508	-0.709	-0.135
																						Pnpla2	0.125	0.269	-0.141	0.955	0.5
																						Abcd2	-0.796	-1.489	-1.485	-2.818	-2.522
																						Ell2	0.491	-0.052	-0.114	-0.249	0.143
																						Abca3	-0.717	-1.187	-0.851	0.865	-0.341
																						Zc3h15	-0.001	-0.341	-0.334	-0.137	-0.123
																						Hnrnpul2	0.113	-0.239	-0.154	-0.191	0.051
																						Plcxd2	-0.042	-0.699	-0.869	-0.095	0.018
																						Arl8b	0.638	0.507	0.327	0.939	-0.265
																						Trp53inp1	1.931	-0.188	0.131	0.249	-0.281
																						Azin1	0.196	-0.584	-0.484	-0.614	0.262
																						Dag1	-0.201	0.004	0.193	-0.301	0.228
																						Celf1	-0.004	-0.349	-0.232	-0.409	0.17
																						Acp2	0.06	0.113	-0.14	0.086	-0.257
																						Las1l	-0.192	-0.441	-0.577	-0.391	0.017
																						Rab32	-0.47	-0.352	-0.169	-0.125	-0.533
																						Cars	0.248	-0.095	-0.888	-0.45	-0.271
																						Ranbp10	-0.537	-0.526	-1.167	-0.843	0.129
																						Gzf1	-0.347	-0.562	-0.64	-0.927	-0.238
																						Faf2	-0.125	-0.288	-0.355	-0.256	-0.123
																						Nr3c1	-0.055	-0.266	-0.335	-0.944	-0.091
																						Ube2f	-0.167	-0.517	-0.784	-0.223	0.119
																						Bnip3l	-0.211	-0.463	-0.517	-0.283	-0.307
																						Nfyb	0.264	0.083	-0.126	-0.646	-0.277
																						Tor1b	-0.187	0.028	-0.592	-0.349	0.041
																						Fndc3a	0.297	-0.435	-0.464	-0.918	-0.061
																						Twf1	0.224	0.153	-0.05	0.188	0.018
																						Rnf144b	-0.396	-0.733	-0.713	-0.392	-0.032
																						Wdr26	0.07	-0.302	-0.314	-0.431	0.015
																						Zc3h14	-0.252	-0.329	-0.288	-0.421	-0.313
																						Trip12	-0.021	-0.183	-0.249	-0.527	-0.062
																						Matr3	-0.12	-0.252	0.029	-0.64	-0.321
																						Cfl2	-0.249	-0.402	-0.273	-0.275	-0.305
																						Chka	-1.348	-1.029	-0.078	-0.07	-1
																						Usp15	-0.027	-0.196	-0.374	-0.619	-0.122
																						Srsf7	-0.146	-0.417	-0.104	-0.342	-0.224
																						Tbc1d15	0.079	-0.134	-0.402	-0.509	0.048
																						Scamp1	0.06	-0.47	-0.72	-0.397	0.065
																						Ypel5	0.24	0.191	-0.24	0.223	-0.09
																						Man1b1	-0.117	0.01	0.075	0.205	-0.05
																						Ywhaz	-0.08	0.183	0.048	0.719	-0.52
																						Pde4dip	0.299	-0.053	-0.202	-0.311	0.266
																						Dexi	-0.658	-0.721	-0.817	-0.252	-0.375
																						Gpr182	-0.149	0.204	-0.361	-0.546	0.153
																						Galnt1	0.308	0.237	0.32	-0.285	-0.172
																						Tmub2	0.052	0.113	0.136	0.545	0.017
																						Arfgef1	0.004	-0.336	-0.374	-0.726	0.006
																						Grpel2	-0.241	-0.533	-0.605	-0.529	-0.483
																						Ndel1	0.408	0.277	0.2	0.257	0.243
																						Ppp3r1	0.553	0.183	-0.026	0.442	-0.29
																						Csnk2a1	-0.184	-0.442	-0.775	-0.059	-0.448
																						Mtdh	-0.043	-0.266	-0.051	-0.646	-0.104
																						Nr5a2	0.28	-0.265	-0.396	-0.542	-0.107
																						Cdc37l1	-0.211	-0.677	-0.838	-0.947	0.078
																						Camk2n1	-0.145	-0.235	-0.528	0.126	0.077
																						C77080	0.169	0.475	-0.078	0.38	0.626
																						Zfand5	-0.154	-0.35	-0.214	-0.097	-0.608
																						Wasl	0.082	-0.175	-0.215	0.068	0.007
																						Ap3m1	0.375	0.113	-0.121	0.128	0.276
																						Chmp2b	-0.041	-0.03	0.238	0.268	-0.522
																						Nus1	0.022	-0.281	-0.445	-0.385	-0.106
																						Dgkz	-0.274	0.078	0.177	0.124	0
																						Rpa1	0.357	0.44	0.291	0.248	0.08
																						Ubr5	-0.01	-0.192	-0.49	-0.756	0.257
																						Wdr82	-0.316	-0.524	-0.4	-0.623	-0.022
																						Kpna6	0.093	-0.219	-0.444	-0.152	0.076
																						Lclat1	0.078	-0.292	-0.691	-0.44	-0.079
																						Dsc2	0.391	0.084	0.45	-0.021	-0.223
																						Rab22a	-0.217	-0.312	-0.321	-0.184	-0.115
																						Akirin1	-0.282	-0.428	-0.804	-0.348	-0.244
																						Ube2j1	-0.07	-0.212	-0.19	0.03	-0.069
																						Eaf1	0.259	0.195	-0.264	-0.279	0.013
																						Tpm4	1.212	1.853	2.04	1.906	-0.184
																						Gtf2h1	-0.183	-0.341	-0.449	-0.787	-0.177
																						Gadd45gip1	-0.757	-0.556	-0.617	0.062	0.243
																						Ythdf3	-0.052	-0.508	-0.485	-0.722	-0.004
																						Ube3c	-0.078	-0.312	-0.443	-0.222	0.164
																						Tcp11l2	-0.024	-0.304	-0.24	-0.097	0.161
																						Josd1	-0.251	-0.385	-0.548	0.018	-0.095
																						Sypl	0.073	-0.014	0.075	0.05	-0.142
																						Efr3a	-0.078	-0.372	-0.265	-0.472	-0.173
																						Mark3	0.075	-0.05	-0.233	-0.171	0.095
																						Stag2	0.074	-0.375	-0.212	-0.979	-0.225
																						Snx6	0.366	0.481	0.751	0.447	-0.552
																						Usp14	-0.049	-0.282	-0.471	-0.125	-0.13
																						Sec24a	0.077	-0.565	-0.81	-0.69	0.402
																						Ppp3ca	-0.041	-0.511	-0.421	-0.755	0.039
																						Arhgef3	0.131	0.103	0.3	-0.07	-0.246
																						Kctd20	0.119	-0.021	0.005	0.058	-0.021
																						Mafg	0.153	0.533	0.291	0.244	0.838
																						Smap1	0.552	0.426	0.227	0.707	0.011
																						Yy1	0.114	-0.386	-0.503	-0.37	-0.09
																						Rbm25	0.089	0	-0.129	-0.358	0.327
																						Pdcl	-0.235	-0.48	-0.231	-0.833	-0.347
																						Ccdc104	0.211	-0.019	0.1	-0.331	-0.384
																						Lsg1	-0.045	-0.287	-0.545	-0.51	0.029
																						Dhx40	0.041	-0.07	-0.122	-0.058	-0.194
																						Ube2g1	-0.21	-0.52	-0.721	-0.352	-0.237
																						Galnt2	-0.049	0.107	0.197	0.279	0.22
																						4933426M11Rik	1.067	1.006	0.681	0.797	0.591
																						Capn7	-0.068	-0.351	-0.328	-0.532	-0.118
																						Pnn	-0.013	-0.314	-0.118	-0.794	0.24
																						Trim24	0.837	0.614	0.137	0.169	-0.477
																						Golga4	0.027	-0.252	-0.348	-0.707	0.321
																						Gpr125	-0.154	-0.309	-0.449	-0.527	0.148
																						Slc35a3	0.039	-0.485	-0.63	-0.965	-0.018
																						Lin7c	-0.071	-0.333	-0.45	-0.615	-0.088
																						Pank3	-0.11	-0.678	-0.66	-1.025	-0.285
																						Vps53	0.117	-0.014	-0.348	0.088	0.155
																						Cul2	-0.281	-0.527	-0.638	-0.745	-0.248
																						Lrrc8d	-0.224	-0.167	-0.195	-0.031	-0.305
																						Glt1d1	0.392	0	-0.096	-0.384	0.653
																						Ranbp9	0.129	-0.11	-0.411	-0.224	0.122
																						Pi4k2b	-0.332	-0.695	-0.655	-1.234	-0.152
																						Pxn	0.255	0.464	0.294	0.673	0.278
																						Slc6a9	-0.451	0.401	-0.694	0.024	0.488
																						Vim	1.277	1.626	2.061	1.772	-0.124
																						Aff4	0.267	-0.044	-0.078	-0.375	0.201
																						Rab4b	0.316	0.539	0.474	1.206	0.143
																						Ccdc117	-0.137	-0.66	-0.566	-0.804	0.114
																						Rnf44	-0.041	0.238	0.276	0.193	0.394
																						Ankrd17	0.183	-0.163	-0.426	-0.64	-0.035
																						Gigyf2	-0.022	-0.229	-0.316	-0.731	0.156
																						Klf10	0.983	-0.527	-0.167	-0.25	1.422
																						Ipmk	-0.013	-0.283	-0.367	-0.364	0.321
																						Kpna3	-0.118	-0.333	-0.241	-0.553	-0.15
																						Ddx46	0.014	-0.253	-0.3	-0.601	-0.029
																						Cpeb4	-0.065	-0.681	-0.523	-0.979	-0.176
																						Coq3	-0.308	-0.427	-0.875	-0.787	-0.162
																						Gcnt2	0.705	0.536	0.256	0.625	0.079
																						Cant1	-0.056	0.003	-0.144	0.423	0.086
																						Slc9a8	0.035	0.163	-0.113	0.156	0.169
																						Dennd5b	0.266	-0.259	-0.562	-0.879	0.076
																						Cog2	-0.181	-0.226	-0.173	-0.151	0.008
																						Sorbs2	0.246	0.581	1.069	0.229	-0.463
																						Bcl2l13	-0.138	-0.306	-0.757	-0.519	0.108
																						Mbnl1	0.231	-0.095	0.06	-0.481	-0.061
																						Exoc6	-0.245	-0.096	0.018	-0.581	-0.174
																						Nktr	0.181	-0.458	-0.403	-0.843	0.149
																						Dpy19l1	-0.362	-0.6	-0.616	-0.95	0.622
																						Siah2	-0.576	-0.831	-0.772	-0.129	-0.554
																						Pdp2	-0.093	-0.396	-0.851	-0.7	0.217
																						Arih1	0.044	-0.339	-0.431	-0.521	-0.039
																						Cand1	-0.068	-0.276	-0.514	-0.101	-0.066
																						Gpd1l	0.362	0.255	0.029	1.416	0.565
																						Eed	-0.025	-0.297	-0.293	-0.457	-0.166
																						Prkaa2	-0.08	-0.525	-1.005	-1.018	0.34
																						Clock	-1.042	-1.252	-1.064	-1.362	-0.651
																						Tbc1d2b	0.032	0.034	0.005	-0.15	-0.074
																						Ythdc1	0.115	-0.33	-0.13	-0.109	0.089
																						Ppid	-0.394	-0.496	-0.656	-0.809	0.048
																						Tle1	-0.056	-0.458	-0.373	-0.157	-0.311
																						Vat1	0.343	0.745	1.024	1.308	0.411
																						Plcg1	0.19	0.356	-0.095	-0.217	0.154
																						Atp8b1	-0.218	-0.462	-0.428	-0.892	-0.157
																						Shoc2	0.009	-0.317	-0.22	-0.694	-0.167
																						Cnot6	-0.119	-0.283	0.035	-1.032	-0.016
																						Rap2c	-0.245	-0.511	-0.519	-0.6	-0.468
																						Vps33a	-0.142	-0.271	-0.327	-0.206	-0.071
																						Itpk1	-0.334	-0.283	-0.26	0.107	-0.202
																						Sgms2	-0.029	-0.553	-0.236	-0.837	-0.408
																						Fam160b1	-0.091	-0.267	-0.749	-0.637	0.316
																						Klhl24	0.045	-0.225	0.046	-0.783	0.177
																						Lrrfip2	0.275	0.268	0.048	0.121	-0.385
																						Raph1	0.306	-0.125	0.297	-0.183	0.623
																						Rnd3	0.38	0.155	0.198	-0.13	0.116
																						Lrp6	0.047	-0.24	-0.262	-0.522	0.332
																						Fbxo34	0.05	-0.257	-0.565	-0.164	0.672
																						Nfib	-0.46	-0.395	-0.315	-0.424	-0.475
																						Fam45a	-0.047	-0.152	0.04	-0.242	-0.268
																						Gnpda1	1.04	1.104	0.649	1.109	-0.386
																						Ap2a1	-0.248	0.106	-0.026	0.197	0.363
																						Dirc2	-0.467	-0.569	-0.679	0.025	-0.08
																						Ocln	0.489	1.048	1.112	1.054	-0.344
																						Rai14	-0.385	-0.531	-0.539	-0.786	-0.29
																						Crkl	0.108	-0.222	-0.228	-0.445	0.24
																						Ncald	-0.327	-0.349	-0.576	-0.586	-1.389
																						Larp4	-0.211	-0.597	-0.856	-1.117	-0.163
																						Abcb7	-0.129	-0.503	-0.576	-0.84	-0.258
																						Tmod3	-0.019	-0.008	0.161	-0.635	-0.188
																						Actn1	0.782	0.944	0.882	0.577	0.163
																						Plekha6	0.247	0.319	0.473	0.192	0.474
																						Ptpn2	0.235	0.02	0.166	-0.01	-0.255
																						Tada2b	-0.254	-0.67	-1.061	-0.57	0.109
																						Sik3	0.035	-0.07	-0.308	-0.29	0.37
																						Hipk1	0.236	-0.161	-0.207	-0.034	0.239
																						Itga5	-0.432	-0.204	-0.061	0.141	-0.453
																						Edem3	0.067	-0.454	-0.538	-0.996	0.022
																						Rhob	1.408	1.478	1.768	2.46	0.567
																						Pgp	-0.751	-0.342	-0.925	0.23	0.207
																						Slc38a7	0.178	0.216	-0.094	0.171	0.034
																						Tmcc1	-0.396	-0.634	-0.763	-0.664	0.03
																						Cry2	0.595	0.414	0.085	0.858	0.705
																						Ell	-0.071	-0.111	-0.386	0.252	0.798
																						Tspan33	-1.485	-1.566	-1.55	-0.775	-0.656
																						Cmtm4	-0.412	-0.593	-0.339	-0.673	0.357
																						Rffl	0.096	0.128	-0.064	0.141	0.242
																						Parp16	0.454	0.023	0.179	0.733	0.093
																						Nudt5	0.145	0.116	-0.044	-0.023	0.129
																						Arfip1	0.113	0.116	0.199	-0.149	-0.271
																						Papd5	-0.008	-0.328	-0.679	-0.665	0.005
																						Pafah1b2	0.448	0.382	0.245	0.565	-0.139
																						Vamp3	1.229	1.695	1.607	1.814	-0.223
																						Dcun1d1	-0.113	-0.379	-0.441	-0.704	-0.563
																						Glce	0.031	-0.529	-0.532	-0.681	-0.041
																						Snapin	0.283	0.366	0.331	0.566	-0.232
																						Trpm7	0.137	-0.05	0.116	-0.646	-0.141
																						Phldb2	0.506	0.735	1.101	0.493	-0.231
																						Ccnf	-0.505	-1.132	-1.296	-2.134	0.836
																						Haus4	-0.985	-0.674	-0.781	-0.413	-0.184
																						Rora	0.114	-0.166	-0.106	-1.182	0.682
																						Hlf	-0.029	-0.78	-1.063	-0.649	0.365
																						Rqcd1	-0.06	-0.103	-0.245	0.173	-0.19
																						Adam10	0.828	0.908	1.083	0.658	-0.155
																						Nfatc3	0.074	-0.154	-0.344	-0.147	-0.135
																						Nrbf2	0.24	-0.278	-0.637	-0.468	0.417
																						Sdpr	-0.44	-0.107	0.187	-1.219	-0.064
																						Naa25	0.327	0.142	-0.192	-0.398	0.245
																						Onecut2	0.012	-0.243	-0.358	-0.492	-0.009
																						Urm1	0.187	0.641	0.509	0.94	-0.048
																						Thrb	-0.268	-0.789	-0.923	-0.73	0.264
																						Ccdc97	-0.021	-0.005	-0.173	0.194	0.248
																						Dolpp1	-0.418	-0.278	-0.627	-0.264	-0.057
																						Sbk1	0.392	0.24	-0.083	0.626	0.897
																						Rcc2	0.008	0.662	0.543	0.438	0.458
																						Scyl3	-0.169	-0.352	-0.669	-0.653	0.025
																						Rwdd4a	-0.215	-0.515	-0.579	-0.496	0.036
																						Slc35c1	-0.149	-0.01	0.282	0.695	0.134
																						Cog3	0.105	-0.258	-0.242	-0.619	-0.112
																						Xpo1	0.059	0.132	0.37	-0.365	-0.253
																						Brwd1	-0.161	-0.487	-0.454	-0.344	-0.085
																						Slc36a1	0.107	-0.13	-0.132	-0.027	-0.042
																						Magi3	-0.047	0.216	0.241	-0.373	-0.197
																						Stx16	0.375	0.369	0.165	0.069	0.222
																						Ube2i	-0.014	0.101	0.265	0.184	0.014
																						Ankhd1	0.356	-0.039	-0.162	-0.614	0.1
																						Chfr	-0.081	-0.263	-0.337	-0.58	-0.058
																						Acvr1	0.098	0.112	-0.062	-0.135	-0.328
																						Gna13	0.44	0.223	0.201	0.363	0.01
																						Pip4k2b	-0.164	-0.278	-0.324	-0.424	-0.133
																						Klf13	0.78	0.19	0.497	1	1.029
																						Inhba	-1.051	-1.334	-1.074	-1.717	-0.113
																						Edc3	0.361	0.238	0.216	0.249	0.217
																						Fgd6	-0.067	-0.424	-0.414	-0.471	0.231
																						Pus10	-0.158	-0.417	-0.689	-0.92	-0.278
																						Atf1	-0.02	-0.361	-0.468	-0.32	-0.176
																						Ubn1	0.221	-0.108	-0.074	-0.071	0.046
																						Sbf1	-0.317	-0.207	-0.178	-0.263	0.418
																						Ccnk	-0.106	-0.173	-0.368	0.079	0.171
																						Rnf217	-0.376	-0.613	-0.881	0.143	-0.074
																						Mta1	-0.249	-0.075	0.063	0.088	0.207
																						Igf2r	0.715	0.897	0.584	0.279	0.261
																						Rps6kb1	-0.026	-0.346	-0.53	-0.811	0.018
																						Cops7b	0.044	-0.166	-0.21	0.014	-0.26
																						Spast	-0.387	-0.534	-0.671	-0.669	-0.207
																						Bcl6	0.04	-1.6	-0.885	0.076	0.748
																						B4galt5	-0.058	0.579	0.706	-0.041	0.457
																						Setd5	0.179	0.029	-0.046	-0.293	-0.182
																						Ppp2r1b	-0.32	-0.631	-0.665	-0.641	-0.34
																						Rnf2	-0.067	-0.292	-0.025	-0.533	-0.202
																						Isg20l2	0.231	-0.143	-0.169	0.155	0.153
																						Tnpo1	0.122	-0.085	0.061	-0.642	0.075
																						Snx27	0.203	0.008	-0.001	-0.015	0.079
																						Mbnl2	0.723	0.868	0.923	0.502	1.042
																						Tnrc6a	0.268	0.058	0.113	-0.381	-0.085
																						Usp48	0.219	0.072	-0.089	-0.051	0.048
																						Atp2b1	0.33	0.03	-0.017	-0.329	0.035
																						Map3k5	0.308	0.099	0.14	0.567	0.636
																						Fam13a	0.057	-0.959	-0.507	-1.405	-0.253
																						Amotl2	-0.35	-0.012	-0.03	-0.309	0.291
																						Rnf220	0.017	0.212	0.348	0.755	0.007
																						Bach1	0.442	-0.024	-0.147	-0.668	0.8
																						Pbrm1	-0.128	-0.393	-0.314	-0.994	-0.179
																						Nedd4l	-0.044	-0.138	0.096	0.495	0.053
																						Otud4	0.129	-0.178	-0.261	-0.353	0.018
																						Iffo2	0.425	-0.016	-0.232	-0.283	0.537
																						Zfp36l2	0.269	0.395	0.697	0.963	0.387
																						Osbpl8	0.148	-0.574	-0.686	-1.114	-0.075
																						Wdr41	-0.003	-0.2	0.02	-0.121	-0.069
																						Nagpa	-0.497	-0.273	-0.301	0.049	0.104
																						Ascc3	-0.067	-0.21	-0.453	-0.962	-0.046
																						Dnajc13	0.712	0.586	0.349	0.215	0.07
																						Timm22	-0.224	-0.068	-0.13	0.142	-0.126
																						Peli1	0.038	-0.176	-0.125	-0.894	-0.079
																						Ppp3cb	0.031	-0.348	-0.185	-0.482	-0.174
																						Tusc3	0.105	0.486	0.682	0.541	0.055
																						Enox2	-0.257	-0.651	-0.338	-0.302	-0.525
																						Itsn1	0.157	0.124	0.035	-0.291	-0.156
																						Mov10	-0.155	0.127	0.201	0.748	-0.269
																						Man1a2	-0.077	-0.226	-0.093	-0.561	-0.048
																						Timp3	0.794	1.645	2.232	1.15	0.756
																						Klf12	-0.348	-1.221	-0.509	-1.032	-0.006
																						Eea1	-0.077	-0.788	-0.503	-1.238	0.049
																						Plk2	0.74	1.264	0.257	-0.257	0.268
																						Gatm	0.419	0.63	0.696	-0.095	-0.354
																						Lrrc58	0.333	0.211	-0.078	0.37	0.351
																						Ccdc43	-0.138	-0.307	-0.214	-0.288	-0.212
																						Snx18	0.409	0.207	0.327	0.324	0.357
																						Vps26b	-0.049	-0.273	-0.262	0.316	-0.102
																						Xpr1	0.096	-0.168	-0.265	-0.196	-0.14
																						Fubp3	-0.141	-0.205	-0.11	-0.747	-0.158
																						Rcor1	0.057	-0.333	-0.314	-0.818	0.028
																						Btaf1	-0.017	-0.328	-0.414	-1.044	-0.322
																						Cbfb	-0.127	-0.238	-0.153	-0.682	-0.009
																						Mfhas1	-1.111	-1.219	-1.363	-0.621	-0.346
																						Golga1	0.007	-0.3	-0.063	-0.706	-0.16
																						Gtf3c4	0.196	0.069	-0.052	0.037	-0.022
																						Kras	0.093	0.035	0.081	-0.056	-0.358
																						Dgkq	-0.124	-0.152	-0.444	-0.262	0.148
																						Fubp1	0.073	-0.208	0.013	-0.742	-0.347
																						Zcchc2	0.11	-0.258	-0.392	-0.478	0.404
																						Psd3	0.408	-0.143	-0.129	-0.735	0.199
																						Ccnt2	0.206	-0.172	0.17	-0.667	0.236
																						Snx8	-0.039	0.257	0.289	0.813	0.198
																						Arid5b	0.898	0.35	0.608	-0.494	1.094
																						Cbx8	-0.073	0.157	-0.255	-0.24	0.073
																						Yaf2	-0.022	0.018	-0.281	-0.495	0.037
																						Timp2	0.58	1.496	2.093	1.825	-0.264
																						Maf	0.227	0.417	0.211	-0.124	-0.1
																						Gda	0.638	0.058	-0.438	0.076	0.206
																						A230046K03Rik	0.012	-0.232	-0.095	-0.969	-0.099
																						Zcchc14	-0.246	-0.215	-0.302	-0.651	0.502
																						Mapre1	0.739	0.745	0.821	0.809	-0.285
																						Mdm4	0.507	0.044	0.226	-0.716	0.154
																						Clec14a	0.091	0.217	-0.133	-0.529	-0.113
																						Gtpbp8	-0.065	-0.229	-0.371	-0.263	-0.052
																						Pik3r2	-0.404	-0.01	0.098	0.184	0.23
																						Mzt1	-0.105	-0.226	-0.182	-0.612	-0.319
																						Rlim	0.101	-0.143	-0.202	-0.024	-0.093
																						Rasgef1b	1.015	0.703	0.697	1.496	0.321
																						Mex3c	0.239	0.062	0.24	-0.361	-0.013
																						Ddx19b	0	0	0	0	0
																						Rasa1	0.281	0.104	0.056	-0.529	-0.109
																						Zfc3h1	-0.048	-0.136	-0.306	-0.719	0.324
																						Kdm3a	0.442	0.064	0.336	-0.108	-0.016
																						Creb3l2	0.583	0.382	0.67	0.243	0.2
																						Rgl1	0.727	0.862	0.706	0.14	-0.015
																						Hnrnpd	0.316	0.129	-0.069	0.385	-0.162
																						Fbxl20	0.471	0.302	0.001	0.1	0.441
																						Slc41a2	-0.159	-0.725	0.252	0.438	0.749
																						Ptp4a1	0.788	-0.144	-0.241	1.286	0.097
																						Zfp148	-0.089	-0.292	-0.244	-0.597	-0.243
																						Nacc2	0.115	0.359	0.185	0.408	-0.026
																						Myo9b	0.421	0.806	1.03	0.584	0.206
																						Elmod2	-0.222	-0.489	-0.54	-1.007	-0.407
																						Traf6	-0.023	-0.377	-0.47	-0.305	-0.071
																						Eml4	-0.24	-0.124	-0.153	-0.331	0.025
																						Zfyve26	-0.173	-0.241	-0.364	-0.41	0.252
																						Stx2	0.231	0.566	0.356	0.618	-0.066
																						Zfp281	0.261	0.158	-0.015	-0.269	0.274
																						Arid1a	0.139	0.185	0.077	-0.171	0.265
																						Pcgf3	0.319	0.211	0.134	-0.081	0.108
																						Ppp1r12a	0.404	0.156	0.376	-0.319	0.128
																						Cpeb2	-0.664	-1.045	-0.809	-0.659	-0.072
																						Slc35a5	0.392	0.096	0.075	-0.881	-0.173
																						Hipk2	0.459	0.307	0.149	-0.409	0.353
																						Sel1l3	0.403	0.96	0.614	0.825	0.2
																						Samd8	-0.529	-0.991	-0.943	-1.283	-0.042
																						Pptc7	-0.07	-0.167	-0.232	-0.085	0.56
																						Pawr	0.055	0.272	0.586	0.164	0.017
																						Nipal1	-0.248	-0.164	0.214	0.017	-1.331
																						Stim2	0.491	0.719	0.231	0.29	-0.306
																						Smad1	0.052	0.267	0.106	0.202	0.381
																						Brd1	0.081	0.06	0.064	-0.076	0.39
																						Snx33	-0.158	0.003	0.2	0.352	0.073
																						Arid4a	0.151	-0.443	-0.238	-1.036	-0.122
																						R3hdm1	0.158	0.151	0.104	0.203	0.084
																						Foxa1	-0.419	-0.217	-0.425	-0.333	-0.145
																						Nid1	0.698	1.858	2.237	1.511	-0.221
																						Sos1	0.029	-0.527	-0.903	-0.75	0.284
																						Arid4b	0.154	-0.351	-0.135	-0.705	-0.176
																						Lpp	0.181	-0.086	0.088	-0.302	-0.341
																						Zbtb44	0.051	-0.151	-0.537	-0.327	-0.013
																						Pitpnc1	0.827	0.467	0.309	0.494	0.564
																						Abl1	0.363	0.863	0.784	0.434	0.374
																						Ankrd52	-0.059	-0.08	-0.029	-0.285	0.431
																						Tmem87a	0.517	0.703	0.752	0.57	-0.407
																						Pcgf5	0.704	0.646	-0.021	0.065	0.336
																						Ccdc6	-0.067	-0.185	-0.24	0.198	0.038
																						Nek4	0.209	0.017	0.134	-0.475	-0.219
																						Kctd3	0.557	0.939	0.918	0.818	-0.005
																						Znrf1	0.275	0.273	0.196	0.54	0.493
																						Nsun3	-0.177	-0.442	-0.662	-0.837	-0.068
																						Lmbr1l	0.009	0.233	0.271	0.65	0.345
																						Nhej1	-0.054	-0.101	-0.028	0.446	0.135
																						Prpf39	-0.051	-0.344	-0.202	-0.589	-0.373
																						Fam46a	-0.141	-0.546	-0.604	-0.423	0.003
																						Polr3g	-1.067	-2.07	-1.12	-1.656	0.017
																						Herc2	0.376	0.045	-0.027	-0.489	0.378
																						Ap3s1	-0.267	-0.327	-0.303	0.231	-0.628
																						Tfdp1	0.222	0.288	0.155	-0.081	0.31
																						Mef2d	0.093	0.194	0.201	0.046	0.71
																						Gmeb2	-0.117	-0.213	-0.018	0.12	0.019
																						Mapk8	-0.191	-0.4	-0.406	-0.616	-0.224
																						Nr2f2	0.178	0.406	0.186	-0.035	-0.23
																						Cpsf6	-0.122	-0.401	-0.297	-0.54	-0.036
																						Zfp746	0.299	0.566	0.241	0.503	0.447
																						Socs3	1.069	1.706	1.483	1.671	0.31
																						Polr3e	-0.123	-0.099	-0.342	-0.222	0
																						Sdad1	-0.058	-0.409	-0.483	-0.763	0.184
																						P4ha2	-0.597	-0.423	-0.853	-0.411	0.089
																						Mfsd6	-0.182	-0.289	0.053	-0.341	-0.306
																						Zfp652	-0.041	-0.078	0.011	-0.336	0.238
																						Taok1	0.106	-0.257	-0.123	-0.494	-0.084
																						Itga9	0.946	1.11	0.877	0.682	0.254
																						Vkorc1l1	0.172	-0.127	-0.4	-0.438	0.354
																						Klf11	-0.08	0.027	-0.067	0.146	0.057
																						Wdr7	0.224	0.094	-0.324	-0.316	0.133
																						Tbl1xr1	-0.218	0.016	0.155	0.387	-0.223
																						Sh2b3	0.345	0.702	0.466	0.484	0.497
																						Ahnak	-0.365	-0.026	0.906	0.515	-0.211
																						Irs1	-0.563	-0.568	-1.161	-1.26	-0.791
																						Extl2	0.013	0.048	0.004	-0.132	-0.391
																						Plxnc1	0.764	0.838	0.63	0.202	0.162
																						Dock4	0.055	-0.472	-0.484	-1.167	-0.008
																						Lrrc40	0.05	-0.068	-0.069	-0.345	-0.372
																						Cbx7	-0.433	-0.612	-0.1	-0.478	-0.647
																						Rock2	0.679	0.795	0.692	0.238	0.298
																						Asap1	0.565	0.636	0.668	0.18	0.135
																						Irs2	-0.917	-1.206	-0.995	-1.51	-0.087
																						Ypel2	-0.484	0.018	0.678	0.456	-0.375
																						Cdk12	0.238	-0.242	-0.249	-0.617	0.255
																						Nufip2	0.281	-0.193	-0.112	-0.471	0.134
																						Wdfy3	0.119	0.09	-0.01	-0.51	0.334
																						Sh3pxd2a	-0.141	-0.132	0.002	-0.061	-0.112
																						Fnip2	0.947	0.161	0.072	0.105	0.84
																						3110043O21Rik	0.244	0.017	0.433	0.522	0.346
																						Zbtb7a	-0.147	0.253	-0.054	-0.131	0.626
																						N4bp2	-0.289	-1.051	-0.809	-1.363	0.313
																						Pitpnm2	0.663	0.917	0.648	0.789	0.623
																						BC037034	0.203	0.339	0.453	0.284	0.55
																						BC037034	0.203	0.339	0.453	0.284	0.55
																						Fndc3b	0.486	0.828	1.136	0.581	0.533
																						Peli2	-0.286	-0.567	-0.767	-0.522	0.163
																						4921524J17Rik	0.303	0.135	0.001	-0.016	0.014
																						P4ha1	0.736	0.75	0.489	0.588	0.18
																						Papd4	0.244	0.281	0.182	0.044	-0.374
																						Epc2	0.161	-0.074	0.064	-0.396	-0.172
																						Capza1	0.556	0.497	0.444	-0.608	-0.58
																						Ednrb	0.65	0.89	1.652	0.29	-0.344
																						Cep350	0.213	-0.153	-0.349	-0.792	0.189
																						Pds5b	-0.176	-0.302	-0.139	-0.803	-0.152
																						Mkl2	0.126	0.279	0.518	0.362	0.187
																						Rev1	0.675	0.359	-0.164	-0.545	0.327
																						Ogfod1	0.286	-0.011	-0.159	-0.005	0.207
																						Pggt1b	0.226	-0.11	0.018	-0.812	0.115
																						Avl9	0.794	0.543	0.487	0.112	-0.037
																						Foxp4	-0.434	0.314	0.434	0.959	0.34
																						Kremen1	-0.164	0.024	-0.071	-0.081	0.118
																						Ptpn21	-0.015	0.246	0.449	0.154	-0.002
																						Lats2	0.139	0.089	0.068	-0.179	0.137
																						Sirt1	0.119	-0.37	-0.268	-0.491	-0.063
																						Zbtb11	0.139	-0.555	-0.668	-1.125	0.105
																						Rnmt	0.046	-0.097	-0.223	-0.465	-0.137
																						9930021J03Rik	0.04	-0.286	-0.205	-0.762	0.003
																						BC030336	-0.075	-0.446	-0.423	-0.736	-0.2
																						Dock7	-0.097	-0.134	0.268	-0.894	-0.237
																						Zdhhc17	0.09	-0.107	-0.073	-0.667	-0.236
																						Tmem170b	-0.18	-0.566	-0.801	-0.982	-0.017
																						Tmem110	-0.441	-0.096	-0.155	0.422	0.174
																						Uhrf1bp1	0.216	0.318	0.033	0.23	0.427
																						Plxna2	0.06	-0.596	-0.513	-1.342	-0.556
																						Maml1	0.081	-0.101	0.002	-0.058	0.282
																						Socs6	0.028	-0.234	0.068	-0.14	-0.029
																						Marcks	0.442	0.691	1.253	1.217	-1.017
																						Dstyk	-0.396	-0.352	-0.237	-1.019	-0.079
																						Dlgap4	0.153	0.472	0.678	0.864	0.308
																						Kif16b	0.133	0.101	0.153	-0.424	0.081
																						Foxo3	1.366	1.033	1.182	1.007	1.289
																						Wwtr1	0.721	1.013	1.169	0.74	0.102
																						Plekho2	1.382	1.391	1.257	1.604	0.135
																						Rwdd3	-0.562	-0.571	-0.384	-0.784	-0.502
																						Ado	-0.214	-0.183	-0.277	0.246	-0.106
																						Nfat5	0.124	-0.261	0.073	-0.399	0.055
																						Ngf	0.865	1.541	2.163	1.541	0.245
																						Zdhhc20	-0.163	-0.266	-0.009	-0.889	-0.506
																						Chd9	-0.029	-0.244	-0.398	-0.946	0.023
																						Fam172a	-0.024	-0.267	0.066	-0.349	-0.289
																						Asb3	-0.315	-0.327	-0.093	-0.224	-0.511
																						Fbxo45	-0.171	-0.224	-0.309	-0.375	-0.139
																						Acap2	0.791	0.749	0.687	0.369	0.072
																						Tbpl1	-0.058	-0.125	0.311	0.293	-0.155
																						9130011E15Rik	0.093	0.145	-0.023	0.005	0.145
																						Fyn	1.057	0.972	0.812	0.405	0.247
																						Zfp644	-0.001	-0.149	0.122	-0.651	-0.234
																						Nfia	-0.161	-0.377	-0.448	0.38	-0.151
																						Sgk3	-0.19	-0.325	-0.113	-0.93	-0.621
																						Rlf	0.627	0.17	-0.011	-0.266	0.737
																						Arl6ip6	-0.194	-0.344	-0.297	-0.727	-0.212
																						Map3k2	0.133	-0.197	-0.065	-0.584	-0.055
																						4931406P16Rik	0.66	0.718	0.752	0.201	0.456
																						Fkbp14	-0.219	-0.293	0.032	-0.118	-0.057
																						Btbd7	0.234	0.192	0.311	-0.431	0.079
																						Bahd1	0.202	0.632	0.392	0.546	0.147
																						Tbc1d10b	0.78	1.097	0.982	1.467	0.227
																						Piga	-0.08	-0.573	-0.116	-0.148	-0.505
																						Zfp507	-0.022	-0.199	-0.217	-0.512	0.235
																						Pdcd10	-0.038	-0.079	0.032	-0.657	-0.616
																						Cmpk2	0.316	0.792	-0.146	-0.277	-0.978
																						Slc30a4	0.124	-0.024	0.396	0.091	-0.212
																						Cnst	0.787	0.3	0.226	0.1	0.098
																						Fam46c	0.306	-0.53	-0.208	-1.614	1.091
																						Ddit4	0.653	0.855	1.474	2.144	0.703
																						Bcor	0.439	0.496	0.341	-0.189	0.244
																						Rgs2	1.133	1.353	1.845	0.96	-0.868
																						Map4k4	0.436	0.837	1.512	0.557	-0.447
																						Ssh2	0.333	0.097	0.258	-0.745	0.279
																						Fbxo28	0.502	0.428	0.344	0.564	-0.094
																						Pdcd5	-0.53	-0.584	-0.772	0.066	-0.36
																						Gtf2a1	-0.064	-0.195	-0.269	-0.362	-0.279
																						Klhl20	0.157	0.105	0.123	-0.41	-0.004
																						Camkk2	-1.011	-0.598	-0.48	-0.322	-0.58
																						Ssx2ip	-0.343	-0.014	-0.12	-0.299	-0.256
																						Trim23	0.103	-0.103	-0.237	-0.941	-0.219
																						Tcf7	-0.113	0.274	-0.053	-0.176	-0.599
																						Baz1a	0.172	-0.199	-0.123	-1.058	0.179
																						Zbtb39	-0.213	-0.287	0.115	-0.16	-0.142
																						Fam126b	-0.021	-0.695	-0.908	-1.123	-0.027
																						Rapgef2	0.505	0.441	0.567	-0.022	0.343
																						Usp45	-0.015	-0.447	-0.386	-1.143	-0.171
																						Gtpbp3	-0.426	0.004	0.144	0.271	-0.116
																						Trim33	0.001	-0.154	-0.045	-0.633	-0.194
																						Nr3c2	0.543	0.159	-0.019	-0.229	-0.198
																						Fam109a	-0.27	0.854	0.804	0.92	-0.007
																						Pura	-0.292	-0.112	-0.068	-0.808	0.474
																						Myh10	0.236	0.761	1.362	0.385	0.041
																						Map3k13	-0.272	0.265	0.774	0.004	-0.123
																						Fbxo42	0.459	0.485	0.176	0.577	0.227
																						Gigyf1	-0.042	0.1	0.159	0.234	0.636
																						Stk35	0.673	0.492	0.002	0.207	0.91
																						Ncor2	-0.315	0.568	0.107	0.315	0.87
																						Zfp280b	-0.332	-0.457	-0.352	-0.469	-0.283
																						Atad2b	-0.122	-0.52	-0.545	-0.741	-0.099
																						A630007B06Rik	0.341	-0.069	0.122	-0.846	0.255
																						Lyst	0.211	0.04	-0.212	-0.587	0.227
																						Kctd5	0.472	0.78	0.907	0.906	-0.16
																						Orc2	0.813	0.851	0.722	0.365	-0.189
																						Ehbp1	-0.036	-0.268	-0.326	-0.296	-0.349
																						Pacrgl	-0.012	-0.118	-0.102	-0.136	-0.187
																						Sema6d	0.903	0.608	0.175	-0.015	0.105
																						Rfx7	0.596	0.253	0.164	-0.263	-0.114
																						Dcp2	0.364	0.116	0.088	-0.563	-0.089
																						Il1a	1.521	1.012	0.872	-0.116	-0.053
																						Cyb561	0.174	0.959	1.933	2.237	0.566
																						Gxylt1	-0.046	-0.342	-0.604	-0.848	0.082
																						Lepr	-1.194	-1.875	-1.48	-2.017	-0.836
																						Zbtb41	0.119	-0.241	-0.401	-0.664	-0.078
																						Bdp1	-0.051	-0.486	-0.26	-1.194	0.047
																						Mier3	-0.013	-0.309	-0.418	-0.559	-0.136
																						Esco1	0.06	-0.103	0.078	-0.739	-0.154
																						Nr6a1	-0.68	-1.093	-1.209	-0.968	-0.37
																						Tasp1	0.075	-0.352	-0.102	-0.409	0.067
																						Skil	0.524	0.704	1.217	0.421	0.279
																						Rev3l	-0.068	-0.31	-0.307	-0.668	-0.222
																						Mier2	-0.265	0.328	0.376	0.574	0.178
																						Rprd2	0.287	-0.068	-0.186	-0.216	0.226
																						Braf	0.149	-0.212	-0.373	-0.386	0.097
																						Usp2	2.166	2.133	0.811	1.681	2.296
																						Dnmt3a	0.345	0.429	0.407	-0.011	0.143
																						Arvcf	0.202	0.736	1.091	1.332	0.399
																						Jarid2	0.007	0.009	-0.007	-0.233	0.223
																						Mcm3	0.81	1.512	1.182	0.92	0.051
																						Slc12a6	0.641	0.796	0.837	0.292	0.04
																						Msi2	0.224	0.173	0.517	-0.18	0.204
																						Strbp	-0.31	-0.298	-0.211	-0.565	-0.056
																						Dcun1d3	-0.033	-0.52	-0.482	-0.349	0.31
																						Ube2o	-0.042	0.032	-0.376	-0.013	0.313
																						Lrch3	0.355	0.465	0.584	0.215	-0.063
																						Rrp12	-0.44	-0.194	-0.773	-0.072	0.695
																						Cbx2	0.321	0.649	0.451	0.656	0.235
																						Zfp275	-0.063	-0.282	0.119	0.064	-0.082
																						Large	0.048	0.042	0.807	0.598	-0.028
																						Tnrc6b	0.114	-0.187	-0.155	-0.705	0.375
																						Notch1	1.152	1.018	0.224	-0.09	0.488
																						Ick	-0.076	-0.146	0.004	-0.385	0.102
																						Rarg	0.683	1.386	1.526	0.893	0.417
																						Sec61a2	-0.113	-0.14	0.016	-0.134	-0.254
																						Map3k1	0.393	1.003	1.564	1.165	0.026
																						Per2	1.484	1.088	0.6	0.173	1.781
																						Pdgfrb	0.711	1.532	1.701	1.511	-0.036
																						Erg	0.377	0.399	0.278	-0.507	0.245
																						Tram2	-0.121	-0.269	-0.282	-0.491	0.443
																						Tcf4	0.305	0.304	0.623	-0.266	-0.091
																						Fbxl17	0.013	-0.343	-0.476	0.006	-0.096
																						Mecp2	0.333	0.377	0.474	0.45	0.113
																						Phf6	0.218	0.025	0.164	-0.32	-0.078
																						Nf1	0.043	-0.293	-0.234	-0.359	0.094
																						Stxbp5	-0.021	-0.29	-0.415	-0.33	-0.013
																						Snx29	0.346	0.236	-0.034	0.012	0.552
																						Rfwd2	-0.342	-0.558	-0.622	-0.383	-0.312
																						Rab23	-0.251	-0.029	0.219	-0.566	0
																						Rc3h2	-0.193	-0.34	-0.252	-0.398	-0.382
																						Baz2b	0.199	0.004	0.257	-0.23	0.132
																						Etaa1	-0.121	-0.017	0.174	-0.606	-0.348
																						Pip4k2a	1.092	0.967	1.368	0.958	-0.119
																						Rasal2	-0.294	-0.258	-0.394	-1.487	-0.264
																						Phtf2	-0.316	-0.828	-0.676	-1.474	-0.075
																						Phf13	0.355	0.414	0.468	0.707	-0.008
																						Ssh1	-0.209	0.272	0.15	0.148	0.287
																						Vopp1	0.918	1.013	1.117	1.181	0.031
																						Mfsd7c	0.621	1.63	0.886	0.878	-1.494
																						Rarb	0.462	0.844	0.76	0.264	0.1
																						Camk2d	0.546	0.618	0.833	0.721	-0.448
																						Nfam1	1.434	1.503	1.414	1.097	0.015
																						Tulp4	0.415	0.123	0.044	-0.101	0.442
																						Nrip1	0.426	0.437	0.417	-0.853	0.554
																						Unkl	-0.409	-0.203	-0.43	-2.109	-0.01
																						Tnrc6c	0.323	0.375	0.293	0.034	0.362
																						Mbtps2	0.36	0.316	0.379	-0.262	-0.012
																						Ppp4r4	-0.907	-1.304	-0.773	-1.176	-0.671
																						Dmd	-0.207	-0.683	-0.626	-0.731	-0.03
																						Itga8	0.398	1.457	2.706	1.146	-0.814
																						Arl10	0.032	0.517	1.037	0.437	0.092
																						Gja1	1.522	2.02	2.282	1.258	0.329
																						Dcp1a	0.368	0.186	0.246	0.228	0.166
																						Trio	0.278	0.612	0.834	0.015	0.274
																						B630005N14Rik	0.514	0.319	0.443	0.281	-0.13
																						Dcbld1	0.388	0.888	0.593	0.718	-0.174
																						Pdzrn3	-0.114	0.136	0.165	0.782	-0.853
																						Ubn2	0.241	-0.501	-0.201	-0.608	0.018
																						Ppargc1a	0.018	-0.609	0.537	0.336	-0.246
																						Phip	0.129	0.259	0.426	-0.722	-0.243
																						Adra2b	0.22	0.368	0.159	0.045	-0.538
																						Snx30	0.128	0.112	0.13	-0.289	-0.171
																						Chd7	-0.03	-0.233	-0.372	-0.679	0.744
																						Zeb2	0.824	0.908	0.639	-0.472	-0.243
																						Chic1	-1.437	-1.708	-2.545	-2.311	-2.316
																						Gata6	-0.128	0.717	1.26	0.533	0.077
																						Pfn2	-0.034	0.489	0.747	0.595	-0.707
																						Erc2	-0.424	-0.462	-0.128	-0.039	-0.189
																						Scara5	-1.375	-1.883	-3.682	-0.149	1.595
																						Spen	0.06	0.211	0.138	-0.396	0.974
																						Amotl1	0.446	1.065	1.007	0.205	0.308
																						Ap4e1	0.047	-0.07	0.106	-0.452	-0.173
																						Cecr2	0.059	-0.524	-0.702	-0.129	0.968
																						Zdhhc21	0.088	-0.233	-0.429	-0.941	-0.059
																						BC021891	-0.461	0.525	0.769	-0.036	-0.158
																						Camsap1	-0.058	-0.253	0.006	-0.201	0.231
																						Snx16	-0.23	-0.158	0.161	-0.402	-0.183
																						Ctdspl2	0.191	0.033	0.289	-0.426	-0.067
																						E2f3	-0.031	0.417	0.244	0.123	0.046
																						Kctd7	-0.214	-0.463	-0.298	-0.305	-0.402
																						Wipf3	1.483	1.465	1.118	1.23	0.471
																						Tab3	0.368	0.151	-0.112	-0.282	-0.076
																						Bbx	0.215	-0.058	0.076	-0.327	-0.128
																						Klhl28	0.288	-0.273	0.214	-1.021	0.016
																						Fam49a	1.043	0.643	0.568	0.009	-0.334
																						Rnf24	0.654	0.347	0.206	-0.128	-0.169
																						Fam43a	0.268	0.506	0.881	0.392	0.031
																						Atxn1	-1.299	-1.346	-1.329	-1.739	-0.32
																						Btbd10	0.403	0.303	0.126	0.118	-0.404
																						Brwd3	-0.299	-0.618	-0.551	-1.095	0.034
																						Ednra	0.752	0.897	0.694	0.805	-0.183
																						Pdss1	-0.438	-0.295	-0.209	-0.498	0.038
																						Cpne8	0.415	1.336	2.296	2.619	-0.022
																						Frk	-0.048	0.435	1.294	1.125	-0.616
																						Zfp518a	0.135	0.37	0.635	-0.072	-0.116
																						Tia1	0.3	0.495	0.937	-0.124	-0.026
																						Fam129a	1.233	1.474	2.011	0.453	-0.176
																						Gas7	-0.276	-0.138	0.794	0.347	-0.238
																						Plxna1	0.792	1.135	0.726	0.46	0.461
																						Helz	0.379	0.168	-0.004	-0.123	0.35
																						Pde7a	0.224	0.287	0.749	0.418	-0.233
																						Cep170	0.594	0.452	0.675	-0.39	0.148
																						Yod1	0.38	-0.473	-0.279	-0.581	0.913
																						Dll4	0.313	0.07	0.149	-0.334	0.33
																						Slc29a3	1.302	1.75	1.66	1.549	-0.047
																						Celf2	0.265	0.011	0.078	0.056	-0.146
																						E330009J07Rik	-0.762	-0.88	-0.189	-1.013	-0.209
																						Bend3	-0.184	-0.286	-0.548	-0.088	0.207
																						Prickle1	-0.168	0.234	-0.375	-0.329	0.026
																						Grb10	0.15	1.015	1.826	1.469	-0.587
																						Fosl2	1.197	0.952	1.837	1.997	0.861
																						Gmeb1	-0.057	-0.045	0.052	0.172	-0.012
																						Bcorl1	0.094	0.351	0.119	-0.282	0.447
																						Ino80d	0.568	0.169	0.469	0.239	0.343
																						Plagl2	0.508	0.522	0.579	0.444	0.016
																						Ier5	0.978	1.482	1.724	1.351	-0.12
																						Mlxip	0.927	0.913	1.207	1.277	0.716
																						Usp37	0.311	0.249	0.087	-0.041	-0.105
																						Ube2v2	-0.537	-0.82	-0.848	-1.258	-0.591
																						Elmo1	1.869	1.962	2.715	2.444	-0.098
																						Wdr44	0.097	-0.046	-0.018	-0.71	-0.187
																						Bcl2l11	0.897	0.966	0.981	2.016	0.402
																						Abl2	0.408	0.36	0.43	0.24	0.302
																						Pik3cd	1.314	1.393	1.341	0.628	-0.055
																						Cblb	0.574	0.262	0.676	0.783	-0.136
																						Wipf1	1.177	1.355	1.519	1.234	0.118
																						Cpeb3	0.53	0.193	-0.255	-0.18	0.274
																						Bach2	-0.167	-0.467	-1.077	-0.35	0.148
																						Ralgps1	0.04	0.13	0.274	-0.825	0.24
																						Lonrf1	0.504	0.691	0.002	0.148	0.86
																						Dip2b	0.212	0.284	0.128	0.048	-0.042
																						Setd7	0.487	0.604	1.108	0.135	0.365
																						Dact1	0.158	0.293	-0.095	-1.658	0.272
																						Ptpn4	0.089	0.091	0.454	-0.569	0.044
																						Cdca7	-0.665	-0.127	-0.491	-0.761	-0.056
																						Col13a1	-0.2	0.753	0.25	0.455	0.744
																						Glcci1	-0.134	-0.592	-0.086	-0.797	-0.257
																						Katnal1	0.175	0.205	0.367	-0.236	0.106
																						Kif3a	0.237	0.62	0.909	0.227	-0.33
																						Pde4d	0.297	0.411	0.344	0.235	-0.333
																						Cd93	1.285	1.489	1.773	1.447	0.334
																						Fbxo32	0.153	0.536	0.627	0.635	0.067
																						Bcl9	0.533	0.926	0.962	0.869	0.085
																						Nck2	0.099	1.042	1.198	0.573	-0.052
																						Gpr124	0.732	1.502	1.193	1.07	0.497
																						Lnp	-0.241	-0.491	-0.406	-0.956	-0.502
																						Lcor	0.252	0.069	0.387	-0.858	0.347
																						Ptgfrn	0.587	1.722	2.11	2.099	-0.425
																						Tspyl4	-0.925	-0.325	0.346	-0.075	-0.802

## Sheet: miR-410
gene name	day 21	day 45	day 100+200	122-/-	control
Serpinc1	-0.381	-0.611	-0.806	-0.321	-0.05
Herpud1	0.099	-1.366	-0.79	0.066	0.531
Adipor2	-0.282	-0.915	-1.26	-1.368	-0.293
Igf1	-0.3	-0.097	-0.693	-0.011	-0.087
Ndfip1	-0.026	-0.557	-0.677	-0.435	-0.312
Slc25a3	-0.325	-0.515	-0.685	0.168	0.015
Zfp36	0.705	-0.632	-0.648	0.544	0.49
Nme2	-0.597	-0.237	-0.554	0.433	-0.035
Cyp51	-0.572	-0.887	-1.016	-1.093	-1.031
Ctage5	0.144	-0.262	-0.54	-0.522	0.266
Cyp7b1	-0.425	-1.358	-2.917	-1.668	-0.025
Eif4g2	-0.112	-0.426	-0.328	-0.456	-0.097
Fbxo3	-0.29	-0.745	-0.828	-1.314	-0.181
BC031181	-0.13	-0.172	-0.417	0.14	-0.183
Myl12b	0.401	0.912	1.155	1.559	-0.095
Rab1	0.187	-0.103	-0.235	-0.286	-0.031
Pcbp2	0.021	-0.255	-0.164	0.406	-0.018
Rdx	-0.179	-0.545	-0.548	-0.739	-0.179
Stt3a	0.194	-0.079	-0.028	0.072	-0.118
Actn4	-0.109	0.182	0.274	0.125	0.287
H3f3b	0.694	0.503	0.529	1.393	0.265
Nmt1	0.27	0.062	-0.225	0.045	0.011
Srebf1	-0.178	-0.76	-0.899	-0.945	0.987
Ldlr	0.126	-0.411	-0.458	-0.409	0.318
Tmed4	-0.207	-0.236	-0.235	0.162	-0.067
Ube2b	-0.12	-0.406	-0.328	-0.368	-0.223
Man1a	-0.134	-0.523	-0.574	-0.499	0.1
Dusp1	-0.118	-1.075	-1.195	0.346	0.522
Bhlhe40	0.869	-0.063	0.131	0.297	1.16
Tmem126a	-0.175	-0.357	-0.411	-0.2	-0.153
Csrp2	-0.254	0.097	0.687	0.217	-0.231
Trappc3	-0.126	-0.188	-0.18	0.162	-0.129
Cul4a	0.097	-0.248	-0.526	-0.848	0.308
Smoc1	-0.188	-0.595	-0.499	0.486	0.141
Ctnnd1	0.23	0.154	0.198	0.063	-0.078
CTNND1	0.23	0.154	0.198	0.063	-0.078
Mpp6	-0.552	-0.952	-0.911	-0.788	-0.076
Ensa	0.074	0.087	0.115	-0.164	-0.074
Pvrl3	-0.207	-0.901	-0.719	-0.532	-0.667
Bsdc1	0.021	-0.125	-0.296	0.029	0.27
Ndst1	-0.478	-0.532	-0.602	-0.843	0.118
Rnf103	0.146	-0.474	-0.667	-0.496	0.234
Ormdl2	-0.375	-0.694	-0.625	-0.224	-0.514
Rap1b	0.476	0.309	0.339	0.39	-0.425
Rheb	0.105	0.027	-0.098	-0.142	-0.138
Crk	0.041	-0.198	-0.216	-0.639	-0.242
Ipo7	-0.023	-0.333	-0.318	-1.076	0.108
Atad1	-0.201	-0.387	-0.286	-0.557	-0.313
Cetn3	-0.114	-0.08	0.185	-0.579	-0.383
Golph3	0.039	-0.349	-0.42	-0.3	0.036
Stat3	0.346	0.163	0.122	0.533	0.725
Larp1	-0.216	-0.594	-0.756	-0.395	0.039
Slc25a42	-0.773	-0.775	-1.329	-1.032	0.082
Nmd3	-0.221	-0.476	-0.749	-0.828	-0.139
Cd47	0.104	0.027	0.546	0.754	-0.543
Zdhhc5	0.159	0.027	-0.195	-0.04	0.208
Myh9	0.474	1.126	1.066	0.854	0.634
Utp11l	-0.037	-0.237	-0.254	-0.213	-0.063
Sntb1	-0.088	-0.124	-0.193	-0.932	0.346
Ranbp10	-0.537	-0.526	-1.167	-0.843	0.129
Nr3c1	-0.055	-0.266	-0.335	-0.944	-0.091
Sf1	0.036	-0.292	-0.409	0.19	0.209
Mmp14	-0.118	0.389	0.861	0.759	-0.546
Ulk2	-0.353	-0.802	-0.83	-0.942	-0.245
Sgpp1	-0.161	-0.412	-0.555	-0.592	-0.075
Cds2	-0.039	-0.001	-0.139	-0.096	-0.18
Skap2	0.227	0.006	0.177	-0.528	0.125
Matr3	-0.12	-0.252	0.029	-0.64	-0.321
Atg16l1	-0.196	-0.245	-0.546	-0.25	-0.193
Ube2h	-0.069	-0.265	-0.453	-0.135	-0.103
Tbc1d15	0.079	-0.134	-0.402	-0.509	0.048
Agfg2	-0.494	-0.244	-0.728	-0.449	0.112
Ndfip2	0.224	0.31	0.183	-0.074	0.025
Ip6k1	0.036	-0.039	-0.035	0.163	0.109
Hiat1	0.017	-0.329	-0.264	-0.648	-0.18
Huwe1	0.074	-0.239	-0.342	-0.677	0.321
Ubtf	-0.192	-0.21	-0.159	0.213	-0.031
Nampt	0.742	0.771	0.636	-0.114	0.464
Dlg1	-0.054	-0.449	-0.42	-0.624	-0.208
Cnot2	-0.169	-0.287	-0.299	-0.431	-0.22
Mtdh	-0.043	-0.266	-0.051	-0.646	-0.104
Vps26a	0.158	-0.122	-0.22	-0.457	-0.105
Srsf11	0.16	-0.131	-0.03	-0.082	0.087
Camk2n1	-0.145	-0.235	-0.528	0.126	0.077
Zfand5	-0.154	-0.35	-0.214	-0.097	-0.608
Acsl3	-0.091	-0.598	0.059	-1.018	-0.816
Ubr5	-0.01	-0.192	-0.49	-0.756	0.257
Wdr82	-0.316	-0.524	-0.4	-0.623	-0.022
Kpna6	0.093	-0.219	-0.444	-0.152	0.076
Slc35c2	-0.018	0.128	0.324	1.241	0.023
Akirin1	-0.282	-0.428	-0.804	-0.348	-0.244
Wwp1	-0.154	-0.504	-0.563	-1.002	-0.058
Arhgap5	-0.207	-0.505	-0.222	-1.346	0.039
Pja2	0.039	-0.232	-0.206	-0.62	-0.189
Sypl	0.073	-0.014	0.075	0.05	-0.142
Stag2	0.074	-0.375	-0.212	-0.979	-0.225
Hspa13	-0.016	-0.446	-0.493	-1.068	-0.217
Numb	0.092	0.113	-0.131	-0.457	0.205
Znrf2	-0.398	-0.453	-0.291	-0.517	-0.3
Senp3	-0.098	-0.172	-0.342	0.302	0.065
Mafg	0.153	0.533	0.291	0.244	0.838
Klhl9	-0.061	-0.295	-0.13	-0.712	-0.239
Klf3	0.191	0.158	-0.009	0.055	0.283
Tmem33	-0.299	-0.607	-0.597	-0.45	-0.06
Yy1	0.114	-0.386	-0.503	-0.37	-0.09
Pnpt1	-0.305	-0.497	-0.358	-1.029	-0.246
Ubr2	-0.096	-0.421	-0.697	-0.802	0.597
Rap1a	-0.035	-0.135	-0.354	-0.725	-0.427
Sh3glb1	0.483	0.362	0.283	0.256	-0.079
Dhx40	0.041	-0.07	-0.122	-0.058	-0.194
4933426M11Rik	1.067	1.006	0.681	0.797	0.591
Rab21	0.165	-0.158	-0.272	-0.06	-0.061
Iars	-0.144	-0.311	-0.227	-0.325	0.239
Hexim1	-0.525	-0.413	-0.54	-0.388	0.152
Akap8	-0.049	-0.293	-0.316	-0.336	0.04
Tmem64	-0.372	-0.245	-0.235	-0.758	-0.39
Elmo3	-0.326	-0.374	-0.312	0.248	-0.05
Aff4	0.267	-0.044	-0.078	-0.375	0.201
Kdm2a	0.078	-0.116	0.042	-0.34	-0.15
Tec	-0.492	-0.844	-0.848	-0.9	-0.053
Rnf44	-0.041	0.238	0.276	0.193	0.394
Gng5	-1.258	-0.341	-0.524	0.551	0.143
Sp3	0.139	-0.209	-0.063	-0.676	-0.122
Pde4b	-0.009	0.079	-0.25	-0.234	-0.788
Cpeb4	-0.065	-0.681	-0.523	-0.979	-0.176
Msn	1.287	1.42	1.319	0.706	-0.026
Ube2w	-0.298	-0.462	-0.356	-0.48	-0.409
Zyx	0.974	1.361	1.266	2.191	0.561
Gm16039	-0.015	-0.292	-0.275	-0.412	-0.132
Pten	0.046	-0.339	-0.339	-0.364	0.003
Qk	0.148	-0.099	0.137	-0.431	-0.087
Arfgef2	-0.1	-0.23	-0.569	-0.481	0.182
Lphn2	-0.101	0.014	-0.324	0.034	-0.069
Rnft1	-0.305	-0.61	-0.562	-1.119	-0.458
Ablim3	-0.968	-0.435	-0.676	-0.47	0.162
Leo1	-0.578	-0.512	-0.505	-0.48	-0.255
Rbl2	0.587	0.108	-0.169	-0.197	0.202
Strn3	-0.085	-0.237	-0.216	-0.763	-0.211
Shoc2	0.009	-0.317	-0.22	-0.694	-0.167
Lrrfip2	0.275	0.268	0.048	0.121	-0.385
Lrp6	0.047	-0.24	-0.262	-0.522	0.332
Nfib	-0.46	-0.395	-0.315	-0.424	-0.475
Zcchc9	0.063	-0.247	-0.224	-0.435	-0.091
Hmgb1	-0.05	-0.385	-0.229	-0.723	-0.496
Dcaf5	-0.268	-0.117	-0.566	-0.316	0.037
Htra2	-0.47	-0.44	-0.249	-0.051	-0.006
Ncald	-0.327	-0.349	-0.576	-0.586	-1.389
Ptprj	0.09	-0.093	-0.114	0.046	0.329
Actn1	0.782	0.944	0.882	0.577	0.163
Kdm1b	-0.22	-0.5	-0.646	-0.992	-0.088
Vamp2	0.122	0.029	0.278	0.71	0.141
Glg1	0.436	0.495	0.528	-0.098	0.242
Xpo6	-0.004	-0.042	-0.137	0.142	0.077
Arfip1	0.113	0.116	0.199	-0.149	-0.271
Fgfr2	0.377	0.745	0.944	0.213	-0.165
Glce	0.031	-0.529	-0.532	-0.681	-0.041
Ptprb	0.487	0.14	-0.191	-0.689	0.431
Slc30a1	-0.003	-0.143	-0.617	-0.186	0.31
Rora	0.114	-0.166	-0.106	-1.182	0.682
Hlf	-0.029	-0.78	-1.063	-0.649	0.365
Rbm47	0.148	0.415	-0.168	0.068	0.511
Chic2	0.116	0.07	0.288	0.497	-0.283
Adam10	0.828	0.908	1.083	0.658	-0.155
Ptplb	0.063	0.131	0.125	0.28	-0.261
Cobll1	0.724	0.178	-0.182	0.044	0.492
Prrc2b	0.116	0.211	0.138	0.022	0.333
Sp1	0.019	-0.147	-0.028	-0.253	-0.168
Hspa4l	0.013	-0.317	-0.065	-0.604	-0.105
Map3k3	0.578	0.635	0.56	0.283	0.055
Appbp2	0.43	0.15	0.211	-0.016	0.17
Ube2i	-0.014	0.101	0.265	0.184	0.014
Stard13	-0.531	-0.799	-0.68	-0.992	-0.268
Lin7a	-0.226	-1.063	-1.406	-1.087	-0.436
Naa15	-0.279	-0.571	-0.68	-0.858	-0.137
Carm1	-0.318	-0.335	-0.14	0.017	0.319
Sash1	0.068	0.004	-0.167	-0.494	0.426
Atf1	-0.02	-0.361	-0.468	-0.32	-0.176
Tmem184a	0.142	0.355	0.164	1.866	-0.092
B3galt1	-0.863	-1.784	-1.049	-0.914	0.409
Tmem161a	0.179	0.327	0.349	0.558	0.033
Zc3h7b	0.301	0.534	0.649	0.56	0.393
Cops7b	0.044	-0.166	-0.21	0.014	-0.26
Car2	-0.599	0.558	1.099	0.475	-1.416
Fgfr1op	-0.279	-0.526	-0.795	-0.863	-0.166
Tnpo1	0.122	-0.085	0.061	-0.642	0.075
Snx27	0.203	0.008	-0.001	-0.015	0.079
Dock8	0.179	-0.044	0.022	-0.296	0.185
Elf1	0.354	0.057	0.177	-0.454	-0.153
Fbrs	-0.133	-0.164	-0.273	0.165	0.168
Zfand1	-0.487	-0.759	-0.487	-0.107	-0.703
Ptk2	0.206	0.158	0.11	0.127	0.133
Zfp384	0.372	0.116	0.054	0.375	-0.045
Ppp4r2	0.011	-0.287	-0.136	-0.468	-0.054
Papd7	-0.069	-0.167	-0.373	-0.403	0.096
Usp6nl	-0.002	-0.151	-0.258	-0.229	-0.067
Msl2	0.041	-0.324	-0.301	-0.207	-0.132
Hook3	-0.292	-0.957	-0.751	-1.413	-0.097
Hnrnph3	-0.09	-0.391	-0.215	-0.544	-0.114
Klf12	-0.348	-1.221	-0.509	-1.032	-0.006
Scamp5	0.48	1.36	1.441	2.053	0.152
Tgfbr2	0.872	1.464	1.549	1.18	-0.161
Gfpt1	0.821	0.574	0.756	0.395	0.168
Macf1	0.415	0.095	0.167	-0.708	0.32
Zer1	-0.326	-0.13	-0.138	0.294	0.108
Abhd13	0.232	0.055	-0.213	-0.075	-0.097
Sav1	0.948	0.965	0.95	0.929	0.204
Rnf214	-0.14	-0.443	-0.483	-0.592	0.157
Rcor1	0.057	-0.333	-0.314	-0.818	0.028
Ets1	0.872	0.83	0.744	0.197	0.127
Cbfb	-0.127	-0.238	-0.153	-0.682	-0.009
Eya3	0.066	-0.081	-0.206	-0.132	0.054
Chd2	0.138	-0.304	-0.123	-0.657	-0.119
Prrc2c	0.241	-0.161	0.032	-0.576	0.334
Sort1	0.723	0.767	0.805	0.293	-0.868
D6Wsu163e	0.069	-0.134	-0.007	-0.712	-0.116
Zfp592	-0.007	-0.192	-0.236	0.004	0.241
Arhgap24	-0.696	-0.455	-0.276	-0.821	-0.942
Yaf2	-0.022	0.018	-0.281	-0.495	0.037
Maf	0.227	0.417	0.211	-0.124	-0.1
Rtn4rl1	-0.735	-0.068	-0.146	0.221	-1.114
Triobp	0.254	0.75	0.582	0.641	0.147
D1Ertd622e	0.179	0.191	0.209	-0.013	0.28
Fbxo33	-0.188	-0.665	-0.724	-1.015	-0.095
Iqsec1	-0.289	0.241	0.144	-0.294	0.201
Gabpb2	-0.075	-0.328	-0.024	-0.593	-0.074
Fzd8	-1.221	-1.161	-1.426	-1.096	-1.452
Rgl1	0.727	0.862	0.706	0.14	-0.015
Fbxl20	0.471	0.302	0.001	0.1	0.441
Serpine2	0.007	0.772	1.585	0.738	0.09
Mylip	0.165	0.312	0.308	0.05	0.48
Etv6	0.088	0.051	0.153	0.577	0.674
Cdk13	0.121	-0.176	-0.321	-0.366	-0.017
Ccnt1	0.046	-0.619	-0.481	-1.234	0.345
Rreb1	0.013	0.124	-0.319	-0.427	0.491
Phlpp1	0.017	-0.483	-0.631	-0.346	0.006
Thoc6	-0.256	0.032	0.123	0.39	0.195
Dcaf10	-0.111	-0.494	-0.86	-0.358	-0.011
Mapre2	0.433	0.316	-0.001	0.316	0.116
Aff1	-0.007	-0.224	-0.157	-0.318	0.238
Zzz3	-0.001	-0.165	0.032	-0.506	-0.101
Sos1	0.029	-0.527	-0.903	-0.75	0.284
Arid4b	0.154	-0.351	-0.135	-0.705	-0.176
Ccdc6	-0.067	-0.185	-0.24	0.198	0.038
Znrf1	0.275	0.273	0.196	0.54	0.493
Cul5	-0.1	-0.353	-0.466	-0.637	-0.229
Mapk8	-0.191	-0.4	-0.406	-0.616	-0.224
Nr2f2	0.178	0.406	0.186	-0.035	-0.23
Tppp	0.088	-0.266	-0.412	-0.948	-0.39
Cpsf6	-0.122	-0.401	-0.297	-0.54	-0.036
Fchsd2	0.518	0.56	0.446	0.135	0.692
Ctnnbip1	-0.496	-0.252	-0.193	-0.289	0.297
Vti1a	0.786	0.681	0.557	0.656	0
Csf1	0.844	1.309	1.299	1.509	0.237
Esr1	0.003	0.157	-0.036	-0.787	-0.342
Plekha5	0.239	0.343	0.523	0.176	0.333
Lrrc40	0.05	-0.068	-0.069	-0.345	-0.372
Rock2	0.679	0.795	0.692	0.238	0.298
Cadm4	-1.043	-1.174	-1.295	-1.786	0.795
Sike1	0.111	0.155	0.291	0.067	-0.268
Bmpr2	0.507	-0.103	0.134	-0.978	0.348
Sh3pxd2a	-0.141	-0.132	0.002	-0.061	-0.112
3110043O21Rik	0.244	0.017	0.433	0.522	0.346
Zbtb7a	-0.147	0.253	-0.054	-0.131	0.626
Dnajb14	0.035	-0.192	0.015	-0.229	0.285
Slc2a1	0.713	1.335	1.295	2.009	-0.024
4921524J17Rik	0.303	0.135	0.001	-0.016	0.014
Etv3	0.396	0.215	0.31	-0.033	0.386
Klf6	1.321	1.279	2.176	1.525	-0.46
1200014J11Rik	-0.273	-0.449	-0.507	-0.63	-0.2
Med12	-0.191	-0.367	-0.113	-0.837	0.229
Rapgef6	0.299	0.015	0.074	-0.484	0.004
Tead3	-0.393	-0.301	-0.4	-0.103	0.181
Dtx4	-1.066	-0.447	0.226	0.229	-1.142
Avl9	0.794	0.543	0.487	0.112	-0.037
Rere	0.441	0.531	0.465	0.545	0.717
Pcnx	-0.293	-0.364	-0.425	-0.671	0.169
Med13	0.182	-0.182	-0.147	-0.354	-0.081
Tcerg1	0.137	0.056	0.079	0.206	0.036
Tmem170b	-0.18	-0.566	-0.801	-0.982	-0.017
Plxna2	0.06	-0.596	-0.513	-1.342	-0.556
Ppp2r3a	0.165	-0.204	0.156	0.072	-0.416
Arid2	-0.099	-0.158	-0.126	-0.452	0.108
Ppp1r2	0.154	-0.135	-0.134	0.286	-0.226
Zfp644	-0.001	-0.149	0.122	-0.651	-0.234
Plekhm2	0.262	0.671	0.503	0.666	0.383
Foxk1	0.235	0.162	0.033	-0.135	0.524
Dnajc19	-0.658	-0.862	-0.769	-0.209	0.139
Atn1	0.48	0.892	0.618	0.716	0.546
Fat1	0.032	0.218	0.823	0.225	0.441
Elmo2	0.367	0.649	0.5	0.546	0.065
Inpp4a	-0.313	-0.554	-0.156	-0.566	0.425
Srpk2	0.438	0.299	0.302	-0.127	-0.037
Hs2st1	0.215	0.277	0.39	0.14	-0.147
Kdm4c	0.071	-0.098	0.026	-0.66	-0.132
Ezr	0.693	1.846	2.191	2.048	-0.121
8030462N17Rik	0.056	-0.344	-0.509	-0.87	0.078
Gtf2a1	-0.064	-0.195	-0.269	-0.362	-0.279
Ssx2ip	-0.343	-0.014	-0.12	-0.299	-0.256
Zfx	0.101	-0.232	0.086	-0.605	-0.204
Mga	0.197	-0.159	0.05	-0.636	0.194
Rapgef2	0.505	0.441	0.567	-0.022	0.343
Zfp609	-0.079	-0.108	-0.068	-0.176	0.698
Rc3h1	0.383	-0.069	0.048	-0.232	0.037
Pura	-0.292	-0.112	-0.068	-0.808	0.474
Mtmr12	0.702	0.764	0.801	0.35	0.056
Fbxo42	0.459	0.485	0.176	0.577	0.227
Ubxn7	-0.091	-0.327	-0.211	-0.278	-0.127
Strn	0.367	0.168	0.067	-0.484	0.194
Iqgap1	1.346	1.635	1.819	1.271	-0.205
Pias3	0.005	0.3	-0.002	0.024	-0.098
Gxylt1	-0.046	-0.342	-0.604	-0.848	0.082
Cask	-0.022	-0.126	0.173	-0.249	0.251
Skil	0.524	0.704	1.217	0.421	0.279
Dock9	-0.014	-0.158	0.067	-0.265	0.146
Arid1b	0.102	0.268	0.276	0.233	0.081
Cbx4	0.207	0.621	0.008	0.396	0.28
Zbtb20	0.122	0.05	-0.062	-0.57	1.12
Lmtk2	0.294	0.092	-0.088	-0.123	0.332
Sulf2	1.272	1.17	-0.019	0.081	0.297
Dnmt3a	0.345	0.429	0.407	-0.011	0.143
Pcsk5	-0.501	-0.859	-0.728	-0.123	-0.011
Ntn1	0.478	0.803	0.895	0.754	0.074
Diap2	0.204	-0.275	-0.168	-0.279	-0.227
Shank2	-0.35	0.355	0.888	0.152	-0.366
Sec22c	0.121	0.208	-0.502	-0.219	0.35
Pogz	0.273	0.068	0.139	0.077	0.285
D16Ertd472e	0.088	-0.018	-0.302	-0.196	-0.127
Atp11a	0.678	0.907	1.51	0.927	0.687
Tcf4	0.305	0.304	0.623	-0.266	-0.091
Phf6	0.218	0.025	0.164	-0.32	-0.078
Wnt5b	-1.037	-0.062	-0.083	0.346	0.59
Rc3h2	-0.193	-0.34	-0.252	-0.398	-0.382
Baz2b	0.199	0.004	0.257	-0.23	0.132
Rhobtb2	0.01	-0.057	-0.207	0.059	0.06
Rasal2	-0.294	-0.258	-0.394	-1.487	-0.264
Smad7	0.508	0.88	1.083	0.589	0.28
Ssh1	-0.209	0.272	0.15	0.148	0.287
Fzd1	-0.058	0.869	1.143	0.485	-0.085
Zfyve16	0.054	-0.013	0.674	-0.712	0.024
Fbxl14	0.044	0.44	0.493	0.78	0.265
Crebbp	0.135	-0.026	0.043	-0.657	0.524
Clstn3	-0.91	-0.453	-0.41	0.868	1.07
Hivep1	0.59	0.439	0.393	0.173	0.697
1110002L01Rik	0.117	0.114	0.188	-0.615	-0.037
Fmnl2	0.295	0.286	0.668	-0.224	-0.087
Tnfrsf21	1.045	1.18	0.849	1.384	0.522
Mkl1	0.042	0.325	0.533	0.906	0.422
Chd7	-0.03	-0.233	-0.372	-0.679	0.744
Zeb2	0.824	0.908	0.639	-0.472	-0.243
Cdk19	0.624	1.162	1.596	1.06	0.011
Itpkb	0.96	0.997	0.941	0.256	0.825
Apbb2	0.256	0.388	0.341	-0.112	0.25
Mxd1	0.77	0.464	0.792	1.213	-0.251
Stau2	0.265	0.003	0.426	0.327	-0.317
Kit	0.614	0.83	0.34	-0.045	0.248
Lcorl	-0.024	-0.221	-0.088	-0.746	0.223
Brwd3	-0.299	-0.618	-0.551	-1.095	0.034
Pag1	0.107	0.213	0.353	-0.169	-0.216
Tead1	0.47	0.648	1.204	0.64	0.216
Bend3	-0.184	-0.286	-0.548	-0.088	0.207
Plagl2	0.508	0.522	0.579	0.444	0.016
Mpp7	-0.054	-0.035	0.254	0.06	0.019
Calml4	0.448	1.303	1.406	2.992	-0.451
Fzd5	-0.082	-0.171	-0.252	-0.125	-0.118
Wdr44	0.097	-0.046	-0.018	-0.71	-0.187
Rab8b	1.313	1.154	1.383	0.826	-0.395
Bcl2l11	0.897	0.966	0.981	2.016	0.402
Tceal1	0.019	0.11	1.021	0.051	-0.758
Zc3h12c	0.255	-0.073	0.046	-0.297	0.442
Cep97	-0.308	-0.408	-0.574	-1.6	0.037
Cpeb3	0.53	0.193	-0.255	-0.18	0.274
Reck	0.514	0.61	0.892	-0.089	0.87
Fam120c	-0.014	-0.223	0.056	-0.144	-0.118
Rai1	-0.188	0.705	0.708	0.334	0.512
Dact1	0.158	0.293	-0.095	-1.658	0.272
Hace1	0.295	0.239	0.771	-0.17	-0.484
Pbx3	0.018	0.035	0.422	-0.444	0.087
Pde4d	0.297	0.411	0.344	0.235	-0.333
Cenpo	0.194	0.261	0.152	-0.091	-0.361
Ttbk2	0.029	-0.005	0.484	-0.026	-0.113
Cdc42ep3	0.38	0.578	1.037	-0.107	-0.286

## Sheet: miR-483
gene name	day 21	day 45	day 100+200	122-/-	control
Ctnnb1	-1.33	-2.415	-2.265	-6.402	-1.362
Krtcap2	-1.131	-1.256	-1.195	-1.066	-0.747
Eif4g2	-1.043	-1.075	-1.025	-0.947	-0.667
Stt3a	-0.7	-0.866	-0.838	-0.932	-0.575
Caprin1	-0.569	-0.863	-0.836	-0.858	-0.515
Dusp1	-0.454	-0.677	-0.68	-0.724	-0.468
Pa2g4	-0.428	-0.603	-0.606	-0.713	-0.468
Polr2f	-0.414	-0.571	-0.527	-0.634	-0.438
Rsl1d1	-0.38	-0.506	-0.518	-0.634	-0.385
Slc17a4	-0.283	-0.503	-0.514	-0.618	-0.358
Slco2a1	-0.279	-0.45	-0.492	-0.495	-0.329
H13	-0.249	-0.443	-0.465	-0.494	-0.319
Slc6a6	-0.227	-0.426	-0.451	-0.488	-0.305
Pcyt1a	-0.224	-0.38	-0.432	-0.456	-0.259
Kpnb1	-0.22	-0.351	-0.39	-0.453	-0.253
Galt	-0.215	-0.35	-0.375	-0.435	-0.236
Ddx6	-0.211	-0.324	-0.37	-0.427	-0.196
Cdc37l1	-0.19	-0.322	-0.364	-0.426	-0.165
Srsf3	-0.179	-0.309	-0.347	-0.419	-0.151
Ahr	-0.177	-0.309	-0.328	-0.411	-0.148
Stim1	-0.173	-0.308	-0.318	-0.379	-0.148
Exoc7	-0.149	-0.307	-0.301	-0.373	-0.139
Lrrc8d	-0.141	-0.302	-0.3	-0.365	-0.137
Ramp2	-0.14	-0.292	-0.297	-0.363	-0.132
Cand1	-0.12	-0.287	-0.242	-0.348	-0.128
Tnpo2	-0.12	-0.282	-0.234	-0.337	-0.118
Pip4k2c	-0.118	-0.276	-0.229	-0.289	-0.112
Mtmr3	-0.112	-0.261	-0.195	-0.274	-0.097
Fgfr2	-0.112	-0.257	-0.159	-0.255	-0.084
Hnrnpr	-0.069	-0.244	-0.149	-0.223	-0.077
Pam	-0.068	-0.206	-0.142	-0.207	-0.067
Xpo1	-0.05	-0.201	-0.123	-0.101	-0.066
Naa15	-0.025	-0.17	-0.115	-0.09	-0.034
Hnrnpa3	-0.004	-0.167	-0.112	-0.085	-0.023
Polr3gl	0.005	-0.165	-0.101	-0.056	-0.003
Upf3b	0.006	-0.143	-0.087	-0.038	-0.002
Cnot7	0.014	-0.102	-0.046	-0.033	-0.001
Msl2	0.015	-0.097	-0.028	-0.031	0.041
Rb1cc1	0.029	-0.092	-0.001	-0.016	0.048
Kras	0.04	-0.079	0.001	0.072	0.048
Cpd	0.041	-0.071	0.026	0.076	0.049
Trim39	0.047	-0.04	0.057	0.079	0.051
Mllt1	0.059	0.033	0.064	0.1	0.078
Sipa1l1	0.093	0.035	0.069	0.108	0.079
Fbxl20	0.106	0.095	0.081	0.193	0.093
Zzef1	0.132	0.132	0.088	0.213	0.095
Phf20l1	0.154	0.139	0.1	0.23	0.118
Taok1	0.161	0.194	0.164	0.244	0.128
Scarf1	0.191	0.205	0.173	0.346	0.135
Etv3	0.194	0.207	0.224	0.385	0.171
Rcan2	0.262	0.215	0.289	0.407	0.176
Ptbp2	0.288	0.261	0.31	0.422	0.182
Chsy3	0.349	0.302	0.37	0.423	0.208
Lrtm1	0.349	0.316	0.411	0.524	0.23
Bbc3	0.377	0.372	0.418	0.567	0.23
Iqsec2	0.396	0.4	0.524	0.577	0.32
Ctdspl2	0.471	0.454	0.62	0.599	0.323
Zbtb12	0.528	0.522	0.64	0.602	0.386
Kalrn	0.603	0.745	0.717	0.682	0.441
Fosl2	0.769	0.819	0.944	0.696	0.522
Aak1	0.784	0.952	1.186	0.956	0.525
Ccdc85c	1.197	1.054	1.348	0.958	0.621
Tifab	1.447	1.104	1.592	1.798	0.692
Lrrc8c	1.569	1.568	1.837	1.997	0.861
